# Supplementary material for: Considerations for the Implementation of Massively Parallel Sequencing into Routine Kinship Analysis
Source: Genes (Basel). 2025 Feb 20;16(3):238. doi: 10.3390/genes16030238 (PMC11942622; doi:10.3390/genes16030238)
Supplement: Supplementary file 1 [file genes-16-00238-s001.zip]

Archive with 1 entries (1 files):
- genes-3403685-supplementary.xlsx
