# Supplementary material for: Considerations for the Implementation of Massively Parallel Sequencing into Routine Kinship Analysis
Source: Genes (Basel). 2025 Feb 20;16(3):238. doi: 10.3390/genes16030238 (PMC11942622; doi:10.3390/genes16030238)
Supplement: Supplementary file 1 [file genes-16-00238-s001.zip › genes-3403685-supplementary.xlsx]

## Sheet: Supplementary Table S1
Supplementary Table S1: Catalogue of STR Sequences - Data for all observed alleles at the 27 autosomal STR loci targeted by the ForenSeq DNA Signature Prep kit. Includes: In-house allele names, bracketed allele names generated using the STRNaming tool. Sequences included for each allele: ISFG Minimum Reporting Range, Full amplicon sequences from UAS in the forward direction including inferred bas…					Key:
					N: Flanking Region Variation captured in full amplicon
					Sequences highlighted in purple are identical based on the ISFG minimum reporting range but show flanking region variation
					Lower case bases signify bases inferred from primer sequences
*Note - if using a VLOOKUP function, the target sequence must be to the left of the corresponding allele name
Marker	CE Allele	Allele name	STRNaming Bracketing ISFG Minimum Reporting Range	STRNaming Bracketing Full Amplicon in Forward Direction	ISFG Minimum Reporting Range sequence	Full DNA Signature Prep amplicon sequence including inferred bases to meet ISFG minimum requirements	v1.3 UAS Full Amplicon Sequence (Directly from the Flanking Region Report)	Forward Orientation of 1.3 UAS Full Amplicon Sequence (Flanking Region Report) where applicable
D1S1656	7	v1_7_S1	CE7_AC[5]AT[1]CTAT[6]	CE7_AC[5]AT[1]CTAT[6]	TTAAACACACACACATCTATCTATCTATCTATCTATCTATCTAcatc	TTCAGAGAAATAGAATCACTAGGGAACCAAATATATATACATACAATTAAACACACACACATCTATCTATCTATCTATCTATCTATCTAcatc	TAGATAGATAGATAGATAGATAGATAGATGTGTGTGTGTTTAATTGTATGTATATATATTTGGTTCCCTAGTGATTCTATTTCTCTGAA	TTCAGAGAAATAGAATCACTAGGGAACCAAATATATATACATACAATTAAACACACACACATCTATCTATCTATCTATCTATCTATCTA
	8	v1_8_S1	CE8_AC[5]AT[1]CTAT[7]	CE8_AC[5]AT[1]CTAT[7]	TTAAACACACACACATCTATCTATCTATCTATCTATCTATCTATCTAcatc	TTCAGAGAAATAGAATCACTAGGGAACCAAATATATATACATACAATTAAACACACACACATCTATCTATCTATCTATCTATCTATCTATCTAcatc	TAGATAGATAGATAGATAGATAGATAGATAGATGTGTGTGTGTTTAATTGTATGTATATATATTTGGTTCCCTAGTGATTCTATTTCTCTGAA	TTCAGAGAAATAGAATCACTAGGGAACCAAATATATATACATACAATTAAACACACACACATCTATCTATCTATCTATCTATCTATCTATCTA
	9	v1_9_S1	CE9_AC[5]AT[1]CTAT[8]	CE9_AC[5]AT[1]CTAT[8]	TTAAACACACACACATCTATCTATCTATCTATCTATCTATCTATCTATCTAcatc	TTCAGAGAAATAGAATCACTAGGGAACCAAATATATATACATACAATTAAACACACACACATCTATCTATCTATCTATCTATCTATCTATCTATCTAcatc	TAGATAGATAGATAGATAGATAGATAGATAGATAGATGTGTGTGTGTTTAATTGTATGTATATATATTTGGTTCCCTAGTGATTCTATTTCTCTGAA	TTCAGAGAAATAGAATCACTAGGGAACCAAATATATATACATACAATTAAACACACACACATCTATCTATCTATCTATCTATCTATCTATCTATCTA
	10	v1_10_S1	CE10_AC[5]AT[1]CTAT[9]	CE10_AC[5]AT[1]CTAT[9]	TTAAACACACACACATCTATCTATCTATCTATCTATCTATCTATCTATCTATCTAcatc	TTCAGAGAAATAGAATCACTAGGGAACCAAATATATATACATACAATTAAACACACACACATCTATCTATCTATCTATCTATCTATCTATCTATCTATCTAcatc	TAGATAGATAGATAGATAGATAGATAGATAGATAGATAGATGTGTGTGTGTTTAATTGTATGTATATATATTTGGTTCCCTAGTGATTCTATTTCTCTGAA	TTCAGAGAAATAGAATCACTAGGGAACCAAATATATATACATACAATTAAACACACACACATCTATCTATCTATCTATCTATCTATCTATCTATCTATCTA
	10	v1_10_S2	CE10_AC[6]CTAT[9]	CE10_AC[6]CTAT[9]	TTAAACACACACACACCTATCTATCTATCTATCTATCTATCTATCTATCTATCTAcatc	TTCAGAGAAATAGAATCACTAGGGAACCAAATATATATACATACAATTAAACACACACACACCTATCTATCTATCTATCTATCTATCTATCTATCTATCTAcatc	TAGATAGATAGATAGATAGATAGATAGATAGATAGATAGGTGTGTGTGTGTTTAATTGTATGTATATATATTTGGTTCCCTAGTGATTCTATTTCTCTGAA	TTCAGAGAAATAGAATCACTAGGGAACCAAATATATATACATACAATTAAACACACACACACCTATCTATCTATCTATCTATCTATCTATCTATCTATCTA
	11	v1_11_S1	CE11_AC[5]AT[1]CTAT[10]	CE11_AC[5]AT[1]CTAT[10]	TTAAACACACACACATCTATCTATCTATCTATCTATCTATCTATCTATCTATCTATCTAcatc	TTCAGAGAAATAGAATCACTAGGGAACCAAATATATATACATACAATTAAACACACACACATCTATCTATCTATCTATCTATCTATCTATCTATCTATCTATCTAcatc	TAGATAGATAGATAGATAGATAGATAGATAGATAGATAGATAGATGTGTGTGTGTTTAATTGTATGTATATATATTTGGTTCCCTAGTGATTCTATTTCTCTGAA	TTCAGAGAAATAGAATCACTAGGGAACCAAATATATATACATACAATTAAACACACACACATCTATCTATCTATCTATCTATCTATCTATCTATCTATCTATCTA
	11	v1_11_S2	CE11_AC[6]CTAT[10]	CE11_AC[6]CTAT[10]	TTAAACACACACACACCTATCTATCTATCTATCTATCTATCTATCTATCTATCTATCTAcatc	TTCAGAGAAATAGAATCACTAGGGAACCAAATATATATACATACAATTAAACACACACACACCTATCTATCTATCTATCTATCTATCTATCTATCTATCTATCTAcatc	TAGATAGATAGATAGATAGATAGATAGATAGATAGATAGATAGGTGTGTGTGTGTTTAATTGTATGTATATATATTTGGTTCCCTAGTGATTCTATTTCTCTGAA	TTCAGAGAAATAGAATCACTAGGGAACCAAATATATATACATACAATTAAACACACACACACCTATCTATCTATCTATCTATCTATCTATCTATCTATCTATCTA
	12	v1_12_S1	CE12_AC[5]AT[1]CTAT[11]	CE12_AC[5]AT[1]CTAT[11]	TTAAACACACACACATCTATCTATCTATCTATCTATCTATCTATCTATCTATCTATCTATCTAcatc	TTCAGAGAAATAGAATCACTAGGGAACCAAATATATATACATACAATTAAACACACACACATCTATCTATCTATCTATCTATCTATCTATCTATCTATCTATCTATCTAcatc	TAGATAGATAGATAGATAGATAGATAGATAGATAGATAGATAGATAGATGTGTGTGTGTTTAATTGTATGTATATATATTTGGTTCCCTAGTGATTCTATTTCTCTGAA	TTCAGAGAAATAGAATCACTAGGGAACCAAATATATATACATACAATTAAACACACACACATCTATCTATCTATCTATCTATCTATCTATCTATCTATCTATCTATCTA
	12	v1_12_S2	CE12_AC[6]CTAT[11]	CE12_AC[6]CTAT[11]	TTAAACACACACACACCTATCTATCTATCTATCTATCTATCTATCTATCTATCTATCTATCTAcatc	TTCAGAGAAATAGAATCACTAGGGAACCAAATATATATACATACAATTAAACACACACACACCTATCTATCTATCTATCTATCTATCTATCTATCTATCTATCTATCTAcatc	TAGATAGATAGATAGATAGATAGATAGATAGATAGATAGATAGATAGGTGTGTGTGTGTTTAATTGTATGTATATATATTTGGTTCCCTAGTGATTCTATTTCTCTGAA	TTCAGAGAAATAGAATCACTAGGGAACCAAATATATATACATACAATTAAACACACACACACCTATCTATCTATCTATCTATCTATCTATCTATCTATCTATCTATCTA
	13	v1_13_S1	CE13_AC[5]AT[1]CTAT[12]	CE13_AC[5]AT[1]CTAT[12]	TTAAACACACACACATCTATCTATCTATCTATCTATCTATCTATCTATCTATCTATCTATCTATCTAcatc	TTCAGAGAAATAGAATCACTAGGGAACCAAATATATATACATACAATTAAACACACACACATCTATCTATCTATCTATCTATCTATCTATCTATCTATCTATCTATCTATCTAcatc	TAGATAGATAGATAGATAGATAGATAGATAGATAGATAGATAGATAGATAGATGTGTGTGTGTTTAATTGTATGTATATATATTTGGTTCCCTAGTGATTCTATTTCTCTGAA	TTCAGAGAAATAGAATCACTAGGGAACCAAATATATATACATACAATTAAACACACACACATCTATCTATCTATCTATCTATCTATCTATCTATCTATCTATCTATCTATCTA
	13	v1_13_S2	CE13_AC[6]CTAT[12]	CE13_AC[6]CTAT[12]	TTAAACACACACACACCTATCTATCTATCTATCTATCTATCTATCTATCTATCTATCTATCTATCTAcatc	TTCAGAGAAATAGAATCACTAGGGAACCAAATATATATACATACAATTAAACACACACACACCTATCTATCTATCTATCTATCTATCTATCTATCTATCTATCTATCTATCTAcatc	TAGATAGATAGATAGATAGATAGATAGATAGATAGATAGATAGATAGATAGGTGTGTGTGTGTTTAATTGTATGTATATATATTTGGTTCCCTAGTGATTCTATTTCTCTGAA	TTCAGAGAAATAGAATCACTAGGGAACCAAATATATATACATACAATTAAACACACACACACCTATCTATCTATCTATCTATCTATCTATCTATCTATCTATCTATCTATCTA
	13	v1_13_S3	CE13_AC[5]ATCTAG[1]CTAT[11]	CE13_AC[5]ATCTAG[1]CTAT[11]	TTAAACACACACACATCTAGCTATCTATCTATCTATCTATCTATCTATCTATCTATCTATCTATCTAcatc	TTCAGAGAAATAGAATCACTAGGGAACCAAATATATATACATACAATTAAACACACACACATCTAGCTATCTATCTATCTATCTATCTATCTATCTATCTATCTATCTATCTAcatc	TAGATAGATAGATAGATAGATAGATAGATAGATAGATAGATAGATAGCTAGATGTGTGTGTGTTTAATTGTATGTATATATATTTGGTTCCCTAGTGATTCTATTTCTCTGAA	TTCAGAGAAATAGAATCACTAGGGAACCAAATATATATACATACAATTAAACACACACACATCTAGCTATCTATCTATCTATCTATCTATCTATCTATCTATCTATCTATCTA
	14	v1_14_S1	CE14_AC[5]AT[1]CTAT[13]	CE14_AC[5]AT[1]CTAT[13]	TTAAACACACACACATCTATCTATCTATCTATCTATCTATCTATCTATCTATCTATCTATCTATCTATCTAcatc	TTCAGAGAAATAGAATCACTAGGGAACCAAATATATATACATACAATTAAACACACACACATCTATCTATCTATCTATCTATCTATCTATCTATCTATCTATCTATCTATCTATCTAcatc	TAGATAGATAGATAGATAGATAGATAGATAGATAGATAGATAGATAGATAGATAGATGTGTGTGTGTTTAATTGTATGTATATATATTTGGTTCCCTAGTGATTCTATTTCTCTGAA	TTCAGAGAAATAGAATCACTAGGGAACCAAATATATATACATACAATTAAACACACACACATCTATCTATCTATCTATCTATCTATCTATCTATCTATCTATCTATCTATCTATCTA
	14	v1_14_S2	CE14_AC[6]CTAT[13]	CE14_AC[6]CTAT[13]	TTAAACACACACACACCTATCTATCTATCTATCTATCTATCTATCTATCTATCTATCTATCTATCTATCTAcatc	TTCAGAGAAATAGAATCACTAGGGAACCAAATATATATACATACAATTAAACACACACACACCTATCTATCTATCTATCTATCTATCTATCTATCTATCTATCTATCTATCTATCTAcatc	TAGATAGATAGATAGATAGATAGATAGATAGATAGATAGATAGATAGATAGATAGGTGTGTGTGTGTTTAATTGTATGTATATATATTTGGTTCCCTAGTGATTCTATTTCTCTGAA	TTCAGAGAAATAGAATCACTAGGGAACCAAATATATATACATACAATTAAACACACACACACCTATCTATCTATCTATCTATCTATCTATCTATCTATCTATCTATCTATCTATCTA
	14	v1_14_S3	CE14_AC[6]TTAT[1]CTAT[12]	CE14_AC[6]TTAT[1]CTAT[12]	TTAAACACACACACACTTATCTATCTATCTATCTATCTATCTATCTATCTATCTATCTATCTATCTATCTAcatc	TTCAGAGAAATAGAATCACTAGGGAACCAAATATATATACATACAATTAAACACACACACACTTATCTATCTATCTATCTATCTATCTATCTATCTATCTATCTATCTATCTATCTAcatc	TAGATAGATAGATAGATAGATAGATAGATAGATAGATAGATAGATAGATAGATAAGTGTGTGTGTGTTTAATTGTATGTATATATATTTGGTTCCCTAGTGATTCTATTTCTCTGAA	TTCAGAGAAATAGAATCACTAGGGAACCAAATATATATACATACAATTAAACACACACACACTTATCTATCTATCTATCTATCTATCTATCTATCTATCTATCTATCTATCTATCTA
	14.3	v1_14.3_S1	CE14.3_AC[6]CTAT[10]CAT[1]CTAT[3]	CE14.3_AC[6]CTAT[10]CAT[1]CTAT[3]	TTAAACACACACACACCTATCTATCTATCTATCTATCTATCTATCTATCTATCTATCATCTATCTATCTATCTAcatc	TTCAGAGAAATAGAATCACTAGGGAACCAAATATATATACATACAATTAAACACACACACACCTATCTATCTATCTATCTATCTATCTATCTATCTATCTATCATCTATCTATCTATCTAcatc	TAGATAGATAGATAGATGATAGATAGATAGATAGATAGATAGATAGATAGATAGATAGGTGTGTGTGTGTTTAATTGTATGTATATATATTTGGTTCCCTAGTGATTCTATTTCTCTGAA	TTCAGAGAAATAGAATCACTAGGGAACCAAATATATATACATACAATTAAACACACACACACCTATCTATCTATCTATCTATCTATCTATCTATCTATCTATCATCTATCTATCTATCTA
	14.3	v1_14.3_S2	CE14.3_AC[6]CTAT[12]CAT[1]CTAT[1]	CE14.3_AC[6]CTAT[12]CAT[1]CTAT[1]	TTAAACACACACACACCTATCTATCTATCTATCTATCTATCTATCTATCTATCTATCTATCTATCATCTATCTAcatc	TTCAGAGAAATAGAATCACTAGGGAACCAAATATATATACATACAATTAAACACACACACACCTATCTATCTATCTATCTATCTATCTATCTATCTATCTATCTATCTATCATCTATCTAcatc	TAGATAGATGATAGATAGATAGATAGATAGATAGATAGATAGATAGATAGATAGATAGGTGTGTGTGTGTTTAATTGTATGTATATATATTTGGTTCCCTAGTGATTCTATTTCTCTGAA	TTCAGAGAAATAGAATCACTAGGGAACCAAATATATATACATACAATTAAACACACACACACCTATCTATCTATCTATCTATCTATCTATCTATCTATCTATCTATCTATCATCTATCTA
	15	v1_15_S1	CE15_AC[6]CTAT[14]	CE15_AC[6]CTAT[14]	TTAAACACACACACACCTATCTATCTATCTATCTATCTATCTATCTATCTATCTATCTATCTATCTATCTATCTAcatc	TTCAGAGAAATAGAATCACTAGGGAACCAAATATATATACATACAATTAAACACACACACACCTATCTATCTATCTATCTATCTATCTATCTATCTATCTATCTATCTATCTATCTATCTAcatc	TAGATAGATAGATAGATAGATAGATAGATAGATAGATAGATAGATAGATAGATAGATAGGTGTGTGTGTGTTTAATTGTATGTATATATATTTGGTTCCCTAGTGATTCTATTTCTCTGAA	TTCAGAGAAATAGAATCACTAGGGAACCAAATATATATACATACAATTAAACACACACACACCTATCTATCTATCTATCTATCTATCTATCTATCTATCTATCTATCTATCTATCTATCTA
	15	v1_15_S2	CE15_AC[6]TTAT[1]CTAT[13]	CE15_AC[6]TTAT[1]CTAT[13]	TTAAACACACACACACTTATCTATCTATCTATCTATCTATCTATCTATCTATCTATCTATCTATCTATCTATCTAcatc	TTCAGAGAAATAGAATCACTAGGGAACCAAATATATATACATACAATTAAACACACACACACTTATCTATCTATCTATCTATCTATCTATCTATCTATCTATCTATCTATCTATCTATCTAcatc	TAGATAGATAGATAGATAGATAGATAGATAGATAGATAGATAGATAGATAGATAGATAAGTGTGTGTGTGTTTAATTGTATGTATATATATTTGGTTCCCTAGTGATTCTATTTCTCTGAA	TTCAGAGAAATAGAATCACTAGGGAACCAAATATATATACATACAATTAAACACACACACACTTATCTATCTATCTATCTATCTATCTATCTATCTATCTATCTATCTATCTATCTATCTA
	15	v1_15_S3	CE15_AC[5]AT[1]CTAT[14]	CE15_AC[5]AT[1]CTAT[14]	TTAAACACACACACATCTATCTATCTATCTATCTATCTATCTATCTATCTATCTATCTATCTATCTATCTATCTAcatc	TTCAGAGAAATAGAATCACTAGGGAACCAAATATATATACATACAATTAAACACACACACATCTATCTATCTATCTATCTATCTATCTATCTATCTATCTATCTATCTATCTATCTATCTAcatc	TAGATAGATAGATAGATAGATAGATAGATAGATAGATAGATAGATAGATAGATAGATAGATGTGTGTGTGTTTAATTGTATGTATATATATTTGGTTCCCTAGTGATTCTATTTCTCTGAA	TTCAGAGAAATAGAATCACTAGGGAACCAAATATATATACATACAATTAAACACACACACATCTATCTATCTATCTATCTATCTATCTATCTATCTATCTATCTATCTATCTATCTATCTA
	15.3	v1_15.3_S1	CE15.3_AC[6]CTAT[11]CAT[1]CTAT[3]	CE15.3_AC[6]CTAT[11]CAT[1]CTAT[3]	TTAAACACACACACACCTATCTATCTATCTATCTATCTATCTATCTATCTATCTATCTATCATCTATCTATCTATCTAcatc	TTCAGAGAAATAGAATCACTAGGGAACCAAATATATATACATACAATTAAACACACACACACCTATCTATCTATCTATCTATCTATCTATCTATCTATCTATCTATCATCTATCTATCTATCTAcatc	TAGATAGATAGATAGATGATAGATAGATAGATAGATAGATAGATAGATAGATAGATAGATAGGTGTGTGTGTGTTTAATTGTATGTATATATATTTGGTTCCCTAGTGATTCTATTTCTCTGAA	TTCAGAGAAATAGAATCACTAGGGAACCAAATATATATACATACAATTAAACACACACACACCTATCTATCTATCTATCTATCTATCTATCTATCTATCTATCTATCATCTATCTATCTATCTA
	15.3	v1_15.3_S2	CE15.3_AC[6]CTAT[12]CAT[1]CTAT[2]	CE15.3_AC[6]CTAT[12]CAT[1]CTAT[2]	TTAAACACACACACACCTATCTATCTATCTATCTATCTATCTATCTATCTATCTATCTATCTATCATCTATCTATCTAcatc	TTCAGAGAAATAGAATCACTAGGGAACCAAATATATATACATACAATTAAACACACACACACCTATCTATCTATCTATCTATCTATCTATCTATCTATCTATCTATCTATCATCTATCTATCTAcatc	TAGATAGATAGATGATAGATAGATAGATAGATAGATAGATAGATAGATAGATAGATAGATAGGTGTGTGTGTGTTTAATTGTATGTATATATATTTGGTTCCCTAGTGATTCTATTTCTCTGAA	TTCAGAGAAATAGAATCACTAGGGAACCAAATATATATACATACAATTAAACACACACACACCTATCTATCTATCTATCTATCTATCTATCTATCTATCTATCTATCTATCATCTATCTATCTA
	15.3	v1_15.3_S3	CE15.3_AC[6]CTAT[13]CAT[1]CTAT[1]	CE15.3_AC[6]CTAT[13]CAT[1]CTAT[1]	TTAAACACACACACACCTATCTATCTATCTATCTATCTATCTATCTATCTATCTATCTATCTATCTATCATCTATCTAcatc	TTCAGAGAAATAGAATCACTAGGGAACCAAATATATATACATACAATTAAACACACACACACCTATCTATCTATCTATCTATCTATCTATCTATCTATCTATCTATCTATCTATCATCTATCTAcatc	TAGATAGATGATAGATAGATAGATAGATAGATAGATAGATAGATAGATAGATAGATAGATAGGTGTGTGTGTGTTTAATTGTATGTATATATATTTGGTTCCCTAGTGATTCTATTTCTCTGAA	TTCAGAGAAATAGAATCACTAGGGAACCAAATATATATACATACAATTAAACACACACACACCTATCTATCTATCTATCTATCTATCTATCTATCTATCTATCTATCTATCTATCATCTATCTA
	16	v1_16_S1	CE16_AC[6]CTAT[15]	CE16_AC[6]CTAT[15]	TTAAACACACACACACCTATCTATCTATCTATCTATCTATCTATCTATCTATCTATCTATCTATCTATCTATCTATCTAcatc	TTCAGAGAAATAGAATCACTAGGGAACCAAATATATATACATACAATTAAACACACACACACCTATCTATCTATCTATCTATCTATCTATCTATCTATCTATCTATCTATCTATCTATCTATCTAcatc	TAGATAGATAGATAGATAGATAGATAGATAGATAGATAGATAGATAGATAGATAGATAGATAGGTGTGTGTGTGTTTAATTGTATGTATATATATTTGGTTCCCTAGTGATTCTATTTCTCTGAA	TTCAGAGAAATAGAATCACTAGGGAACCAAATATATATACATACAATTAAACACACACACACCTATCTATCTATCTATCTATCTATCTATCTATCTATCTATCTATCTATCTATCTATCTATCTA
	16	v1_16_S2	CE16_AC[6]TTAT[1]CTAT[14]	CE16_AC[6]TTAT[1]CTAT[14]	TTAAACACACACACACTTATCTATCTATCTATCTATCTATCTATCTATCTATCTATCTATCTATCTATCTATCTATCTAcatc	TTCAGAGAAATAGAATCACTAGGGAACCAAATATATATACATACAATTAAACACACACACACTTATCTATCTATCTATCTATCTATCTATCTATCTATCTATCTATCTATCTATCTATCTATCTAcatc	TAGATAGATAGATAGATAGATAGATAGATAGATAGATAGATAGATAGATAGATAGATAGATAAGTGTGTGTGTGTTTAATTGTATGTATATATATTTGGTTCCCTAGTGATTCTATTTCTCTGAA	TTCAGAGAAATAGAATCACTAGGGAACCAAATATATATACATACAATTAAACACACACACACTTATCTATCTATCTATCTATCTATCTATCTATCTATCTATCTATCTATCTATCTATCTATCTA
	16	v1_16_S3	CE16_AC[5]AT[1]CTAT[15]	CE16_AC[5]AT[1]CTAT[15]	TTAAACACACACACATCTATCTATCTATCTATCTATCTATCTATCTATCTATCTATCTATCTATCTATCTATCTATCTAcatc	TTCAGAGAAATAGAATCACTAGGGAACCAAATATATATACATACAATTAAACACACACACATCTATCTATCTATCTATCTATCTATCTATCTATCTATCTATCTATCTATCTATCTATCTATCTAcatc	TAGATAGATAGATAGATAGATAGATAGATAGATAGATAGATAGATAGATAGATAGATAGATAGATGTGTGTGTGTTTAATTGTATGTATATATATTTGGTTCCCTAGTGATTCTATTTCTCTGAA	TTCAGAGAAATAGAATCACTAGGGAACCAAATATATATACATACAATTAAACACACACACATCTATCTATCTATCTATCTATCTATCTATCTATCTATCTATCTATCTATCTATCTATCTATCTA
	16.1	v1_16.1_S1	CE16.1_AC[6]CTTAT[1]CTAT[14]	CE16.1_AC[6]CTTAT[1]CTAT[14]	TTAAACACACACACACCTTATCTATCTATCTATCTATCTATCTATCTATCTATCTATCTATCTATCTATCTATCTATCTAcatc	TTCAGAGAAATAGAATCACTAGGGAACCAAATATATATACATACAATTAAACACACACACACCTTATCTATCTATCTATCTATCTATCTATCTATCTATCTATCTATCTATCTATCTATCTATCTAcatc	TAGATAGATAGATAGATAGATAGATAGATAGATAGATAGATAGATAGATAGATAGATAGATAAGGTGTGTGTGTGTTTAATTGTATGTATATATATTTGGTTCCCTAGTGATTCTATTTCTCTGAA	TTCAGAGAAATAGAATCACTAGGGAACCAAATATATATACATACAATTAAACACACACACACCTTATCTATCTATCTATCTATCTATCTATCTATCTATCTATCTATCTATCTATCTATCTATCTA
	16.3	v1_16.3_S1	CE16.3_AC[6]CTAT[12]CAT[1]CTAT[3]	CE16.3_AC[6]CTAT[12]CAT[1]CTAT[3]	TTAAACACACACACACCTATCTATCTATCTATCTATCTATCTATCTATCTATCTATCTATCTATCATCTATCTATCTATCTAcatc	TTCAGAGAAATAGAATCACTAGGGAACCAAATATATATACATACAATTAAACACACACACACCTATCTATCTATCTATCTATCTATCTATCTATCTATCTATCTATCTATCATCTATCTATCTATCTAcatc	TAGATAGATAGATAGATGATAGATAGATAGATAGATAGATAGATAGATAGATAGATAGATAGATAGGTGTGTGTGTGTTTAATTGTATGTATATATATTTGGTTCCCTAGTGATTCTATTTCTCTGAA	TTCAGAGAAATAGAATCACTAGGGAACCAAATATATATACATACAATTAAACACACACACACCTATCTATCTATCTATCTATCTATCTATCTATCTATCTATCTATCTATCATCTATCTATCTATCTA
	16.3	v1_16.3_S2	CE16.3_AC[6]CTAT[14]CAT[1]CTAT[1]	CE16.3_AC[6]CTAT[14]CAT[1]CTAT[1]	TTAAACACACACACACCTATCTATCTATCTATCTATCTATCTATCTATCTATCTATCTATCTATCTATCTATCATCTATCTAcatc	TTCAGAGAAATAGAATCACTAGGGAACCAAATATATATACATACAATTAAACACACACACACCTATCTATCTATCTATCTATCTATCTATCTATCTATCTATCTATCTATCTATCTATCATCTATCTAcatc	TAGATAGATGATAGATAGATAGATAGATAGATAGATAGATAGATAGATAGATAGATAGATAGATAGGTGTGTGTGTGTTTAATTGTATGTATATATATTTGGTTCCCTAGTGATTCTATTTCTCTGAA	TTCAGAGAAATAGAATCACTAGGGAACCAAATATATATACATACAATTAAACACACACACACCTATCTATCTATCTATCTATCTATCTATCTATCTATCTATCTATCTATCTATCTATCATCTATCTA
	17	v1_17_S1	CE17_AC[5]AT[1]CTAT[16]	CE17_AC[5]AT[1]CTAT[16]	TTAAACACACACACATCTATCTATCTATCTATCTATCTATCTATCTATCTATCTATCTATCTATCTATCTATCTATCTATCTAcatc	TTCAGAGAAATAGAATCACTAGGGAACCAAATATATATACATACAATTAAACACACACACATCTATCTATCTATCTATCTATCTATCTATCTATCTATCTATCTATCTATCTATCTATCTATCTATCTAcatc	TAGATAGATAGATAGATAGATAGATAGATAGATAGATAGATAGATAGATAGATAGATAGATAGATAGATGTGTGTGTGTTTAATTGTATGTATATATATTTGGTTCCCTAGTGATTCTATTTCTCTGAA	TTCAGAGAAATAGAATCACTAGGGAACCAAATATATATACATACAATTAAACACACACACATCTATCTATCTATCTATCTATCTATCTATCTATCTATCTATCTATCTATCTATCTATCTATCTATCTA
	17	v1_17_S2	CE17_AC[6]CTAT[16]	CE17_AC[6]CTAT[16]	TTAAACACACACACACCTATCTATCTATCTATCTATCTATCTATCTATCTATCTATCTATCTATCTATCTATCTATCTATCTAcatc	TTCAGAGAAATAGAATCACTAGGGAACCAAATATATATACATACAATTAAACACACACACACCTATCTATCTATCTATCTATCTATCTATCTATCTATCTATCTATCTATCTATCTATCTATCTATCTAcatc	TAGATAGATAGATAGATAGATAGATAGATAGATAGATAGATAGATAGATAGATAGATAGATAGATAGGTGTGTGTGTGTTTAATTGTATGTATATATATTTGGTTCCCTAGTGATTCTATTTCTCTGAA	TTCAGAGAAATAGAATCACTAGGGAACCAAATATATATACATACAATTAAACACACACACACCTATCTATCTATCTATCTATCTATCTATCTATCTATCTATCTATCTATCTATCTATCTATCTATCTA
	17	v2_17_S2	CE17_AC[6]CTAT[16]	CE17_AC[6]CTAT[16]_-39A>G	TTAAACACACACACACCTATCTATCTATCTATCTATCTATCTATCTATCTATCTATCTATCTATCTATCTATCTATCTATCTAcatc	TTCAGAGAAATGGAATCACTAGGGAACCAAATATATATACATACAATTAAACACACACACACCTATCTATCTATCTATCTATCTATCTATCTATCTATCTATCTATCTATCTATCTATCTATCTATCTAcatc	TAGATAGATAGATAGATAGATAGATAGATAGATAGATAGATAGATAGATAGATAGATAGATAGATAGGTGTGTGTGTGTTTAATTGTATGTATATATATTTGGTTCCCTAGTGATTCCATTTCTCTGAA	TTCAGAGAAATGGAATCACTAGGGAACCAAATATATATACATACAATTAAACACACACACACCTATCTATCTATCTATCTATCTATCTATCTATCTATCTATCTATCTATCTATCTATCTATCTATCTA
	17	v1_17_S3	CE17_AC[6]TTAT[1]CTAT[15]	CE17_AC[6]TTAT[1]CTAT[15]	TTAAACACACACACACTTATCTATCTATCTATCTATCTATCTATCTATCTATCTATCTATCTATCTATCTATCTATCTATCTAcatc	TTCAGAGAAATAGAATCACTAGGGAACCAAATATATATACATACAATTAAACACACACACACTTATCTATCTATCTATCTATCTATCTATCTATCTATCTATCTATCTATCTATCTATCTATCTATCTAcatc	TAGATAGATAGATAGATAGATAGATAGATAGATAGATAGATAGATAGATAGATAGATAGATAGATAAGTGTGTGTGTGTTTAATTGTATGTATATATATTTGGTTCCCTAGTGATTCTATTTCTCTGAA	TTCAGAGAAATAGAATCACTAGGGAACCAAATATATATACATACAATTAAACACACACACACTTATCTATCTATCTATCTATCTATCTATCTATCTATCTATCTATCTATCTATCTATCTATCTATCTA
	17.3	v1_17.3_S1	CE17.3_AC[6]CTAT[13]CAT[1]CTAT[3]	CE17.3_AC[6]CTAT[13]CAT[1]CTAT[3]	TTAAACACACACACACCTATCTATCTATCTATCTATCTATCTATCTATCTATCTATCTATCTATCTATCATCTATCTATCTATCTAcatc	TTCAGAGAAATAGAATCACTAGGGAACCAAATATATATACATACAATTAAACACACACACACCTATCTATCTATCTATCTATCTATCTATCTATCTATCTATCTATCTATCTATCATCTATCTATCTATCTAcatc	TAGATAGATAGATAGATGATAGATAGATAGATAGATAGATAGATAGATAGATAGATAGATAGATAGATAGGTGTGTGTGTGTTTAATTGTATGTATATATATTTGGTTCCCTAGTGATTCTATTTCTCTGAA	TTCAGAGAAATAGAATCACTAGGGAACCAAATATATATACATACAATTAAACACACACACACCTATCTATCTATCTATCTATCTATCTATCTATCTATCTATCTATCTATCTATCATCTATCTATCTATCTA
	18	v1_18_S1	CE18_AC[5]AT[1]CTAT[17]	CE18_AC[5]AT[1]CTAT[17]	TTAAACACACACACATCTATCTATCTATCTATCTATCTATCTATCTATCTATCTATCTATCTATCTATCTATCTATCTATCTATCTAcatc	TTCAGAGAAATAGAATCACTAGGGAACCAAATATATATACATACAATTAAACACACACACATCTATCTATCTATCTATCTATCTATCTATCTATCTATCTATCTATCTATCTATCTATCTATCTATCTATCTAcatc	TAGATAGATAGATAGATAGATAGATAGATAGATAGATAGATAGATAGATAGATAGATAGATAGATAGATAGATGTGTGTGTGTTTAATTGTATGTATATATATTTGGTTCCCTAGTGATTCTATTTCTCTGAA	TTCAGAGAAATAGAATCACTAGGGAACCAAATATATATACATACAATTAAACACACACACATCTATCTATCTATCTATCTATCTATCTATCTATCTATCTATCTATCTATCTATCTATCTATCTATCTATCTA
	18	v1_18_S2	CE18_AC[6]CTAT[17]	CE18_AC[6]CTAT[17]	TTAAACACACACACACCTATCTATCTATCTATCTATCTATCTATCTATCTATCTATCTATCTATCTATCTATCTATCTATCTATCTAcatc	TTCAGAGAAATAGAATCACTAGGGAACCAAATATATATACATACAATTAAACACACACACACCTATCTATCTATCTATCTATCTATCTATCTATCTATCTATCTATCTATCTATCTATCTATCTATCTATCTAcatc	TAGATAGATAGATAGATAGATAGATAGATAGATAGATAGATAGATAGATAGATAGATAGATAGATAGATAGGTGTGTGTGTGTTTAATTGTATGTATATATATTTGGTTCCCTAGTGATTCTATTTCTCTGAA	TTCAGAGAAATAGAATCACTAGGGAACCAAATATATATACATACAATTAAACACACACACACCTATCTATCTATCTATCTATCTATCTATCTATCTATCTATCTATCTATCTATCTATCTATCTATCTATCTA
	18.3	v1_18.3_S1	CE18.3_AC[6]CTAT[14]CAT[1]CTAT[3]	CE18.3_AC[6]CTAT[14]CAT[1]CTAT[3]	TTAAACACACACACACCTATCTATCTATCTATCTATCTATCTATCTATCTATCTATCTATCTATCTATCTATCATCTATCTATCTATCTAcatc	TTCAGAGAAATAGAATCACTAGGGAACCAAATATATATACATACAATTAAACACACACACACCTATCTATCTATCTATCTATCTATCTATCTATCTATCTATCTATCTATCTATCTATCATCTATCTATCTATCTAcatc	TAGATAGATAGATAGATGATAGATAGATAGATAGATAGATAGATAGATAGATAGATAGATAGATAGATAGATAGGTGTGTGTGTGTTTAATTGTATGTATATATATTTGGTTCCCTAGTGATTCTATTTCTCTGAA	TTCAGAGAAATAGAATCACTAGGGAACCAAATATATATACATACAATTAAACACACACACACCTATCTATCTATCTATCTATCTATCTATCTATCTATCTATCTATCTATCTATCTATCATCTATCTATCTATCTA
	19.3	v1_19.3_S1	CE19.3_AC[6]CTAT[15]CAT[1]CTAT[3]	CE19.3_AC[6]CTAT[15]CAT[1]CTAT[3]	TTAAACACACACACACCTATCTATCTATCTATCTATCTATCTATCTATCTATCTATCTATCTATCTATCTATCTATCATCTATCTATCTATCTAcatc	TTCAGAGAAATAGAATCACTAGGGAACCAAATATATATACATACAATTAAACACACACACACCTATCTATCTATCTATCTATCTATCTATCTATCTATCTATCTATCTATCTATCTATCTATCATCTATCTATCTATCTAcatc	TAGATAGATAGATAGATGATAGATAGATAGATAGATAGATAGATAGATAGATAGATAGATAGATAGATAGATAGATAGGTGTGTGTGTGTTTAATTGTATGTATATATATTTGGTTCCCTAGTGATTCTATTTCTCTGAA	TTCAGAGAAATAGAATCACTAGGGAACCAAATATATATACATACAATTAAACACACACACACCTATCTATCTATCTATCTATCTATCTATCTATCTATCTATCTATCTATCTATCTATCTATCATCTATCTATCTATCTA
	20.3	v1_20.3_S1	CE20.3_AC[6]CTAT[16]CAT[1]CTAT[3]	CE20.3_AC[6]CTAT[16]CAT[1]CTAT[3]	TTAAACACACACACACCTATCTATCTATCTATCTATCTATCTATCTATCTATCTATCTATCTATCTATCTATCTATCTATCATCTATCTATCTATCTAcatc	TTCAGAGAAATAGAATCACTAGGGAACCAAATATATATACATACAATTAAACACACACACACCTATCTATCTATCTATCTATCTATCTATCTATCTATCTATCTATCTATCTATCTATCTATCTATCATCTATCTATCTATCTAcatc	TAGATAGATAGATAGATGATAGATAGATAGATAGATAGATAGATAGATAGATAGATAGATAGATAGATAGATAGATAGATAGGTGTGTGTGTGTTTAATTGTATGTATATATATTTGGTTCCCTAGTGATTCTATTTCTCTGAA	TTCAGAGAAATAGAATCACTAGGGAACCAAATATATATACATACAATTAAACACACACACACCTATCTATCTATCTATCTATCTATCTATCTATCTATCTATCTATCTATCTATCTATCTATCTATCATCTATCTATCTATCTA
TPOX	6	v1_6	CE6_TGAA[6]	CE6_TGAA[6]	tcactgAATGAATGAATGAATGAATGAATGTTTGGgca	tcactgAATGAATGAATGAATGAATGAATGTTTGGgca	AATGAATGAATGAATGAATGAATGTTTGG
	7	v1_7	CE7_TGAA[7]	CE7_TGAA[7]	tcactgAATGAATGAATGAATGAATGAATGAATGTTTGGgca	tcactgAATGAATGAATGAATGAATGAATGAATGTTTGGgca	AATGAATGAATGAATGAATGAATGAATGTTTGG
	8	v1_8	CE8_TGAA[8]	CE8_TGAA[8]	tcactgAATGAATGAATGAATGAATGAATGAATGAATGTTTGGgca	tcactgAATGAATGAATGAATGAATGAATGAATGAATGTTTGGgca	AATGAATGAATGAATGAATGAATGAATGAATGTTTGG
	9	v1_9	CE9_TGAA[9]	CE9_TGAA[9]	tcactgAATGAATGAATGAATGAATGAATGAATGAATGAATGTTTGGgca	tcactgAATGAATGAATGAATGAATGAATGAATGAATGAATGTTTGGgca	AATGAATGAATGAATGAATGAATGAATGAATGAATGTTTGG
	10	v1_10	CE10_TGAA[10]	CE10_TGAA[10]	tcactgAATGAATGAATGAATGAATGAATGAATGAATGAATGAATGTTTGGgca	tcactgAATGAATGAATGAATGAATGAATGAATGAATGAATGAATGTTTGGgca	AATGAATGAATGAATGAATGAATGAATGAATGAATGAATGTTTGG
	11	v1_11	CE11_TGAA[11]	CE11_TGAA[11]	tcactgAATGAATGAATGAATGAATGAATGAATGAATGAATGAATGAATGTTTGGgca	tcactgAATGAATGAATGAATGAATGAATGAATGAATGAATGAATGAATGTTTGGgca	AATGAATGAATGAATGAATGAATGAATGAATGAATGAATGAATGTTTGG
	12	v1_12	CE12_TGAA[12]	CE12_TGAA[12]	tcactgAATGAATGAATGAATGAATGAATGAATGAATGAATGAATGAATGAATGTTTGGgca	tcactgAATGAATGAATGAATGAATGAATGAATGAATGAATGAATGAATGAATGTTTGGgca	AATGAATGAATGAATGAATGAATGAATGAATGAATGAATGAATGAATGTTTGG
	13	v1_13	CE13_TGAA[13]	CE13_TGAA[13]	tcactgAATGAATGAATGAATGAATGAATGAATGAATGAATGAATGAATGAATGAATGTTTGGgca	tcactgAATGAATGAATGAATGAATGAATGAATGAATGAATGAATGAATGAATGAATGTTTGGgca	AATGAATGAATGAATGAATGAATGAATGAATGAATGAATGAATGAATGAATGTTTGG
	14	v1_14	CE14_TGAA[14]	CE14_TGAA[14]	tcactgAATGAATGAATGAATGAATGAATGAATGAATGAATGAATGAATGAATGAATGAATGTTTGGgca	tcactgAATGAATGAATGAATGAATGAATGAATGAATGAATGAATGAATGAATGAATGAATGTTTGGgca	AATGAATGAATGAATGAATGAATGAATGAATGAATGAATGAATGAATGAATGAATGTTTGG
D2S441	7	v1_7_S1	CE7_TCTA[7]	CE7_TCTA[7]	AACTTCTATCTATCTATCTATCTATCTATCTATATCA	CCAGGAACTGTGGCTCATCTATGAAAACTTCTATCTATCTATCTATCTATCTATCTATATCATAACACCACAGCCACTTA	CCAGGAACTGTGGCTCATCTATGAAAACTTCTATCTATCTATCTATCTATCTATCTATATCATAACACCACAGCCACTTA
	8	v1_8_S1	CE8_TCTA[8]	CE8_TCTA[8]	AACTTCTATCTATCTATCTATCTATCTATCTATCTATATCA	CCAGGAACTGTGGCTCATCTATGAAAACTTCTATCTATCTATCTATCTATCTATCTATCTATATCATAACACCACAGCCACTTA	CCAGGAACTGTGGCTCATCTATGAAAACTTCTATCTATCTATCTATCTATCTATCTATCTATATCATAACACCACAGCCACTTA
	9	v1_9_S1	CE9_TCTA[9]	CE9_TCTA[9]	AACTTCTATCTATCTATCTATCTATCTATCTATCTATCTATATCA	CCAGGAACTGTGGCTCATCTATGAAAACTTCTATCTATCTATCTATCTATCTATCTATCTATCTATATCATAACACCACAGCCACTTA	CCAGGAACTGTGGCTCATCTATGAAAACTTCTATCTATCTATCTATCTATCTATCTATCTATCTATATCATAACACCACAGCCACTTA
	9	v2_9_S1	CE9_TCTA[9]	CE9_TCTA[9]_-25G>A	AACTTCTATCTATCTATCTATCTATCTATCTATCTATCTATATCA	CCAGAAACTGTGGCTCATCTATGAAAACTTCTATCTATCTATCTATCTATCTATCTATCTATCTATATCATAACACCACAGCCACTTA	CCAGAAACTGTGGCTCATCTATGAAAACTTCTATCTATCTATCTATCTATCTATCTATCTATCTATATCATAACACCACAGCCACTTA
	9.1	v1_9.1_S1	CE9.1_A[1]TCTA[9]	CE9.1_A[1]TCTA[9]_-25G>A	AACTATCTATCTATCTATCTATCTATCTATCTATCTATCTATATCA	CCAGAAACTGTGGCTCATCTATGAAAACTATCTATCTATCTATCTATCTATCTATCTATCTATCTATATCATAACACCACAGCCACTTA	CCAGAAACTGTGGCTCATCTATGAAAACTATCTATCTATCTATCTATCTATCTATCTATCTATCTATATCATAACACCACAGCCACTTA
	10	v1_10_S1	CE10_TCTA[10]	CE10_TCTA[10]	AACTTCTATCTATCTATCTATCTATCTATCTATCTATCTATCTATATCA	CCAGGAACTGTGGCTCATCTATGAAAACTTCTATCTATCTATCTATCTATCTATCTATCTATCTATCTATATCATAACACCACAGCCACTTA	CCAGGAACTGTGGCTCATCTATGAAAACTTCTATCTATCTATCTATCTATCTATCTATCTATCTATCTATATCATAACACCACAGCCACTTA
	10	v2_10_S1	CE10_TCTA[10]	CE10_TCTA[10]_-25G>A	AACTTCTATCTATCTATCTATCTATCTATCTATCTATCTATCTATATCA	CCAGAAACTGTGGCTCATCTATGAAAACTTCTATCTATCTATCTATCTATCTATCTATCTATCTATCTATATCATAACACCACAGCCACTTA	CCAGAAACTGTGGCTCATCTATGAAAACTTCTATCTATCTATCTATCTATCTATCTATCTATCTATCTATATCATAACACCACAGCCACTTA
	10	v1_10_S2	CE10_TCTA[8]TCTG[1]TCTA[1]	CE10_TCTA[8]TCTG[1]TCTA[1]	AACTTCTATCTATCTATCTATCTATCTATCTATCTATCTGTCTATATCA	CCAGGAACTGTGGCTCATCTATGAAAACTTCTATCTATCTATCTATCTATCTATCTATCTATCTGTCTATATCATAACACCACAGCCACTTA	CCAGGAACTGTGGCTCATCTATGAAAACTTCTATCTATCTATCTATCTATCTATCTATCTATCTGTCTATATCATAACACCACAGCCACTTA
	11	v1_11_S1	CE11_TCTA[11]	CE11_TCTA[11]	AACTTCTATCTATCTATCTATCTATCTATCTATCTATCTATCTATCTATATCA	CCAGGAACTGTGGCTCATCTATGAAAACTTCTATCTATCTATCTATCTATCTATCTATCTATCTATCTATCTATATCATAACACCACAGCCACTTA	CCAGGAACTGTGGCTCATCTATGAAAACTTCTATCTATCTATCTATCTATCTATCTATCTATCTATCTATCTATATCATAACACCACAGCCACTTA
	11	v2_11_S1	CE11_TCTA[11]	CE11_TCTA[11]_-25G>A	AACTTCTATCTATCTATCTATCTATCTATCTATCTATCTATCTATCTATATCA	CCAGAAACTGTGGCTCATCTATGAAAACTTCTATCTATCTATCTATCTATCTATCTATCTATCTATCTATCTATATCATAACACCACAGCCACTTA	CCAGAAACTGTGGCTCATCTATGAAAACTTCTATCTATCTATCTATCTATCTATCTATCTATCTATCTATCTATATCATAACACCACAGCCACTTA
	11	v1_11_S2	CE11_TCTA[9]TCTG[1]TCTA[1]	CE11_TCTA[9]TCTG[1]TCTA[1]	AACTTCTATCTATCTATCTATCTATCTATCTATCTATCTATCTGTCTATATCA	CCAGGAACTGTGGCTCATCTATGAAAACTTCTATCTATCTATCTATCTATCTATCTATCTATCTATCTGTCTATATCATAACACCACAGCCACTTA	CCAGGAACTGTGGCTCATCTATGAAAACTTCTATCTATCTATCTATCTATCTATCTATCTATCTATCTGTCTATATCATAACACCACAGCCACTTA
	11.3	v1_11.3_S1	CE11.3_TCTA[4]TCA[1]TCTA[7]	CE11.3_TCTA[4]TCA[1]TCTA[7]	AACTTCTATCTATCTATCTATCATCTATCTATCTATCTATCTATCTATCTATATCA	CCAGGAACTGTGGCTCATCTATGAAAACTTCTATCTATCTATCTATCATCTATCTATCTATCTATCTATCTATCTATATCATAACACCACAGCCACTTA	CCAGGAACTGTGGCTCATCTATGAAAACTTCTATCTATCTATCTATCATCTATCTATCTATCTATCTATCTATCTATATCATAACACCACAGCCACTTA
	11.3	v1_11.3_S2	CE11.3_TCTA[3]TCA[1]TCTA[8]	CE11.3_TCTA[3]TCA[1]TCTA[8]	AACTTCTATCTATCTATCATCTATCTATCTATCTATCTATCTATCTATCTATATCA	CCAGGAACTGTGGCTCATCTATGAAAACTTCTATCTATCTATCATCTATCTATCTATCTATCTATCTATCTATCTATATCATAACACCACAGCCACTTA	CCAGGAACTGTGGCTCATCTATGAAAACTTCTATCTATCTATCATCTATCTATCTATCTATCTATCTATCTATCTATATCATAACACCACAGCCACTTA
	12	v1_12_S1	CE12_TCTA[12]	CE12_TCTA[12]	AACTTCTATCTATCTATCTATCTATCTATCTATCTATCTATCTATCTATCTATATCA	CCAGGAACTGTGGCTCATCTATGAAAACTTCTATCTATCTATCTATCTATCTATCTATCTATCTATCTATCTATCTATATCATAACACCACAGCCACTTA	CCAGGAACTGTGGCTCATCTATGAAAACTTCTATCTATCTATCTATCTATCTATCTATCTATCTATCTATCTATCTATATCATAACACCACAGCCACTTA
	12	v2_12_S1	CE12_TCTA[12]	CE12_TCTA[12]_-25G>A	AACTTCTATCTATCTATCTATCTATCTATCTATCTATCTATCTATCTATCTATATCA	CCAGAAACTGTGGCTCATCTATGAAAACTTCTATCTATCTATCTATCTATCTATCTATCTATCTATCTATCTATCTATATCATAACACCACAGCCACTTA	CCAGAAACTGTGGCTCATCTATGAAAACTTCTATCTATCTATCTATCTATCTATCTATCTATCTATCTATCTATCTATATCATAACACCACAGCCACTTA
	12	v1_12_S2	CE12_TCTA[10]TCTG[1]TCTA[1]	CE12_TCTA[10]TCTG[1]TCTA[1]	AACTTCTATCTATCTATCTATCTATCTATCTATCTATCTATCTATCTGTCTATATCA	CCAGGAACTGTGGCTCATCTATGAAAACTTCTATCTATCTATCTATCTATCTATCTATCTATCTATCTATCTGTCTATATCATAACACCACAGCCACTTA	CCAGGAACTGTGGCTCATCTATGAAAACTTCTATCTATCTATCTATCTATCTATCTATCTATCTATCTATCTGTCTATATCATAACACCACAGCCACTTA
	12	v1_12_S3	CE12_TCTA[9]TTTA[1]TCTA[2]	CE12_TCTA[9]TTTA[1]TCTA[2]	AACTTCTATCTATCTATCTATCTATCTATCTATCTATCTATTTATCTATCTATATCA	CCAGGAACTGTGGCTCATCTATGAAAACTTCTATCTATCTATCTATCTATCTATCTATCTATCTATTTATCTATCTATATCATAACACCACAGCCACTTA	CCAGGAACTGTGGCTCATCTATGAAAACTTCTATCTATCTATCTATCTATCTATCTATCTATCTATTTATCTATCTATATCATAACACCACAGCCACTTA
	12.3	v1_12.3_S1	CE12.3_TCTA[4]TCA[1]TCTA[8]	CE12.3_TCTA[4]TCA[1]TCTA[8]	AACTTCTATCTATCTATCTATCATCTATCTATCTATCTATCTATCTATCTATCTATATCA	CCAGGAACTGTGGCTCATCTATGAAAACTTCTATCTATCTATCTATCATCTATCTATCTATCTATCTATCTATCTATCTATATCATAACACCACAGCCACTTA	CCAGGAACTGTGGCTCATCTATGAAAACTTCTATCTATCTATCTATCATCTATCTATCTATCTATCTATCTATCTATCTATATCATAACACCACAGCCACTTA
	12.3	v1_12.3_S2	CE12.3_TCTA[4]TCATCCA[1]TCTA[7]	CE12.3_TCTA[4]TCATCCA[1]TCTA[7]	AACTTCTATCTATCTATCTATCATCCATCTATCTATCTATCTATCTATCTATCTATATCA	CCAGGAACTGTGGCTCATCTATGAAAACTTCTATCTATCTATCTATCATCCATCTATCTATCTATCTATCTATCTATCTATATCATAACACCACAGCCACTTA	CCAGGAACTGTGGCTCATCTATGAAAACTTCTATCTATCTATCTATCATCCATCTATCTATCTATCTATCTATCTATCTATATCATAACACCACAGCCACTTA
	13	v1_13_S1	CE13_TCTA[13]	CE13_TCTA[13]	AACTTCTATCTATCTATCTATCTATCTATCTATCTATCTATCTATCTATCTATCTATATCA	CCAGGAACTGTGGCTCATCTATGAAAACTTCTATCTATCTATCTATCTATCTATCTATCTATCTATCTATCTATCTATCTATATCATAACACCACAGCCACTTA	CCAGGAACTGTGGCTCATCTATGAAAACTTCTATCTATCTATCTATCTATCTATCTATCTATCTATCTATCTATCTATCTATATCATAACACCACAGCCACTTA
	13	v1_13_S3	CE13_TCTA[10]TTTA[1]TCTA[2]	CE13_TCTA[10]TTTA[1]TCTA[2]	AACTTCTATCTATCTATCTATCTATCTATCTATCTATCTATCTATTTATCTATCTATATCA	CCAGGAACTGTGGCTCATCTATGAAAACTTCTATCTATCTATCTATCTATCTATCTATCTATCTATCTATTTATCTATCTATATCATAACACCACAGCCACTTA	CCAGGAACTGTGGCTCATCTATGAAAACTTCTATCTATCTATCTATCTATCTATCTATCTATCTATCTATTTATCTATCTATATCATAACACCACAGCCACTTA
	13	v1_13_S2	CE13_TCTA[11]TCTG[1]TCTA[1]	CE13_TCTA[11]TCTG[1]TCTA[1]	AACTTCTATCTATCTATCTATCTATCTATCTATCTATCTATCTATCTATCTGTCTATATCA	CCAGGAACTGTGGCTCATCTATGAAAACTTCTATCTATCTATCTATCTATCTATCTATCTATCTATCTATCTATCTGTCTATATCATAACACCACAGCCACTTA	CCAGGAACTGTGGCTCATCTATGAAAACTTCTATCTATCTATCTATCTATCTATCTATCTATCTATCTATCTATCTGTCTATATCATAACACCACAGCCACTTA
	13.3	v1_13.3_S1	CE13.3_TCTA[4]TCA[1]TCTA[9]	CE13.3_TCTA[4]TCA[1]TCTA[9]	AACTTCTATCTATCTATCTATCATCTATCTATCTATCTATCTATCTATCTATCTATCTATATCA	CCAGGAACTGTGGCTCATCTATGAAAACTTCTATCTATCTATCTATCATCTATCTATCTATCTATCTATCTATCTATCTATCTATATCATAACACCACAGCCACTTA	CCAGGAACTGTGGCTCATCTATGAAAACTTCTATCTATCTATCTATCATCTATCTATCTATCTATCTATCTATCTATCTATCTATATCATAACACCACAGCCACTTA
	14	v1_14_S2	CE14_TCTA[9]CCTA[1]TCTA[1]TTTA[1]TCTA[2]	CE14_TCTA[9]CCTA[1]TCTA[1]TTTA[1]TCTA[2]	AACTTCTATCTATCTATCTATCTATCTATCTATCTATCTACCTATCTATTTATCTATCTATATCA	CCAGGAACTGTGGCTCATCTATGAAAACTTCTATCTATCTATCTATCTATCTATCTATCTATCTACCTATCTATTTATCTATCTATATCATAACACCACAGCCACTTA	CCAGGAACTGTGGCTCATCTATGAAAACTTCTATCTATCTATCTATCTATCTATCTATCTATCTACCTATCTATTTATCTATCTATATCATAACACCACAGCCACTTA
	14	v1_14_S1	CE14_TCTA[11]TTTA[1]TCTA[2]	CE14_TCTA[11]TTTA[1]TCTA[2]	AACTTCTATCTATCTATCTATCTATCTATCTATCTATCTATCTATCTATTTATCTATCTATATCA	CCAGGAACTGTGGCTCATCTATGAAAACTTCTATCTATCTATCTATCTATCTATCTATCTATCTATCTATCTATTTATCTATCTATATCATAACACCACAGCCACTTA	CCAGGAACTGTGGCTCATCTATGAAAACTTCTATCTATCTATCTATCTATCTATCTATCTATCTATCTATCTATTTATCTATCTATATCATAACACCACAGCCACTTA
	14	v1_14_S3	CE14_TCTA[11]TTTA[1]TCTA[1]TGTA[1]	CE14_TCTA[11]TTTA[1]TCTA[1]TGTA[1]	AACTTCTATCTATCTATCTATCTATCTATCTATCTATCTATCTATCTATTTATCTATGTATATCA	CCAGGAACTGTGGCTCATCTATGAAAACTTCTATCTATCTATCTATCTATCTATCTATCTATCTATCTATCTATTTATCTATGTATATCATAACACCACAGCCACTTA	CCAGGAACTGTGGCTCATCTATGAAAACTTCTATCTATCTATCTATCTATCTATCTATCTATCTATCTATCTATTTATCTATGTATATCATAACACCACAGCCACTTA
	15	v1_15_S1	CE15_TCTA[12]TTTA[1]TCTA[2]	CE15_TCTA[12]TTTA[1]TCTA[2]	AACTTCTATCTATCTATCTATCTATCTATCTATCTATCTATCTATCTATCTATTTATCTATCTATATCA	CCAGGAACTGTGGCTCATCTATGAAAACTTCTATCTATCTATCTATCTATCTATCTATCTATCTATCTATCTATCTATTTATCTATCTATATCATAACACCACAGCCACTTA	CCAGGAACTGTGGCTCATCTATGAAAACTTCTATCTATCTATCTATCTATCTATCTATCTATCTATCTATCTATCTATTTATCTATCTATATCATAACACCACAGCCACTTA
	16	v1_16_S1	CE16_TCTA[13]TTTA[1]TCTA[2]	CE16_TCTA[13]TTTA[1]TCTA[2]	AACTTCTATCTATCTATCTATCTATCTATCTATCTATCTATCTATCTATCTATCTATTTATCTATCTATATCA	CCAGGAACTGTGGCTCATCTATGAAAACTTCTATCTATCTATCTATCTATCTATCTATCTATCTATCTATCTATCTATCTATTTATCTATCTATATCATAACACCACAGCCACTTA	CCAGGAACTGTGGCTCATCTATGAAAACTTCTATCTATCTATCTATCTATCTATCTATCTATCTATCTATCTATCTATCTATTTATCTATCTATATCATAACACCACAGCCACTTA
	16	v1_16_S2	CE16_TCTA[13]TTTA[1]TCTA[1]TGTA[1]	CE16_TCTA[13]TTTA[1]TCTA[1]TGTA[1]	AACTTCTATCTATCTATCTATCTATCTATCTATCTATCTATCTATCTATCTATCTATTTATCTATGTATATCA	CCAGGAACTGTGGCTCATCTATGAAAACTTCTATCTATCTATCTATCTATCTATCTATCTATCTATCTATCTATCTATCTATTTATCTATGTATATCATAACACCACAGCCACTTA	CCAGGAACTGTGGCTCATCTATGAAAACTTCTATCTATCTATCTATCTATCTATCTATCTATCTATCTATCTATCTATCTATTTATCTATGTATATCATAACACCACAGCCACTTA
D2S1338	14	v1_14_S1	CE14_GGAA[8]GGCA[6]	CE14_GGAA[8]GGCA[6]	gGAGGGAAGGAAGGAAGGAAGGAAGGAAGGAAGGAAGGCAGGCAGGCAGGCAGGCAGGCAAGGC	gGAGGGAAGGAAGGAAGGAAGGAAGGAAGGAAGGAAGGCAGGCAGGCAGGCAGGCAGGCAAGGCCAAGCCATTT	AAATGGCTTGGCCTTGCCTGCCTGCCTGCCTGCCTGCCTTCCTTCCTTCCTTCCTTCCTTCCTTCCTTCCCTC	GAGGGAAGGAAGGAAGGAAGGAAGGAAGGAAGGAAGGCAGGCAGGCAGGCAGGCAGGCAAGGCCAAGCCATTT
	16	v1_16_S1	CE16_GGAA[9]GGCA[7]	CE16_GGAA[9]GGCA[7]	gGAGGGAAGGAAGGAAGGAAGGAAGGAAGGAAGGAAGGAAGGCAGGCAGGCAGGCAGGCAGGCAGGCAAGGC	gGAGGGAAGGAAGGAAGGAAGGAAGGAAGGAAGGAAGGAAGGCAGGCAGGCAGGCAGGCAGGCAGGCAAGGCCAAGCCATTT	AAATGGCTTGGCCTTGCCTGCCTGCCTGCCTGCCTGCCTGCCTTCCTTCCTTCCTTCCTTCCTTCCTTCCTTCCTTCCCTC	GAGGGAAGGAAGGAAGGAAGGAAGGAAGGAAGGAAGGAAGGCAGGCAGGCAGGCAGGCAGGCAGGCAAGGCCAAGCCATTT
	16	v1_16_S2	CE16_GGAA[10]GGCA[6]	CE16_GGAA[10]GGCA[6]	gGAGGGAAGGAAGGAAGGAAGGAAGGAAGGAAGGAAGGAAGGAAGGCAGGCAGGCAGGCAGGCAGGCAAGGC	gGAGGGAAGGAAGGAAGGAAGGAAGGAAGGAAGGAAGGAAGGAAGGCAGGCAGGCAGGCAGGCAGGCAAGGCCAAGCCATTT	AAATGGCTTGGCCTTGCCTGCCTGCCTGCCTGCCTGCCTTCCTTCCTTCCTTCCTTCCTTCCTTCCTTCCTTCCTTCCCTC	GAGGGAAGGAAGGAAGGAAGGAAGGAAGGAAGGAAGGAAGGAAGGCAGGCAGGCAGGCAGGCAGGCAAGGCCAAGCCATTT
	16	v1_16_S3	CE16_GGAA[11]GGCA[5]	CE16_GGAA[11]GGCA[5]	gGAGGGAAGGAAGGAAGGAAGGAAGGAAGGAAGGAAGGAAGGAAGGAAGGCAGGCAGGCAGGCAGGCAAGGC	gGAGGGAAGGAAGGAAGGAAGGAAGGAAGGAAGGAAGGAAGGAAGGAAGGCAGGCAGGCAGGCAGGCAAGGCCAAGCCATTT	AAATGGCTTGGCCTTGCCTGCCTGCCTGCCTGCCTTCCTTCCTTCCTTCCTTCCTTCCTTCCTTCCTTCCTTCCTTCCCTC	GAGGGAAGGAAGGAAGGAAGGAAGGAAGGAAGGAAGGAAGGAAGGAAGGCAGGCAGGCAGGCAGGCAAGGCCAAGCCATTT
	16	v1_16_S4	CE16_GGAA[12]GGCA[4]	CE16_GGAA[12]GGCA[4]	gGAGGGAAGGAAGGAAGGAAGGAAGGAAGGAAGGAAGGAAGGAAGGAAGGAAGGCAGGCAGGCAGGCAAGGC	gGAGGGAAGGAAGGAAGGAAGGAAGGAAGGAAGGAAGGAAGGAAGGAAGGAAGGCAGGCAGGCAGGCAAGGCCAAGCCATTT	AAATGGCTTGGCCTTGCCTGCCTGCCTGCCTTCCTTCCTTCCTTCCTTCCTTCCTTCCTTCCTTCCTTCCTTCCTTCCCTC	GAGGGAAGGAAGGAAGGAAGGAAGGAAGGAAGGAAGGAAGGAAGGAAGGAAGGCAGGCAGGCAGGCAAGGCCAAGCCATTT
	17	v1_17_S2	CE17_GGAA[11]GGCA[6]	CE17_GGAA[11]GGCA[6]	gGAGGGAAGGAAGGAAGGAAGGAAGGAAGGAAGGAAGGAAGGAAGGAAGGCAGGCAGGCAGGCAGGCAGGCAAGGC	gGAGGGAAGGAAGGAAGGAAGGAAGGAAGGAAGGAAGGAAGGAAGGAAGGCAGGCAGGCAGGCAGGCAGGCAAGGCCAAGCCATTT	AAATGGCTTGGCCTTGCCTGCCTGCCTGCCTGCCTGCCTTCCTTCCTTCCTTCCTTCCTTCCTTCCTTCCTTCCTTCCTTCCCTC	GAGGGAAGGAAGGAAGGAAGGAAGGAAGGAAGGAAGGAAGGAAGGAAGGCAGGCAGGCAGGCAGGCAGGCAAGGCCAAGCCATTT
	17	v1_17_S3	CE17_GGAA[12]GGCA[5]	CE17_GGAA[12]GGCA[5]	gGAGGGAAGGAAGGAAGGAAGGAAGGAAGGAAGGAAGGAAGGAAGGAAGGAAGGCAGGCAGGCAGGCAGGCAAGGC	gGAGGGAAGGAAGGAAGGAAGGAAGGAAGGAAGGAAGGAAGGAAGGAAGGAAGGCAGGCAGGCAGGCAGGCAAGGCCAAGCCATTT	AAATGGCTTGGCCTTGCCTGCCTGCCTGCCTGCCTTCCTTCCTTCCTTCCTTCCTTCCTTCCTTCCTTCCTTCCTTCCTTCCCTC	GAGGGAAGGAAGGAAGGAAGGAAGGAAGGAAGGAAGGAAGGAAGGAAGGAAGGCAGGCAGGCAGGCAGGCAAGGCCAAGCCATTT
	17	v1_17_S4	CE17_GGAA[13]GGCA[4]	CE17_GGAA[13]GGCA[4]	gGAGGGAAGGAAGGAAGGAAGGAAGGAAGGAAGGAAGGAAGGAAGGAAGGAAGGAAGGCAGGCAGGCAGGCAAGGC	gGAGGGAAGGAAGGAAGGAAGGAAGGAAGGAAGGAAGGAAGGAAGGAAGGAAGGAAGGCAGGCAGGCAGGCAAGGCCAAGCCATTT	AAATGGCTTGGCCTTGCCTGCCTGCCTGCCTTCCTTCCTTCCTTCCTTCCTTCCTTCCTTCCTTCCTTCCTTCCTTCCTTCCCTC	GAGGGAAGGAAGGAAGGAAGGAAGGAAGGAAGGAAGGAAGGAAGGAAGGAAGGAAGGCAGGCAGGCAGGCAAGGCCAAGCCATTT
	17	v1_17_S1	CE17_GGAA[10]GGCA[7]	CE17_GGAA[10]GGCA[7]	gGAGGGAAGGAAGGAAGGAAGGAAGGAAGGAAGGAAGGAAGGAAGGCAGGCAGGCAGGCAGGCAGGCAGGCAAGGC	gGAGGGAAGGAAGGAAGGAAGGAAGGAAGGAAGGAAGGAAGGAAGGCAGGCAGGCAGGCAGGCAGGCAGGCAAGGCCAAGCCATTT	AAATGGCTTGGCCTTGCCTGCCTGCCTGCCTGCCTGCCTGCCTTCCTTCCTTCCTTCCTTCCTTCCTTCCTTCCTTCCTTCCCTC	GAGGGAAGGAAGGAAGGAAGGAAGGAAGGAAGGAAGGAAGGAAGGCAGGCAGGCAGGCAGGCAGGCAGGCAAGGCCAAGCCATTT
	18	v1_18_S1	CE18_GGAA[11]GGCA[7]	CE18_GGAA[11]GGCA[7]	gGAGGGAAGGAAGGAAGGAAGGAAGGAAGGAAGGAAGGAAGGAAGGAAGGCAGGCAGGCAGGCAGGCAGGCAGGCAAGGC	gGAGGGAAGGAAGGAAGGAAGGAAGGAAGGAAGGAAGGAAGGAAGGAAGGCAGGCAGGCAGGCAGGCAGGCAGGCAAGGCCAAGCCATTT	AAATGGCTTGGCCTTGCCTGCCTGCCTGCCTGCCTGCCTGCCTTCCTTCCTTCCTTCCTTCCTTCCTTCCTTCCTTCCTTCCTTCCCTC	GAGGGAAGGAAGGAAGGAAGGAAGGAAGGAAGGAAGGAAGGAAGGAAGGCAGGCAGGCAGGCAGGCAGGCAGGCAAGGCCAAGCCATTT
	18	v1_18_S2	CE18_GGAA[12]GGCA[6]	CE18_GGAA[12]GGCA[6]	gGAGGGAAGGAAGGAAGGAAGGAAGGAAGGAAGGAAGGAAGGAAGGAAGGAAGGCAGGCAGGCAGGCAGGCAGGCAAGGC	gGAGGGAAGGAAGGAAGGAAGGAAGGAAGGAAGGAAGGAAGGAAGGAAGGAAGGCAGGCAGGCAGGCAGGCAGGCAAGGCCAAGCCATTT	AAATGGCTTGGCCTTGCCTGCCTGCCTGCCTGCCTGCCTTCCTTCCTTCCTTCCTTCCTTCCTTCCTTCCTTCCTTCCTTCCTTCCCTC	GAGGGAAGGAAGGAAGGAAGGAAGGAAGGAAGGAAGGAAGGAAGGAAGGAAGGCAGGCAGGCAGGCAGGCAGGCAAGGCCAAGCCATTT
	18	v1_18_S4	CE18_GGAA[14]GGCA[4]	CE18_GGAA[14]GGCA[4]	gGAGGGAAGGAAGGAAGGAAGGAAGGAAGGAAGGAAGGAAGGAAGGAAGGAAGGAAGGAAGGCAGGCAGGCAGGCAAGGC	gGAGGGAAGGAAGGAAGGAAGGAAGGAAGGAAGGAAGGAAGGAAGGAAGGAAGGAAGGAAGGCAGGCAGGCAGGCAAGGCCAAGCCATTT	AAATGGCTTGGCCTTGCCTGCCTGCCTGCCTTCCTTCCTTCCTTCCTTCCTTCCTTCCTTCCTTCCTTCCTTCCTTCCTTCCTTCCCTC	GAGGGAAGGAAGGAAGGAAGGAAGGAAGGAAGGAAGGAAGGAAGGAAGGAAGGAAGGAAGGCAGGCAGGCAGGCAAGGCCAAGCCATTT
	18	v1_18_S3	CE18_GGAA[13]GGCA[5]	CE18_GGAA[13]GGCA[5]	gGAGGGAAGGAAGGAAGGAAGGAAGGAAGGAAGGAAGGAAGGAAGGAAGGAAGGAAGGCAGGCAGGCAGGCAGGCAAGGC	gGAGGGAAGGAAGGAAGGAAGGAAGGAAGGAAGGAAGGAAGGAAGGAAGGAAGGAAGGCAGGCAGGCAGGCAGGCAAGGCCAAGCCATTT	AAATGGCTTGGCCTTGCCTGCCTGCCTGCCTGCCTTCCTTCCTTCCTTCCTTCCTTCCTTCCTTCCTTCCTTCCTTCCTTCCTTCCCTC	GAGGGAAGGAAGGAAGGAAGGAAGGAAGGAAGGAAGGAAGGAAGGAAGGAAGGAAGGCAGGCAGGCAGGCAGGCAAGGCCAAGCCATTT
	18	v1_18_S5	CE18_GGAA[15]GGCA[3]	CE18_GGAA[15]GGCA[3]	gGAGGGAAGGAAGGAAGGAAGGAAGGAAGGAAGGAAGGAAGGAAGGAAGGAAGGAAGGAAGGAAGGCAGGCAGGCAAGGC	gGAGGGAAGGAAGGAAGGAAGGAAGGAAGGAAGGAAGGAAGGAAGGAAGGAAGGAAGGAAGGAAGGCAGGCAGGCAAGGCCAAGCCATTT	AAATGGCTTGGCCTTGCCTGCCTGCCTTCCTTCCTTCCTTCCTTCCTTCCTTCCTTCCTTCCTTCCTTCCTTCCTTCCTTCCTTCCCTC	GAGGGAAGGAAGGAAGGAAGGAAGGAAGGAAGGAAGGAAGGAAGGAAGGAAGGAAGGAAGGAAGGCAGGCAGGCAAGGCCAAGCCATTT
	18	v1_18_S6	CE18_GGAA[16]GGCA[2]	CE18_GGAA[16]GGCA[2]	gGAGGGAAGGAAGGAAGGAAGGAAGGAAGGAAGGAAGGAAGGAAGGAAGGAAGGAAGGAAGGAAGGAAGGCAGGCAAGGC	gGAGGGAAGGAAGGAAGGAAGGAAGGAAGGAAGGAAGGAAGGAAGGAAGGAAGGAAGGAAGGAAGGAAGGCAGGCAAGGCCAAGCCATTT	AAATGGCTTGGCCTTGCCTGCCTTCCTTCCTTCCTTCCTTCCTTCCTTCCTTCCTTCCTTCCTTCCTTCCTTCCTTCCTTCCTTCCCTC	GAGGGAAGGAAGGAAGGAAGGAAGGAAGGAAGGAAGGAAGGAAGGAAGGAAGGAAGGAAGGAAGGAAGGCAGGCAAGGCCAAGCCATTT
	18	v1_18_S7	CE18_GGAA[2]GGAC[1]GGAA[8]GGCA[7]	CE18_GGAA[2]GGAC[1]GGAA[8]GGCA[7]	gGAGGGAAGGAAGGACGGAAGGAAGGAAGGAAGGAAGGAAGGAAGGAAGGCAGGCAGGCAGGCAGGCAGGCAGGCAAGGC	gGAGGGAAGGAAGGACGGAAGGAAGGAAGGAAGGAAGGAAGGAAGGAAGGCAGGCAGGCAGGCAGGCAGGCAGGCAAGGCCAAGCCATTT	AAATGGCTTGGCCTTGCCTGCCTGCCTGCCTGCCTGCCTGCCTTCCTTCCTTCCTTCCTTCCTTCCTTCCTTCCGTCCTTCCTTCCCTC	GAGGGAAGGAAGGACGGAAGGAAGGAAGGAAGGAAGGAAGGAAGGAAGGCAGGCAGGCAGGCAGGCAGGCAGGCAAGGCCAAGCCATTT
	19	v1_19_S1	CE19_GGAA[11]GGCA[8]	CE19_GGAA[11]GGCA[8]	gGAGGGAAGGAAGGAAGGAAGGAAGGAAGGAAGGAAGGAAGGAAGGAAGGCAGGCAGGCAGGCAGGCAGGCAGGCAGGCAAGGC	gGAGGGAAGGAAGGAAGGAAGGAAGGAAGGAAGGAAGGAAGGAAGGAAGGCAGGCAGGCAGGCAGGCAGGCAGGCAGGCAAGGCCAAGCCATTT	AAATGGCTTGGCCTTGCCTGCCTGCCTGCCTGCCTGCCTGCCTGCCTTCCTTCCTTCCTTCCTTCCTTCCTTCCTTCCTTCCTTCCTTCCCTC	GAGGGAAGGAAGGAAGGAAGGAAGGAAGGAAGGAAGGAAGGAAGGAAGGCAGGCAGGCAGGCAGGCAGGCAGGCAGGCAAGGCCAAGCCATTT
	19	v1_19_S2	CE19_GGAA[12]GGCA[7]	CE19_GGAA[12]GGCA[7]	gGAGGGAAGGAAGGAAGGAAGGAAGGAAGGAAGGAAGGAAGGAAGGAAGGAAGGCAGGCAGGCAGGCAGGCAGGCAGGCAAGGC	gGAGGGAAGGAAGGAAGGAAGGAAGGAAGGAAGGAAGGAAGGAAGGAAGGAAGGCAGGCAGGCAGGCAGGCAGGCAGGCAAGGCCAAGCCATTT	AAATGGCTTGGCCTTGCCTGCCTGCCTGCCTGCCTGCCTGCCTTCCTTCCTTCCTTCCTTCCTTCCTTCCTTCCTTCCTTCCTTCCTTCCCTC	GAGGGAAGGAAGGAAGGAAGGAAGGAAGGAAGGAAGGAAGGAAGGAAGGAAGGCAGGCAGGCAGGCAGGCAGGCAGGCAAGGCCAAGCCATTT
	19	v1_19_S7	CE19_GGAA[2]GGAC[1]GGAA[10]GGCA[6]	CE19_GGAA[2]GGAC[1]GGAA[10]GGCA[6]	gGAGGGAAGGAAGGACGGAAGGAAGGAAGGAAGGAAGGAAGGAAGGAAGGAAGGAAGGCAGGCAGGCAGGCAGGCAGGCAAGGC	gGAGGGAAGGAAGGACGGAAGGAAGGAAGGAAGGAAGGAAGGAAGGAAGGAAGGAAGGCAGGCAGGCAGGCAGGCAGGCAAGGCCAAGCCATTT	AAATGGCTTGGCCTTGCCTGCCTGCCTGCCTGCCTGCCTTCCTTCCTTCCTTCCTTCCTTCCTTCCTTCCTTCCTTCCGTCCTTCCTTCCCTC	GAGGGAAGGAAGGACGGAAGGAAGGAAGGAAGGAAGGAAGGAAGGAAGGAAGGAAGGCAGGCAGGCAGGCAGGCAGGCAAGGCCAAGCCATTT
	19	v1_19_S3	CE19_GGAA[13]GGCA[6]	CE19_GGAA[13]GGCA[6]	gGAGGGAAGGAAGGAAGGAAGGAAGGAAGGAAGGAAGGAAGGAAGGAAGGAAGGAAGGCAGGCAGGCAGGCAGGCAGGCAAGGC	gGAGGGAAGGAAGGAAGGAAGGAAGGAAGGAAGGAAGGAAGGAAGGAAGGAAGGAAGGCAGGCAGGCAGGCAGGCAGGCAAGGCCAAGCCATTT	AAATGGCTTGGCCTTGCCTGCCTGCCTGCCTGCCTGCCTTCCTTCCTTCCTTCCTTCCTTCCTTCCTTCCTTCCTTCCTTCCTTCCTTCCCTC	GAGGGAAGGAAGGAAGGAAGGAAGGAAGGAAGGAAGGAAGGAAGGAAGGAAGGAAGGCAGGCAGGCAGGCAGGCAGGCAAGGCCAAGCCATTT
	19	v1_19_S4	CE19_GGAA[14]GGCA[5]	CE19_GGAA[14]GGCA[5]	gGAGGGAAGGAAGGAAGGAAGGAAGGAAGGAAGGAAGGAAGGAAGGAAGGAAGGAAGGAAGGCAGGCAGGCAGGCAGGCAAGGC	gGAGGGAAGGAAGGAAGGAAGGAAGGAAGGAAGGAAGGAAGGAAGGAAGGAAGGAAGGAAGGCAGGCAGGCAGGCAGGCAAGGCCAAGCCATTT	AAATGGCTTGGCCTTGCCTGCCTGCCTGCCTGCCTTCCTTCCTTCCTTCCTTCCTTCCTTCCTTCCTTCCTTCCTTCCTTCCTTCCTTCCCTC	GAGGGAAGGAAGGAAGGAAGGAAGGAAGGAAGGAAGGAAGGAAGGAAGGAAGGAAGGAAGGCAGGCAGGCAGGCAGGCAAGGCCAAGCCATTT
	19	v1_19_S9	CE19_GGAA[11]GGGA[1]GGCA[7]	CE19_GGAA[11]GGGA[1]GGCA[7]	gGAGGGAAGGAAGGAAGGAAGGAAGGAAGGAAGGAAGGAAGGAAGGAAGGGAGGCAGGCAGGCAGGCAGGCAGGCAGGCAAGGC	gGAGGGAAGGAAGGAAGGAAGGAAGGAAGGAAGGAAGGAAGGAAGGAAGGGAGGCAGGCAGGCAGGCAGGCAGGCAGGCAAGGCCAAGCCATTT	AAATGGCTTGGCCTTGCCTGCCTGCCTGCCTGCCTGCCTGCCTCCCTTCCTTCCTTCCTTCCTTCCTTCCTTCCTTCCTTCCTTCCTTCCCTC	GAGGGAAGGAAGGAAGGAAGGAAGGAAGGAAGGAAGGAAGGAAGGAAGGGAGGCAGGCAGGCAGGCAGGCAGGCAGGCAAGGCCAAGCCATTT
	19	v1_19_S8	CE19_GGAA[2]GGAC[1]GGAA[9]GGCA[7]	CE19_GGAA[2]GGAC[1]GGAA[9]GGCA[7]	gGAGGGAAGGAAGGACGGAAGGAAGGAAGGAAGGAAGGAAGGAAGGAAGGAAGGCAGGCAGGCAGGCAGGCAGGCAGGCAAGGC	gGAGGGAAGGAAGGACGGAAGGAAGGAAGGAAGGAAGGAAGGAAGGAAGGAAGGCAGGCAGGCAGGCAGGCAGGCAGGCAAGGCCAAGCCATTT	AAATGGCTTGGCCTTGCCTGCCTGCCTGCCTGCCTGCCTGCCTTCCTTCCTTCCTTCCTTCCTTCCTTCCTTCCTTCCGTCCTTCCTTCCCTC	GAGGGAAGGAAGGACGGAAGGAAGGAAGGAAGGAAGGAAGGAAGGAAGGAAGGCAGGCAGGCAGGCAGGCAGGCAGGCAAGGCCAAGCCATTT
	19	v1_19_S6	CE19_GGAA[16]GGCA[3]	CE19_GGAA[16]GGCA[3]	gGAGGGAAGGAAGGAAGGAAGGAAGGAAGGAAGGAAGGAAGGAAGGAAGGAAGGAAGGAAGGAAGGAAGGCAGGCAGGCAAGGC	gGAGGGAAGGAAGGAAGGAAGGAAGGAAGGAAGGAAGGAAGGAAGGAAGGAAGGAAGGAAGGAAGGAAGGCAGGCAGGCAAGGCCAAGCCATTT	AAATGGCTTGGCCTTGCCTGCCTGCCTTCCTTCCTTCCTTCCTTCCTTCCTTCCTTCCTTCCTTCCTTCCTTCCTTCCTTCCTTCCTTCCCTC	GAGGGAAGGAAGGAAGGAAGGAAGGAAGGAAGGAAGGAAGGAAGGAAGGAAGGAAGGAAGGAAGGAAGGCAGGCAGGCAAGGCCAAGCCATTT
	19	v1_19_S5	CE19_GGAA[15]GGCA[4]	CE19_GGAA[15]GGCA[4]	gGAGGGAAGGAAGGAAGGAAGGAAGGAAGGAAGGAAGGAAGGAAGGAAGGAAGGAAGGAAGGAAGGCAGGCAGGCAGGCAAGGC	gGAGGGAAGGAAGGAAGGAAGGAAGGAAGGAAGGAAGGAAGGAAGGAAGGAAGGAAGGAAGGAAGGCAGGCAGGCAGGCAAGGCCAAGCCATTT	AAATGGCTTGGCCTTGCCTGCCTGCCTGCCTTCCTTCCTTCCTTCCTTCCTTCCTTCCTTCCTTCCTTCCTTCCTTCCTTCCTTCCTTCCCTC	GAGGGAAGGAAGGAAGGAAGGAAGGAAGGAAGGAAGGAAGGAAGGAAGGAAGGAAGGAAGGAAGGCAGGCAGGCAGGCAAGGCCAAGCCATTT
	20	v1_20_S8	CE20_GGAA[12]GGGA[1]GGCA[7]	CE20_GGAA[12]GGGA[1]GGCA[7]	gGAGGGAAGGAAGGAAGGAAGGAAGGAAGGAAGGAAGGAAGGAAGGAAGGAAGGGAGGCAGGCAGGCAGGCAGGCAGGCAGGCAAGGC	gGAGGGAAGGAAGGAAGGAAGGAAGGAAGGAAGGAAGGAAGGAAGGAAGGAAGGGAGGCAGGCAGGCAGGCAGGCAGGCAGGCAAGGCCAAGCCATTT	AAATGGCTTGGCCTTGCCTGCCTGCCTGCCTGCCTGCCTGCCTCCCTTCCTTCCTTCCTTCCTTCCTTCCTTCCTTCCTTCCTTCCTTCCTTCCCTC	GAGGGAAGGAAGGAAGGAAGGAAGGAAGGAAGGAAGGAAGGAAGGAAGGAAGGGAGGCAGGCAGGCAGGCAGGCAGGCAGGCAAGGCCAAGCCATTT
	20	v1_20_S1	CE20_GGAA[12]GGCA[8]	CE20_GGAA[12]GGCA[8]	gGAGGGAAGGAAGGAAGGAAGGAAGGAAGGAAGGAAGGAAGGAAGGAAGGAAGGCAGGCAGGCAGGCAGGCAGGCAGGCAGGCAAGGC	gGAGGGAAGGAAGGAAGGAAGGAAGGAAGGAAGGAAGGAAGGAAGGAAGGAAGGCAGGCAGGCAGGCAGGCAGGCAGGCAGGCAAGGCCAAGCCATTT	AAATGGCTTGGCCTTGCCTGCCTGCCTGCCTGCCTGCCTGCCTGCCTTCCTTCCTTCCTTCCTTCCTTCCTTCCTTCCTTCCTTCCTTCCTTCCCTC	GAGGGAAGGAAGGAAGGAAGGAAGGAAGGAAGGAAGGAAGGAAGGAAGGAAGGCAGGCAGGCAGGCAGGCAGGCAGGCAGGCAAGGCCAAGCCATTT
	20	v1_20_S6	CE20_GGAA[2]GGAC[1]GGAA[10]GGCA[7]	CE20_GGAA[2]GGAC[1]GGAA[10]GGCA[7]	gGAGGGAAGGAAGGACGGAAGGAAGGAAGGAAGGAAGGAAGGAAGGAAGGAAGGAAGGCAGGCAGGCAGGCAGGCAGGCAGGCAAGGC	gGAGGGAAGGAAGGACGGAAGGAAGGAAGGAAGGAAGGAAGGAAGGAAGGAAGGAAGGCAGGCAGGCAGGCAGGCAGGCAGGCAAGGCCAAGCCATTT	AAATGGCTTGGCCTTGCCTGCCTGCCTGCCTGCCTGCCTGCCTTCCTTCCTTCCTTCCTTCCTTCCTTCCTTCCTTCCTTCCGTCCTTCCTTCCCTC	GAGGGAAGGAAGGACGGAAGGAAGGAAGGAAGGAAGGAAGGAAGGAAGGAAGGAAGGCAGGCAGGCAGGCAGGCAGGCAGGCAAGGCCAAGCCATTT
	20	v1_20_S2	CE20_GGAA[13]GGCA[7]	CE20_GGAA[13]GGCA[7]	gGAGGGAAGGAAGGAAGGAAGGAAGGAAGGAAGGAAGGAAGGAAGGAAGGAAGGAAGGCAGGCAGGCAGGCAGGCAGGCAGGCAAGGC	gGAGGGAAGGAAGGAAGGAAGGAAGGAAGGAAGGAAGGAAGGAAGGAAGGAAGGAAGGCAGGCAGGCAGGCAGGCAGGCAGGCAAGGCCAAGCCATTT	AAATGGCTTGGCCTTGCCTGCCTGCCTGCCTGCCTGCCTGCCTTCCTTCCTTCCTTCCTTCCTTCCTTCCTTCCTTCCTTCCTTCCTTCCTTCCCTC	GAGGGAAGGAAGGAAGGAAGGAAGGAAGGAAGGAAGGAAGGAAGGAAGGAAGGAAGGCAGGCAGGCAGGCAGGCAGGCAGGCAAGGCCAAGCCATTT
	20	v1_20_S9	CE20_GGAA[10]GAAA[1]GGAA[2]GGCA[7]	CE20_GGAA[10]GAAA[1]GGAA[2]GGCA[7]	gGAGGGAAGGAAGGAAGGAAGGAAGGAAGGAAGGAAGGAAGGAAGAAAGGAAGGAAGGCAGGCAGGCAGGCAGGCAGGCAGGCAAGGC	gGAGGGAAGGAAGGAAGGAAGGAAGGAAGGAAGGAAGGAAGGAAGAAAGGAAGGAAGGCAGGCAGGCAGGCAGGCAGGCAGGCAAGGCCAAGCCATTT	AAATGGCTTGGCCTTGCCTGCCTGCCTGCCTGCCTGCCTGCCTTCCTTCCTTTCTTCCTTCCTTCCTTCCTTCCTTCCTTCCTTCCTTCCTTCCCTC	GAGGGAAGGAAGGAAGGAAGGAAGGAAGGAAGGAAGGAAGGAAGAAAGGAAGGAAGGCAGGCAGGCAGGCAGGCAGGCAGGCAAGGCCAAGCCATTT
	20	v1_20_S7	CE20_GGAA[2]GGAC[1]GGAA[11]GGCA[6]	CE20_GGAA[2]GGAC[1]GGAA[11]GGCA[6]	gGAGGGAAGGAAGGACGGAAGGAAGGAAGGAAGGAAGGAAGGAAGGAAGGAAGGAAGGAAGGCAGGCAGGCAGGCAGGCAGGCAAGGC	gGAGGGAAGGAAGGACGGAAGGAAGGAAGGAAGGAAGGAAGGAAGGAAGGAAGGAAGGAAGGCAGGCAGGCAGGCAGGCAGGCAAGGCCAAGCCATTT	AAATGGCTTGGCCTTGCCTGCCTGCCTGCCTGCCTGCCTTCCTTCCTTCCTTCCTTCCTTCCTTCCTTCCTTCCTTCCTTCCGTCCTTCCTTCCCTC	GAGGGAAGGAAGGACGGAAGGAAGGAAGGAAGGAAGGAAGGAAGGAAGGAAGGAAGGAAGGCAGGCAGGCAGGCAGGCAGGCAAGGCCAAGCCATTT
	20	v1_20_S3	CE20_GGAA[14]GGCA[6]	CE20_GGAA[14]GGCA[6]	gGAGGGAAGGAAGGAAGGAAGGAAGGAAGGAAGGAAGGAAGGAAGGAAGGAAGGAAGGAAGGCAGGCAGGCAGGCAGGCAGGCAAGGC	gGAGGGAAGGAAGGAAGGAAGGAAGGAAGGAAGGAAGGAAGGAAGGAAGGAAGGAAGGAAGGCAGGCAGGCAGGCAGGCAGGCAAGGCCAAGCCATTT	AAATGGCTTGGCCTTGCCTGCCTGCCTGCCTGCCTGCCTTCCTTCCTTCCTTCCTTCCTTCCTTCCTTCCTTCCTTCCTTCCTTCCTTCCTTCCCTC	GAGGGAAGGAAGGAAGGAAGGAAGGAAGGAAGGAAGGAAGGAAGGAAGGAAGGAAGGAAGGCAGGCAGGCAGGCAGGCAGGCAAGGCCAAGCCATTT
	20	v1_20_S5	CE20_GGAA[16]GGCA[4]	CE20_GGAA[16]GGCA[4]	gGAGGGAAGGAAGGAAGGAAGGAAGGAAGGAAGGAAGGAAGGAAGGAAGGAAGGAAGGAAGGAAGGAAGGCAGGCAGGCAGGCAAGGC	gGAGGGAAGGAAGGAAGGAAGGAAGGAAGGAAGGAAGGAAGGAAGGAAGGAAGGAAGGAAGGAAGGAAGGCAGGCAGGCAGGCAAGGCCAAGCCATTT	AAATGGCTTGGCCTTGCCTGCCTGCCTGCCTTCCTTCCTTCCTTCCTTCCTTCCTTCCTTCCTTCCTTCCTTCCTTCCTTCCTTCCTTCCTTCCCTC	GAGGGAAGGAAGGAAGGAAGGAAGGAAGGAAGGAAGGAAGGAAGGAAGGAAGGAAGGAAGGAAGGAAGGCAGGCAGGCAGGCAAGGCCAAGCCATTT
	20	v1_20_S4	CE20_GGAA[15]GGCA[5]	CE20_GGAA[15]GGCA[5]	gGAGGGAAGGAAGGAAGGAAGGAAGGAAGGAAGGAAGGAAGGAAGGAAGGAAGGAAGGAAGGAAGGCAGGCAGGCAGGCAGGCAAGGC	gGAGGGAAGGAAGGAAGGAAGGAAGGAAGGAAGGAAGGAAGGAAGGAAGGAAGGAAGGAAGGAAGGCAGGCAGGCAGGCAGGCAAGGCCAAGCCATTT	AAATGGCTTGGCCTTGCCTGCCTGCCTGCCTGCCTTCCTTCCTTCCTTCCTTCCTTCCTTCCTTCCTTCCTTCCTTCCTTCCTTCCTTCCTTCCCTC	GAGGGAAGGAAGGAAGGAAGGAAGGAAGGAAGGAAGGAAGGAAGGAAGGAAGGAAGGAAGGAAGGCAGGCAGGCAGGCAGGCAAGGCCAAGCCATTT
	21	v1_21_S10	CE21_GGAA[13]GGGA[1]GGCA[7]	CE21_GGAA[13]GGGA[1]GGCA[7]	gGAGGGAAGGAAGGAAGGAAGGAAGGAAGGAAGGAAGGAAGGAAGGAAGGAAGGAAGGGAGGCAGGCAGGCAGGCAGGCAGGCAGGCAAGGC	gGAGGGAAGGAAGGAAGGAAGGAAGGAAGGAAGGAAGGAAGGAAGGAAGGAAGGAAGGGAGGCAGGCAGGCAGGCAGGCAGGCAGGCAAGGCCAAGCCATTT	AAATGGCTTGGCCTTGCCTGCCTGCCTGCCTGCCTGCCTGCCTCCCTTCCTTCCTTCCTTCCTTCCTTCCTTCCTTCCTTCCTTCCTTCCTTCCTTCCCTC	GAGGGAAGGAAGGAAGGAAGGAAGGAAGGAAGGAAGGAAGGAAGGAAGGAAGGAAGGGAGGCAGGCAGGCAGGCAGGCAGGCAGGCAAGGCCAAGCCATTT
	21	v1_21_S2	CE21_GGAA[13]GGCA[8]	CE21_GGAA[13]GGCA[8]	gGAGGGAAGGAAGGAAGGAAGGAAGGAAGGAAGGAAGGAAGGAAGGAAGGAAGGAAGGCAGGCAGGCAGGCAGGCAGGCAGGCAGGCAAGGC	gGAGGGAAGGAAGGAAGGAAGGAAGGAAGGAAGGAAGGAAGGAAGGAAGGAAGGAAGGCAGGCAGGCAGGCAGGCAGGCAGGCAGGCAAGGCCAAGCCATTT	AAATGGCTTGGCCTTGCCTGCCTGCCTGCCTGCCTGCCTGCCTGCCTTCCTTCCTTCCTTCCTTCCTTCCTTCCTTCCTTCCTTCCTTCCTTCCTTCCCTC	GAGGGAAGGAAGGAAGGAAGGAAGGAAGGAAGGAAGGAAGGAAGGAAGGAAGGAAGGCAGGCAGGCAGGCAGGCAGGCAGGCAGGCAAGGCCAAGCCATTT
	21	v1_21_S8	CE21_GGAA[2]GGAC[1]GGAA[11]GGCA[7]	CE21_GGAA[2]GGAC[1]GGAA[11]GGCA[7]	gGAGGGAAGGAAGGACGGAAGGAAGGAAGGAAGGAAGGAAGGAAGGAAGGAAGGAAGGAAGGCAGGCAGGCAGGCAGGCAGGCAGGCAAGGC	gGAGGGAAGGAAGGACGGAAGGAAGGAAGGAAGGAAGGAAGGAAGGAAGGAAGGAAGGAAGGCAGGCAGGCAGGCAGGCAGGCAGGCAAGGCCAAGCCATTT	AAATGGCTTGGCCTTGCCTGCCTGCCTGCCTGCCTGCCTGCCTTCCTTCCTTCCTTCCTTCCTTCCTTCCTTCCTTCCTTCCTTCCGTCCTTCCTTCCCTC	GAGGGAAGGAAGGACGGAAGGAAGGAAGGAAGGAAGGAAGGAAGGAAGGAAGGAAGGAAGGCAGGCAGGCAGGCAGGCAGGCAGGCAAGGCCAAGCCATTT
	21	v1_21_S3	CE21_GGAA[14]GGCA[7]	CE21_GGAA[14]GGCA[7]	gGAGGGAAGGAAGGAAGGAAGGAAGGAAGGAAGGAAGGAAGGAAGGAAGGAAGGAAGGAAGGCAGGCAGGCAGGCAGGCAGGCAGGCAAGGC	gGAGGGAAGGAAGGAAGGAAGGAAGGAAGGAAGGAAGGAAGGAAGGAAGGAAGGAAGGAAGGCAGGCAGGCAGGCAGGCAGGCAGGCAAGGCCAAGCCATTT	AAATGGCTTGGCCTTGCCTGCCTGCCTGCCTGCCTGCCTGCCTTCCTTCCTTCCTTCCTTCCTTCCTTCCTTCCTTCCTTCCTTCCTTCCTTCCTTCCCTC	GAGGGAAGGAAGGAAGGAAGGAAGGAAGGAAGGAAGGAAGGAAGGAAGGAAGGAAGGAAGGCAGGCAGGCAGGCAGGCAGGCAGGCAAGGCCAAGCCATTT
	21	v1_21_S11	CE21_GGAA[11]GAAA[1]GGAA[2]GGCA[7]	CE21_GGAA[11]GAAA[1]GGAA[2]GGCA[7]	gGAGGGAAGGAAGGAAGGAAGGAAGGAAGGAAGGAAGGAAGGAAGGAAGAAAGGAAGGAAGGCAGGCAGGCAGGCAGGCAGGCAGGCAAGGC	gGAGGGAAGGAAGGAAGGAAGGAAGGAAGGAAGGAAGGAAGGAAGGAAGAAAGGAAGGAAGGCAGGCAGGCAGGCAGGCAGGCAGGCAAGGCCAAGCCATTT	AAATGGCTTGGCCTTGCCTGCCTGCCTGCCTGCCTGCCTGCCTTCCTTCCTTTCTTCCTTCCTTCCTTCCTTCCTTCCTTCCTTCCTTCCTTCCTTCCCTC	GAGGGAAGGAAGGAAGGAAGGAAGGAAGGAAGGAAGGAAGGAAGGAAGAAAGGAAGGAAGGCAGGCAGGCAGGCAGGCAGGCAGGCAAGGCCAAGCCATTT
	21	v1_21_S9	CE21_GGAA[2]GGAC[1]GGAA[12]GGCA[6]	CE21_GGAA[2]GGAC[1]GGAA[12]GGCA[6]	gGAGGGAAGGAAGGACGGAAGGAAGGAAGGAAGGAAGGAAGGAAGGAAGGAAGGAAGGAAGGAAGGCAGGCAGGCAGGCAGGCAGGCAAGGC	gGAGGGAAGGAAGGACGGAAGGAAGGAAGGAAGGAAGGAAGGAAGGAAGGAAGGAAGGAAGGAAGGCAGGCAGGCAGGCAGGCAGGCAAGGCCAAGCCATTT	AAATGGCTTGGCCTTGCCTGCCTGCCTGCCTGCCTGCCTTCCTTCCTTCCTTCCTTCCTTCCTTCCTTCCTTCCTTCCTTCCTTCCGTCCTTCCTTCCCTC	GAGGGAAGGAAGGACGGAAGGAAGGAAGGAAGGAAGGAAGGAAGGAAGGAAGGAAGGAAGGAAGGCAGGCAGGCAGGCAGGCAGGCAAGGCCAAGCCATTT
	21	v1_21_S4	CE21_GGAA[15]GGCA[6]	CE21_GGAA[15]GGCA[6]	gGAGGGAAGGAAGGAAGGAAGGAAGGAAGGAAGGAAGGAAGGAAGGAAGGAAGGAAGGAAGGAAGGCAGGCAGGCAGGCAGGCAGGCAAGGC	gGAGGGAAGGAAGGAAGGAAGGAAGGAAGGAAGGAAGGAAGGAAGGAAGGAAGGAAGGAAGGAAGGCAGGCAGGCAGGCAGGCAGGCAAGGCCAAGCCATTT	AAATGGCTTGGCCTTGCCTGCCTGCCTGCCTGCCTGCCTTCCTTCCTTCCTTCCTTCCTTCCTTCCTTCCTTCCTTCCTTCCTTCCTTCCTTCCTTCCCTC	GAGGGAAGGAAGGAAGGAAGGAAGGAAGGAAGGAAGGAAGGAAGGAAGGAAGGAAGGAAGGAAGGCAGGCAGGCAGGCAGGCAGGCAAGGCCAAGCCATTT
	21	v1_21_S7	CE21_GGAA[2]GGAC[1]GGAA[10]GGCA[8]	CE21_GGAA[2]GGAC[1]GGAA[10]GGCA[8]	gGAGGGAAGGAAGGACGGAAGGAAGGAAGGAAGGAAGGAAGGAAGGAAGGAAGGAAGGCAGGCAGGCAGGCAGGCAGGCAGGCAGGCAAGGC	gGAGGGAAGGAAGGACGGAAGGAAGGAAGGAAGGAAGGAAGGAAGGAAGGAAGGAAGGCAGGCAGGCAGGCAGGCAGGCAGGCAGGCAAGGCCAAGCCATTT	AAATGGCTTGGCCTTGCCTGCCTGCCTGCCTGCCTGCCTGCCTGCCTTCCTTCCTTCCTTCCTTCCTTCCTTCCTTCCTTCCTTCCGTCCTTCCTTCCCTC	GAGGGAAGGAAGGACGGAAGGAAGGAAGGAAGGAAGGAAGGAAGGAAGGAAGGAAGGCAGGCAGGCAGGCAGGCAGGCAGGCAGGCAAGGCCAAGCCATTT
	21	v1_21_S5	CE21_GGAA[16]GGCA[5]	CE21_GGAA[16]GGCA[5]	gGAGGGAAGGAAGGAAGGAAGGAAGGAAGGAAGGAAGGAAGGAAGGAAGGAAGGAAGGAAGGAAGGAAGGCAGGCAGGCAGGCAGGCAAGGC	gGAGGGAAGGAAGGAAGGAAGGAAGGAAGGAAGGAAGGAAGGAAGGAAGGAAGGAAGGAAGGAAGGAAGGCAGGCAGGCAGGCAGGCAAGGCCAAGCCATTT	AAATGGCTTGGCCTTGCCTGCCTGCCTGCCTGCCTTCCTTCCTTCCTTCCTTCCTTCCTTCCTTCCTTCCTTCCTTCCTTCCTTCCTTCCTTCCTTCCCTC	GAGGGAAGGAAGGAAGGAAGGAAGGAAGGAAGGAAGGAAGGAAGGAAGGAAGGAAGGAAGGAAGGAAGGCAGGCAGGCAGGCAGGCAAGGCCAAGCCATTT
	21	v1_21_S1	CE21_GGAA[12]GGCA[9]	CE21_GGAA[12]GGCA[9]	gGAGGGAAGGAAGGAAGGAAGGAAGGAAGGAAGGAAGGAAGGAAGGAAGGAAGGCAGGCAGGCAGGCAGGCAGGCAGGCAGGCAGGCAAGGC	gGAGGGAAGGAAGGAAGGAAGGAAGGAAGGAAGGAAGGAAGGAAGGAAGGAAGGCAGGCAGGCAGGCAGGCAGGCAGGCAGGCAGGCAAGGCCAAGCCATTT	AAATGGCTTGGCCTTGCCTGCCTGCCTGCCTGCCTGCCTGCCTGCCTGCCTTCCTTCCTTCCTTCCTTCCTTCCTTCCTTCCTTCCTTCCTTCCTTCCCTC	GAGGGAAGGAAGGAAGGAAGGAAGGAAGGAAGGAAGGAAGGAAGGAAGGAAGGCAGGCAGGCAGGCAGGCAGGCAGGCAGGCAGGCAAGGCCAAGCCATTT
	21	v1_21_S6	CE21_GGAA[17]GGCA[4]	CE21_GGAA[17]GGCA[4]	gGAGGGAAGGAAGGAAGGAAGGAAGGAAGGAAGGAAGGAAGGAAGGAAGGAAGGAAGGAAGGAAGGAAGGAAGGCAGGCAGGCAGGCAAGGC	gGAGGGAAGGAAGGAAGGAAGGAAGGAAGGAAGGAAGGAAGGAAGGAAGGAAGGAAGGAAGGAAGGAAGGAAGGCAGGCAGGCAGGCAAGGCCAAGCCATTT	AAATGGCTTGGCCTTGCCTGCCTGCCTGCCTTCCTTCCTTCCTTCCTTCCTTCCTTCCTTCCTTCCTTCCTTCCTTCCTTCCTTCCTTCCTTCCTTCCCTC	GAGGGAAGGAAGGAAGGAAGGAAGGAAGGAAGGAAGGAAGGAAGGAAGGAAGGAAGGAAGGAAGGAAGGAAGGCAGGCAGGCAGGCAAGGCCAAGCCATTT
	22	v1_22_S1	CE22_GGAA[13]GGCA[9]	CE22_GGAA[13]GGCA[9]	gGAGGGAAGGAAGGAAGGAAGGAAGGAAGGAAGGAAGGAAGGAAGGAAGGAAGGAAGGCAGGCAGGCAGGCAGGCAGGCAGGCAGGCAGGCAAGGC	gGAGGGAAGGAAGGAAGGAAGGAAGGAAGGAAGGAAGGAAGGAAGGAAGGAAGGAAGGCAGGCAGGCAGGCAGGCAGGCAGGCAGGCAGGCAAGGCCAAGCCATTT	AAATGGCTTGGCCTTGCCTGCCTGCCTGCCTGCCTGCCTGCCTGCCTGCCTTCCTTCCTTCCTTCCTTCCTTCCTTCCTTCCTTCCTTCCTTCCTTCCTTCCCTC	GAGGGAAGGAAGGAAGGAAGGAAGGAAGGAAGGAAGGAAGGAAGGAAGGAAGGAAGGCAGGCAGGCAGGCAGGCAGGCAGGCAGGCAGGCAAGGCCAAGCCATTT
	22	v1_22_S9	CE22_GGAA[6]GAAA[1]GGAA[6]GGCA[9]	CE22_GGAA[6]GAAA[1]GGAA[6]GGCA[9]	gGAGGGAAGGAAGGAAGGAAGGAAGGAAGAAAGGAAGGAAGGAAGGAAGGAAGGAAGGCAGGCAGGCAGGCAGGCAGGCAGGCAGGCAGGCAAGGC	gGAGGGAAGGAAGGAAGGAAGGAAGGAAGAAAGGAAGGAAGGAAGGAAGGAAGGAAGGCAGGCAGGCAGGCAGGCAGGCAGGCAGGCAGGCAAGGCCAAGCCATTT	AAATGGCTTGGCCTTGCCTGCCTGCCTGCCTGCCTGCCTGCCTGCCTGCCTTCCTTCCTTCCTTCCTTCCTTCCTTTCTTCCTTCCTTCCTTCCTTCCTTCCCTC	GAGGGAAGGAAGGAAGGAAGGAAGGAAGAAAGGAAGGAAGGAAGGAAGGAAGGAAGGCAGGCAGGCAGGCAGGCAGGCAGGCAGGCAGGCAAGGCCAAGCCATTT
	22	v1_22_S2	CE22_GGAA[14]GGCA[8]	CE22_GGAA[14]GGCA[8]	gGAGGGAAGGAAGGAAGGAAGGAAGGAAGGAAGGAAGGAAGGAAGGAAGGAAGGAAGGAAGGCAGGCAGGCAGGCAGGCAGGCAGGCAGGCAAGGC	gGAGGGAAGGAAGGAAGGAAGGAAGGAAGGAAGGAAGGAAGGAAGGAAGGAAGGAAGGAAGGCAGGCAGGCAGGCAGGCAGGCAGGCAGGCAAGGCCAAGCCATTT	AAATGGCTTGGCCTTGCCTGCCTGCCTGCCTGCCTGCCTGCCTGCCTTCCTTCCTTCCTTCCTTCCTTCCTTCCTTCCTTCCTTCCTTCCTTCCTTCCTTCCCTC	GAGGGAAGGAAGGAAGGAAGGAAGGAAGGAAGGAAGGAAGGAAGGAAGGAAGGAAGGAAGGCAGGCAGGCAGGCAGGCAGGCAGGCAGGCAAGGCCAAGCCATTT
	22	v1_22_S5	CE22_GGAA[2]GGAC[1]GGAA[12]GGCA[7]	CE22_GGAA[2]GGAC[1]GGAA[12]GGCA[7]	gGAGGGAAGGAAGGACGGAAGGAAGGAAGGAAGGAAGGAAGGAAGGAAGGAAGGAAGGAAGGAAGGCAGGCAGGCAGGCAGGCAGGCAGGCAAGGC	gGAGGGAAGGAAGGACGGAAGGAAGGAAGGAAGGAAGGAAGGAAGGAAGGAAGGAAGGAAGGAAGGCAGGCAGGCAGGCAGGCAGGCAGGCAAGGCCAAGCCATTT	AAATGGCTTGGCCTTGCCTGCCTGCCTGCCTGCCTGCCTGCCTTCCTTCCTTCCTTCCTTCCTTCCTTCCTTCCTTCCTTCCTTCCTTCCGTCCTTCCTTCCCTC	GAGGGAAGGAAGGACGGAAGGAAGGAAGGAAGGAAGGAAGGAAGGAAGGAAGGAAGGAAGGAAGGCAGGCAGGCAGGCAGGCAGGCAGGCAAGGCCAAGCCATTT
	22	v1_22_S3	CE22_GGAA[15]GGCA[7]	CE22_GGAA[15]GGCA[7]	gGAGGGAAGGAAGGAAGGAAGGAAGGAAGGAAGGAAGGAAGGAAGGAAGGAAGGAAGGAAGGAAGGCAGGCAGGCAGGCAGGCAGGCAGGCAAGGC	gGAGGGAAGGAAGGAAGGAAGGAAGGAAGGAAGGAAGGAAGGAAGGAAGGAAGGAAGGAAGGAAGGCAGGCAGGCAGGCAGGCAGGCAGGCAAGGCCAAGCCATTT	AAATGGCTTGGCCTTGCCTGCCTGCCTGCCTGCCTGCCTGCCTTCCTTCCTTCCTTCCTTCCTTCCTTCCTTCCTTCCTTCCTTCCTTCCTTCCTTCCTTCCCTC	GAGGGAAGGAAGGAAGGAAGGAAGGAAGGAAGGAAGGAAGGAAGGAAGGAAGGAAGGAAGGAAGGCAGGCAGGCAGGCAGGCAGGCAGGCAAGGCCAAGCCATTT
	22	v1_22_S6	CE22_GGAA[2]GGAC[1]GGAA[13]GGCA[6]	CE22_GGAA[2]GGAC[1]GGAA[13]GGCA[6]	gGAGGGAAGGAAGGACGGAAGGAAGGAAGGAAGGAAGGAAGGAAGGAAGGAAGGAAGGAAGGAAGGAAGGCAGGCAGGCAGGCAGGCAGGCAAGGC	gGAGGGAAGGAAGGACGGAAGGAAGGAAGGAAGGAAGGAAGGAAGGAAGGAAGGAAGGAAGGAAGGAAGGCAGGCAGGCAGGCAGGCAGGCAAGGCCAAGCCATTT	AAATGGCTTGGCCTTGCCTGCCTGCCTGCCTGCCTGCCTTCCTTCCTTCCTTCCTTCCTTCCTTCCTTCCTTCCTTCCTTCCTTCCTTCCGTCCTTCCTTCCCTC	GAGGGAAGGAAGGACGGAAGGAAGGAAGGAAGGAAGGAAGGAAGGAAGGAAGGAAGGAAGGAAGGAAGGCAGGCAGGCAGGCAGGCAGGCAAGGCCAAGCCATTT
	22	v1_22_S7	CE22_GGAA[2]GGAC[1]GGAA[14]GGCA[5]	CE22_GGAA[2]GGAC[1]GGAA[14]GGCA[5]	gGAGGGAAGGAAGGACGGAAGGAAGGAAGGAAGGAAGGAAGGAAGGAAGGAAGGAAGGAAGGAAGGAAGGAAGGCAGGCAGGCAGGCAGGCAAGGC	gGAGGGAAGGAAGGACGGAAGGAAGGAAGGAAGGAAGGAAGGAAGGAAGGAAGGAAGGAAGGAAGGAAGGAAGGCAGGCAGGCAGGCAGGCAAGGCCAAGCCATTT	AAATGGCTTGGCCTTGCCTGCCTGCCTGCCTGCCTTCCTTCCTTCCTTCCTTCCTTCCTTCCTTCCTTCCTTCCTTCCTTCCTTCCTTCCGTCCTTCCTTCCCTC	GAGGGAAGGAAGGACGGAAGGAAGGAAGGAAGGAAGGAAGGAAGGAAGGAAGGAAGGAAGGAAGGAAGGAAGGCAGGCAGGCAGGCAGGCAAGGCCAAGCCATTT
	22	v1_22_S8	CE22_GGAA[2]GGAC[1]GGAA[15]GGCA[4]	CE22_GGAA[2]GGAC[1]GGAA[15]GGCA[4]	gGAGGGAAGGAAGGACGGAAGGAAGGAAGGAAGGAAGGAAGGAAGGAAGGAAGGAAGGAAGGAAGGAAGGAAGGAAGGCAGGCAGGCAGGCAAGGC	gGAGGGAAGGAAGGACGGAAGGAAGGAAGGAAGGAAGGAAGGAAGGAAGGAAGGAAGGAAGGAAGGAAGGAAGGAAGGCAGGCAGGCAGGCAAGGCCAAGCCATTT	AAATGGCTTGGCCTTGCCTGCCTGCCTGCCTTCCTTCCTTCCTTCCTTCCTTCCTTCCTTCCTTCCTTCCTTCCTTCCTTCCTTCCTTCCGTCCTTCCTTCCCTC	GAGGGAAGGAAGGACGGAAGGAAGGAAGGAAGGAAGGAAGGAAGGAAGGAAGGAAGGAAGGAAGGAAGGAAGGAAGGCAGGCAGGCAGGCAAGGCCAAGCCATTT
	22	v1_22_S4	CE22_GGAA[16]GGCA[6]	CE22_GGAA[16]GGCA[6]	gGAGGGAAGGAAGGAAGGAAGGAAGGAAGGAAGGAAGGAAGGAAGGAAGGAAGGAAGGAAGGAAGGAAGGCAGGCAGGCAGGCAGGCAGGCAAGGC	gGAGGGAAGGAAGGAAGGAAGGAAGGAAGGAAGGAAGGAAGGAAGGAAGGAAGGAAGGAAGGAAGGAAGGCAGGCAGGCAGGCAGGCAGGCAAGGCCAAGCCATTT	AAATGGCTTGGCCTTGCCTGCCTGCCTGCCTGCCTGCCTTCCTTCCTTCCTTCCTTCCTTCCTTCCTTCCTTCCTTCCTTCCTTCCTTCCTTCCTTCCTTCCCTC	GAGGGAAGGAAGGAAGGAAGGAAGGAAGGAAGGAAGGAAGGAAGGAAGGAAGGAAGGAAGGAAGGAAGGCAGGCAGGCAGGCAGGCAGGCAAGGCCAAGCCATTT
	23	v1_23_S1	CE23_GGAA[14]GGCA[9]	CE23_GGAA[14]GGCA[9]	gGAGGGAAGGAAGGAAGGAAGGAAGGAAGGAAGGAAGGAAGGAAGGAAGGAAGGAAGGAAGGCAGGCAGGCAGGCAGGCAGGCAGGCAGGCAGGCAAGGC	gGAGGGAAGGAAGGAAGGAAGGAAGGAAGGAAGGAAGGAAGGAAGGAAGGAAGGAAGGAAGGCAGGCAGGCAGGCAGGCAGGCAGGCAGGCAGGCAAGGCCAAGCCATTT	AAATGGCTTGGCCTTGCCTGCCTGCCTGCCTGCCTGCCTGCCTGCCTGCCTTCCTTCCTTCCTTCCTTCCTTCCTTCCTTCCTTCCTTCCTTCCTTCCTTCCTTCCCTC	GAGGGAAGGAAGGAAGGAAGGAAGGAAGGAAGGAAGGAAGGAAGGAAGGAAGGAAGGAAGGCAGGCAGGCAGGCAGGCAGGCAGGCAGGCAGGCAAGGCCAAGCCATTT
	23	v1_23_S4	CE23_GGAA[2]GGAC[1]GGAA[12]GGCA[8]	CE23_GGAA[2]GGAC[1]GGAA[12]GGCA[8]	gGAGGGAAGGAAGGACGGAAGGAAGGAAGGAAGGAAGGAAGGAAGGAAGGAAGGAAGGAAGGAAGGCAGGCAGGCAGGCAGGCAGGCAGGCAGGCAAGGC	gGAGGGAAGGAAGGACGGAAGGAAGGAAGGAAGGAAGGAAGGAAGGAAGGAAGGAAGGAAGGAAGGCAGGCAGGCAGGCAGGCAGGCAGGCAGGCAAGGCCAAGCCATTT	AAATGGCTTGGCCTTGCCTGCCTGCCTGCCTGCCTGCCTGCCTGCCTTCCTTCCTTCCTTCCTTCCTTCCTTCCTTCCTTCCTTCCTTCCTTCCGTCCTTCCTTCCCTC	GAGGGAAGGAAGGACGGAAGGAAGGAAGGAAGGAAGGAAGGAAGGAAGGAAGGAAGGAAGGAAGGCAGGCAGGCAGGCAGGCAGGCAGGCAGGCAAGGCCAAGCCATTT
	23	v1_23_S5	CE23_GGAA[2]GGAC[1]GGAA[13]GGCA[7]	CE23_GGAA[2]GGAC[1]GGAA[13]GGCA[7]	gGAGGGAAGGAAGGACGGAAGGAAGGAAGGAAGGAAGGAAGGAAGGAAGGAAGGAAGGAAGGAAGGAAGGCAGGCAGGCAGGCAGGCAGGCAGGCAAGGC	gGAGGGAAGGAAGGACGGAAGGAAGGAAGGAAGGAAGGAAGGAAGGAAGGAAGGAAGGAAGGAAGGAAGGCAGGCAGGCAGGCAGGCAGGCAGGCAAGGCCAAGCCATTT	AAATGGCTTGGCCTTGCCTGCCTGCCTGCCTGCCTGCCTGCCTTCCTTCCTTCCTTCCTTCCTTCCTTCCTTCCTTCCTTCCTTCCTTCCTTCCGTCCTTCCTTCCCTC	GAGGGAAGGAAGGACGGAAGGAAGGAAGGAAGGAAGGAAGGAAGGAAGGAAGGAAGGAAGGAAGGAAGGCAGGCAGGCAGGCAGGCAGGCAGGCAAGGCCAAGCCATTT
	23	v1_23_S3	CE23_GGAA[16]GGCA[7]	CE23_GGAA[16]GGCA[7]	gGAGGGAAGGAAGGAAGGAAGGAAGGAAGGAAGGAAGGAAGGAAGGAAGGAAGGAAGGAAGGAAGGAAGGCAGGCAGGCAGGCAGGCAGGCAGGCAAGGC	gGAGGGAAGGAAGGAAGGAAGGAAGGAAGGAAGGAAGGAAGGAAGGAAGGAAGGAAGGAAGGAAGGAAGGCAGGCAGGCAGGCAGGCAGGCAGGCAAGGCCAAGCCATTT	AAATGGCTTGGCCTTGCCTGCCTGCCTGCCTGCCTGCCTGCCTTCCTTCCTTCCTTCCTTCCTTCCTTCCTTCCTTCCTTCCTTCCTTCCTTCCTTCCTTCCTTCCCTC	GAGGGAAGGAAGGAAGGAAGGAAGGAAGGAAGGAAGGAAGGAAGGAAGGAAGGAAGGAAGGAAGGAAGGCAGGCAGGCAGGCAGGCAGGCAGGCAAGGCCAAGCCATTT
	23	v1_23_S6	CE23_GGAA[2]GGAC[1]GGAA[14]GGCA[6]	CE23_GGAA[2]GGAC[1]GGAA[14]GGCA[6]	gGAGGGAAGGAAGGACGGAAGGAAGGAAGGAAGGAAGGAAGGAAGGAAGGAAGGAAGGAAGGAAGGAAGGAAGGCAGGCAGGCAGGCAGGCAGGCAAGGC	gGAGGGAAGGAAGGACGGAAGGAAGGAAGGAAGGAAGGAAGGAAGGAAGGAAGGAAGGAAGGAAGGAAGGAAGGCAGGCAGGCAGGCAGGCAGGCAAGGCCAAGCCATTT	AAATGGCTTGGCCTTGCCTGCCTGCCTGCCTGCCTGCCTTCCTTCCTTCCTTCCTTCCTTCCTTCCTTCCTTCCTTCCTTCCTTCCTTCCTTCCGTCCTTCCTTCCCTC	GAGGGAAGGAAGGACGGAAGGAAGGAAGGAAGGAAGGAAGGAAGGAAGGAAGGAAGGAAGGAAGGAAGGAAGGCAGGCAGGCAGGCAGGCAGGCAAGGCCAAGCCATTT
	23	v1_23_S7	CE23_GGAA[2]GGAC[1]GGAA[15]GGCA[5]	CE23_GGAA[2]GGAC[1]GGAA[15]GGCA[5]	gGAGGGAAGGAAGGACGGAAGGAAGGAAGGAAGGAAGGAAGGAAGGAAGGAAGGAAGGAAGGAAGGAAGGAAGGAAGGCAGGCAGGCAGGCAGGCAAGGC	gGAGGGAAGGAAGGACGGAAGGAAGGAAGGAAGGAAGGAAGGAAGGAAGGAAGGAAGGAAGGAAGGAAGGAAGGAAGGCAGGCAGGCAGGCAGGCAAGGCCAAGCCATTT	AAATGGCTTGGCCTTGCCTGCCTGCCTGCCTGCCTTCCTTCCTTCCTTCCTTCCTTCCTTCCTTCCTTCCTTCCTTCCTTCCTTCCTTCCTTCCGTCCTTCCTTCCCTC	GAGGGAAGGAAGGACGGAAGGAAGGAAGGAAGGAAGGAAGGAAGGAAGGAAGGAAGGAAGGAAGGAAGGAAGGAAGGCAGGCAGGCAGGCAGGCAAGGCCAAGCCATTT
	23	v1_23_S8	CE23_GGAA[2]GGAC[1]GGAA[16]GGCA[4]	CE23_GGAA[2]GGAC[1]GGAA[16]GGCA[4]	gGAGGGAAGGAAGGACGGAAGGAAGGAAGGAAGGAAGGAAGGAAGGAAGGAAGGAAGGAAGGAAGGAAGGAAGGAAGGAAGGCAGGCAGGCAGGCAAGGC	gGAGGGAAGGAAGGACGGAAGGAAGGAAGGAAGGAAGGAAGGAAGGAAGGAAGGAAGGAAGGAAGGAAGGAAGGAAGGAAGGCAGGCAGGCAGGCAAGGCCAAGCCATTT	AAATGGCTTGGCCTTGCCTGCCTGCCTGCCTTCCTTCCTTCCTTCCTTCCTTCCTTCCTTCCTTCCTTCCTTCCTTCCTTCCTTCCTTCCTTCCGTCCTTCCTTCCCTC	GAGGGAAGGAAGGACGGAAGGAAGGAAGGAAGGAAGGAAGGAAGGAAGGAAGGAAGGAAGGAAGGAAGGAAGGAAGGAAGGCAGGCAGGCAGGCAAGGCCAAGCCATTT
	23	v1_23_S10	CE23_GGAA[12]GGCA[3]GGAA[1]GGCA[7]	CE23_GGAA[12]GGCA[3]GGAA[1]GGCA[7]	gGAGGGAAGGAAGGAAGGAAGGAAGGAAGGAAGGAAGGAAGGAAGGAAGGAAGGCAGGCAGGCAGGAAGGCAGGCAGGCAGGCAGGCAGGCAGGCAAGGC	gGAGGGAAGGAAGGAAGGAAGGAAGGAAGGAAGGAAGGAAGGAAGGAAGGAAGGCAGGCAGGCAGGAAGGCAGGCAGGCAGGCAGGCAGGCAGGCAAGGCCAAGCCATTT	AAATGGCTTGGCCTTGCCTGCCTGCCTGCCTGCCTGCCTGCCTTCCTGCCTGCCTGCCTTCCTTCCTTCCTTCCTTCCTTCCTTCCTTCCTTCCTTCCTTCCTTCCCTC	GAGGGAAGGAAGGAAGGAAGGAAGGAAGGAAGGAAGGAAGGAAGGAAGGAAGGCAGGCAGGCAGGAAGGCAGGCAGGCAGGCAGGCAGGCAGGCAAGGCCAAGCCATTT
	23	v1_23_S2	CE23_GGAA[15]GGCA[8]	CE23_GGAA[15]GGCA[8]	gGAGGGAAGGAAGGAAGGAAGGAAGGAAGGAAGGAAGGAAGGAAGGAAGGAAGGAAGGAAGGAAGGCAGGCAGGCAGGCAGGCAGGCAGGCAGGCAAGGC	gGAGGGAAGGAAGGAAGGAAGGAAGGAAGGAAGGAAGGAAGGAAGGAAGGAAGGAAGGAAGGAAGGCAGGCAGGCAGGCAGGCAGGCAGGCAGGCAAGGCCAAGCCATTT	AAATGGCTTGGCCTTGCCTGCCTGCCTGCCTGCCTGCCTGCCTGCCTTCCTTCCTTCCTTCCTTCCTTCCTTCCTTCCTTCCTTCCTTCCTTCCTTCCTTCCTTCCCTC	GAGGGAAGGAAGGAAGGAAGGAAGGAAGGAAGGAAGGAAGGAAGGAAGGAAGGAAGGAAGGAAGGCAGGCAGGCAGGCAGGCAGGCAGGCAGGCAAGGCCAAGCCATTT
	23	v1_23_S9	CE23_GGAA[2]GGAC[1]GGAA[9]AGAA[1]GGAA[3]GGCA[7]	CE23_GGAA[2]GGAC[1]GGAA[9]AGAA[1]GGAA[3]GGCA[7]	gGAGGGAAGGAAGGACGGAAGGAAGGAAGGAAGGAAGGAAGGAAGGAAGGAAAGAAGGAAGGAAGGAAGGCAGGCAGGCAGGCAGGCAGGCAGGCAAGGC	gGAGGGAAGGAAGGACGGAAGGAAGGAAGGAAGGAAGGAAGGAAGGAAGGAAAGAAGGAAGGAAGGAAGGCAGGCAGGCAGGCAGGCAGGCAGGCAAGGCCAAGCCATTT	AAATGGCTTGGCCTTGCCTGCCTGCCTGCCTGCCTGCCTGCCTTCCTTCCTTCCTTCTTTCCTTCCTTCCTTCCTTCCTTCCTTCCTTCCTTCCGTCCTTCCTTCCCTC	GAGGGAAGGAAGGACGGAAGGAAGGAAGGAAGGAAGGAAGGAAGGAAGGAAAGAAGGAAGGAAGGAAGGCAGGCAGGCAGGCAGGCAGGCAGGCAAGGCCAAGCCATTT
	24	v1_24_S1	CE24_GGAA[15]GGCA[9]	CE24_GGAA[15]GGCA[9]	gGAGGGAAGGAAGGAAGGAAGGAAGGAAGGAAGGAAGGAAGGAAGGAAGGAAGGAAGGAAGGAAGGCAGGCAGGCAGGCAGGCAGGCAGGCAGGCAGGCAAGGC	gGAGGGAAGGAAGGAAGGAAGGAAGGAAGGAAGGAAGGAAGGAAGGAAGGAAGGAAGGAAGGAAGGCAGGCAGGCAGGCAGGCAGGCAGGCAGGCAGGCAAGGCCAAGCCATTT	AAATGGCTTGGCCTTGCCTGCCTGCCTGCCTGCCTGCCTGCCTGCCTGCCTTCCTTCCTTCCTTCCTTCCTTCCTTCCTTCCTTCCTTCCTTCCTTCCTTCCTTCCTTCCCTC	GAGGGAAGGAAGGAAGGAAGGAAGGAAGGAAGGAAGGAAGGAAGGAAGGAAGGAAGGAAGGAAGGCAGGCAGGCAGGCAGGCAGGCAGGCAGGCAGGCAAGGCCAAGCCATTT
	24	v1_24_S3	CE24_GGAA[2]GGAC[1]GGAA[13]GGCA[8]	CE24_GGAA[2]GGAC[1]GGAA[13]GGCA[8]	gGAGGGAAGGAAGGACGGAAGGAAGGAAGGAAGGAAGGAAGGAAGGAAGGAAGGAAGGAAGGAAGGAAGGCAGGCAGGCAGGCAGGCAGGCAGGCAGGCAAGGC	gGAGGGAAGGAAGGACGGAAGGAAGGAAGGAAGGAAGGAAGGAAGGAAGGAAGGAAGGAAGGAAGGAAGGCAGGCAGGCAGGCAGGCAGGCAGGCAGGCAAGGCCAAGCCATTT	AAATGGCTTGGCCTTGCCTGCCTGCCTGCCTGCCTGCCTGCCTGCCTTCCTTCCTTCCTTCCTTCCTTCCTTCCTTCCTTCCTTCCTTCCTTCCTTCCGTCCTTCCTTCCCTC	GAGGGAAGGAAGGACGGAAGGAAGGAAGGAAGGAAGGAAGGAAGGAAGGAAGGAAGGAAGGAAGGAAGGCAGGCAGGCAGGCAGGCAGGCAGGCAGGCAAGGCCAAGCCATTT
	24	v1_24_S4	CE24_GGAA[2]GGAC[1]GGAA[14]GGCA[7]	CE24_GGAA[2]GGAC[1]GGAA[14]GGCA[7]	gGAGGGAAGGAAGGACGGAAGGAAGGAAGGAAGGAAGGAAGGAAGGAAGGAAGGAAGGAAGGAAGGAAGGAAGGCAGGCAGGCAGGCAGGCAGGCAGGCAAGGC	gGAGGGAAGGAAGGACGGAAGGAAGGAAGGAAGGAAGGAAGGAAGGAAGGAAGGAAGGAAGGAAGGAAGGAAGGCAGGCAGGCAGGCAGGCAGGCAGGCAAGGCCAAGCCATTT	AAATGGCTTGGCCTTGCCTGCCTGCCTGCCTGCCTGCCTGCCTTCCTTCCTTCCTTCCTTCCTTCCTTCCTTCCTTCCTTCCTTCCTTCCTTCCTTCCGTCCTTCCTTCCCTC	GAGGGAAGGAAGGACGGAAGGAAGGAAGGAAGGAAGGAAGGAAGGAAGGAAGGAAGGAAGGAAGGAAGGAAGGCAGGCAGGCAGGCAGGCAGGCAGGCAAGGCCAAGCCATTT
	24	v1_24_S5	CE24_GGAA[2]GGAC[1]GGAA[15]GGCA[6]	CE24_GGAA[2]GGAC[1]GGAA[15]GGCA[6]	gGAGGGAAGGAAGGACGGAAGGAAGGAAGGAAGGAAGGAAGGAAGGAAGGAAGGAAGGAAGGAAGGAAGGAAGGAAGGCAGGCAGGCAGGCAGGCAGGCAAGGC	gGAGGGAAGGAAGGACGGAAGGAAGGAAGGAAGGAAGGAAGGAAGGAAGGAAGGAAGGAAGGAAGGAAGGAAGGAAGGCAGGCAGGCAGGCAGGCAGGCAAGGCCAAGCCATTT	AAATGGCTTGGCCTTGCCTGCCTGCCTGCCTGCCTGCCTTCCTTCCTTCCTTCCTTCCTTCCTTCCTTCCTTCCTTCCTTCCTTCCTTCCTTCCTTCCGTCCTTCCTTCCCTC	GAGGGAAGGAAGGACGGAAGGAAGGAAGGAAGGAAGGAAGGAAGGAAGGAAGGAAGGAAGGAAGGAAGGAAGGAAGGCAGGCAGGCAGGCAGGCAGGCAAGGCCAAGCCATTT
	24	v1_24_S6	CE24_GGAA[2]GGAC[1]GGAA[16]GGCA[5]	CE24_GGAA[2]GGAC[1]GGAA[16]GGCA[5]	gGAGGGAAGGAAGGACGGAAGGAAGGAAGGAAGGAAGGAAGGAAGGAAGGAAGGAAGGAAGGAAGGAAGGAAGGAAGGAAGGCAGGCAGGCAGGCAGGCAAGGC	gGAGGGAAGGAAGGACGGAAGGAAGGAAGGAAGGAAGGAAGGAAGGAAGGAAGGAAGGAAGGAAGGAAGGAAGGAAGGAAGGCAGGCAGGCAGGCAGGCAAGGCCAAGCCATTT	AAATGGCTTGGCCTTGCCTGCCTGCCTGCCTGCCTTCCTTCCTTCCTTCCTTCCTTCCTTCCTTCCTTCCTTCCTTCCTTCCTTCCTTCCTTCCTTCCGTCCTTCCTTCCCTC	GAGGGAAGGAAGGACGGAAGGAAGGAAGGAAGGAAGGAAGGAAGGAAGGAAGGAAGGAAGGAAGGAAGGAAGGAAGGAAGGCAGGCAGGCAGGCAGGCAAGGCCAAGCCATTT
	24	v1_24_S2	CE24_GGAA[16]GGCA[8]	CE24_GGAA[16]GGCA[8]	gGAGGGAAGGAAGGAAGGAAGGAAGGAAGGAAGGAAGGAAGGAAGGAAGGAAGGAAGGAAGGAAGGAAGGCAGGCAGGCAGGCAGGCAGGCAGGCAGGCAAGGC	gGAGGGAAGGAAGGAAGGAAGGAAGGAAGGAAGGAAGGAAGGAAGGAAGGAAGGAAGGAAGGAAGGAAGGCAGGCAGGCAGGCAGGCAGGCAGGCAGGCAAGGCCAAGCCATTT	AAATGGCTTGGCCTTGCCTGCCTGCCTGCCTGCCTGCCTGCCTGCCTTCCTTCCTTCCTTCCTTCCTTCCTTCCTTCCTTCCTTCCTTCCTTCCTTCCTTCCTTCCTTCCCTC	GAGGGAAGGAAGGAAGGAAGGAAGGAAGGAAGGAAGGAAGGAAGGAAGGAAGGAAGGAAGGAAGGAAGGCAGGCAGGCAGGCAGGCAGGCAGGCAGGCAAGGCCAAGCCATTT
	24	v1_24_S7	CE24_GGAA[2]GGACAGAA[1]GGAA[13]GGCA[7]	CE24_GGAA[2]GGACAGAA[1]GGAA[13]GGCA[7]	gGAGGGAAGGAAGGACAGAAGGAAGGAAGGAAGGAAGGAAGGAAGGAAGGAAGGAAGGAAGGAAGGAAGGAAGGCAGGCAGGCAGGCAGGCAGGCAGGCAAGGC	gGAGGGAAGGAAGGACAGAAGGAAGGAAGGAAGGAAGGAAGGAAGGAAGGAAGGAAGGAAGGAAGGAAGGAAGGCAGGCAGGCAGGCAGGCAGGCAGGCAAGGCCAAGCCATTT	AAATGGCTTGGCCTTGCCTGCCTGCCTGCCTGCCTGCCTGCCTTCCTTCCTTCCTTCCTTCCTTCCTTCCTTCCTTCCTTCCTTCCTTCCTTCCTTCTGTCCTTCCTTCCCTC	GAGGGAAGGAAGGACAGAAGGAAGGAAGGAAGGAAGGAAGGAAGGAAGGAAGGAAGGAAGGAAGGAAGGAAGGCAGGCAGGCAGGCAGGCAGGCAGGCAAGGCCAAGCCATTT
	25	v1_25_S2	CE25_GGAA[2]GGAC[1]GGAA[14]GGCA[8]	CE25_GGAA[2]GGAC[1]GGAA[14]GGCA[8]	gGAGGGAAGGAAGGACGGAAGGAAGGAAGGAAGGAAGGAAGGAAGGAAGGAAGGAAGGAAGGAAGGAAGGAAGGCAGGCAGGCAGGCAGGCAGGCAGGCAGGCAAGGC	gGAGGGAAGGAAGGACGGAAGGAAGGAAGGAAGGAAGGAAGGAAGGAAGGAAGGAAGGAAGGAAGGAAGGAAGGCAGGCAGGCAGGCAGGCAGGCAGGCAGGCAAGGCCAAGCCATTT	AAATGGCTTGGCCTTGCCTGCCTGCCTGCCTGCCTGCCTGCCTGCCTTCCTTCCTTCCTTCCTTCCTTCCTTCCTTCCTTCCTTCCTTCCTTCCTTCCTTCCGTCCTTCCTTCCCTC	GAGGGAAGGAAGGACGGAAGGAAGGAAGGAAGGAAGGAAGGAAGGAAGGAAGGAAGGAAGGAAGGAAGGAAGGCAGGCAGGCAGGCAGGCAGGCAGGCAGGCAAGGCCAAGCCATTT
	25	v1_25_S3	CE25_GGAA[2]GGAC[1]GGAA[15]GGCA[7]	CE25_GGAA[2]GGAC[1]GGAA[15]GGCA[7]	gGAGGGAAGGAAGGACGGAAGGAAGGAAGGAAGGAAGGAAGGAAGGAAGGAAGGAAGGAAGGAAGGAAGGAAGGAAGGCAGGCAGGCAGGCAGGCAGGCAGGCAAGGC	gGAGGGAAGGAAGGACGGAAGGAAGGAAGGAAGGAAGGAAGGAAGGAAGGAAGGAAGGAAGGAAGGAAGGAAGGAAGGCAGGCAGGCAGGCAGGCAGGCAGGCAAGGCCAAGCCATTT	AAATGGCTTGGCCTTGCCTGCCTGCCTGCCTGCCTGCCTGCCTTCCTTCCTTCCTTCCTTCCTTCCTTCCTTCCTTCCTTCCTTCCTTCCTTCCTTCCTTCCGTCCTTCCTTCCCTC	GAGGGAAGGAAGGACGGAAGGAAGGAAGGAAGGAAGGAAGGAAGGAAGGAAGGAAGGAAGGAAGGAAGGAAGGAAGGCAGGCAGGCAGGCAGGCAGGCAGGCAAGGCCAAGCCATTT
	25	v1_25_S4	CE25_GGAA[2]GGAC[1]GGAA[16]GGCA[6]	CE25_GGAA[2]GGAC[1]GGAA[16]GGCA[6]	gGAGGGAAGGAAGGACGGAAGGAAGGAAGGAAGGAAGGAAGGAAGGAAGGAAGGAAGGAAGGAAGGAAGGAAGGAAGGAAGGCAGGCAGGCAGGCAGGCAGGCAAGGC	gGAGGGAAGGAAGGACGGAAGGAAGGAAGGAAGGAAGGAAGGAAGGAAGGAAGGAAGGAAGGAAGGAAGGAAGGAAGGAAGGCAGGCAGGCAGGCAGGCAGGCAAGGCCAAGCCATTT	AAATGGCTTGGCCTTGCCTGCCTGCCTGCCTGCCTGCCTTCCTTCCTTCCTTCCTTCCTTCCTTCCTTCCTTCCTTCCTTCCTTCCTTCCTTCCTTCCTTCCGTCCTTCCTTCCCTC	GAGGGAAGGAAGGACGGAAGGAAGGAAGGAAGGAAGGAAGGAAGGAAGGAAGGAAGGAAGGAAGGAAGGAAGGAAGGAAGGCAGGCAGGCAGGCAGGCAGGCAAGGCCAAGCCATTT
	25	v1_25_S1	CE25_GGAA[2]GGAC[1]GGAA[13]GGCA[9]	CE25_GGAA[2]GGAC[1]GGAA[13]GGCA[9]	gGAGGGAAGGAAGGACGGAAGGAAGGAAGGAAGGAAGGAAGGAAGGAAGGAAGGAAGGAAGGAAGGAAGGCAGGCAGGCAGGCAGGCAGGCAGGCAGGCAGGCAAGGC	gGAGGGAAGGAAGGACGGAAGGAAGGAAGGAAGGAAGGAAGGAAGGAAGGAAGGAAGGAAGGAAGGAAGGCAGGCAGGCAGGCAGGCAGGCAGGCAGGCAGGCAAGGCCAAGCCATTT	AAATGGCTTGGCCTTGCCTGCCTGCCTGCCTGCCTGCCTGCCTGCCTGCCTTCCTTCCTTCCTTCCTTCCTTCCTTCCTTCCTTCCTTCCTTCCTTCCTTCCGTCCTTCCTTCCCTC	GAGGGAAGGAAGGACGGAAGGAAGGAAGGAAGGAAGGAAGGAAGGAAGGAAGGAAGGAAGGAAGGAAGGCAGGCAGGCAGGCAGGCAGGCAGGCAGGCAGGCAAGGCCAAGCCATTT
	25	v1_25_S5	CE25_GGAA[2]GGAC[1]GGAA[17]GGCA[5]	CE25_GGAA[2]GGAC[1]GGAA[17]GGCA[5]	gGAGGGAAGGAAGGACGGAAGGAAGGAAGGAAGGAAGGAAGGAAGGAAGGAAGGAAGGAAGGAAGGAAGGAAGGAAGGAAGGAAGGCAGGCAGGCAGGCAGGCAAGGC	gGAGGGAAGGAAGGACGGAAGGAAGGAAGGAAGGAAGGAAGGAAGGAAGGAAGGAAGGAAGGAAGGAAGGAAGGAAGGAAGGAAGGCAGGCAGGCAGGCAGGCAAGGCCAAGCCATTT	AAATGGCTTGGCCTTGCCTGCCTGCCTGCCTGCCTTCCTTCCTTCCTTCCTTCCTTCCTTCCTTCCTTCCTTCCTTCCTTCCTTCCTTCCTTCCTTCCTTCCGTCCTTCCTTCCCTC	GAGGGAAGGAAGGACGGAAGGAAGGAAGGAAGGAAGGAAGGAAGGAAGGAAGGAAGGAAGGAAGGAAGGAAGGAAGGAAGGAAGGCAGGCAGGCAGGCAGGCAAGGCCAAGCCATTT
	26	v1_26_S1	CE26_GGAA[2]GGAC[1]GGAA[15]GGCA[8]	CE26_GGAA[2]GGAC[1]GGAA[15]GGCA[8]	gGAGGGAAGGAAGGACGGAAGGAAGGAAGGAAGGAAGGAAGGAAGGAAGGAAGGAAGGAAGGAAGGAAGGAAGGAAGGCAGGCAGGCAGGCAGGCAGGCAGGCAGGCAAGGC	gGAGGGAAGGAAGGACGGAAGGAAGGAAGGAAGGAAGGAAGGAAGGAAGGAAGGAAGGAAGGAAGGAAGGAAGGAAGGCAGGCAGGCAGGCAGGCAGGCAGGCAGGCAAGGCCAAGCCATTT	AAATGGCTTGGCCTTGCCTGCCTGCCTGCCTGCCTGCCTGCCTGCCTTCCTTCCTTCCTTCCTTCCTTCCTTCCTTCCTTCCTTCCTTCCTTCCTTCCTTCCTTCCGTCCTTCCTTCCCTC	GAGGGAAGGAAGGACGGAAGGAAGGAAGGAAGGAAGGAAGGAAGGAAGGAAGGAAGGAAGGAAGGAAGGAAGGAAGGCAGGCAGGCAGGCAGGCAGGCAGGCAGGCAAGGCCAAGCCATTT
	26	v1_26_S2	CE26_GGAA[2]GGAC[1]GGAA[16]GGCA[7]	CE26_GGAA[2]GGAC[1]GGAA[16]GGCA[7]	gGAGGGAAGGAAGGACGGAAGGAAGGAAGGAAGGAAGGAAGGAAGGAAGGAAGGAAGGAAGGAAGGAAGGAAGGAAGGAAGGCAGGCAGGCAGGCAGGCAGGCAGGCAAGGC	gGAGGGAAGGAAGGACGGAAGGAAGGAAGGAAGGAAGGAAGGAAGGAAGGAAGGAAGGAAGGAAGGAAGGAAGGAAGGAAGGCAGGCAGGCAGGCAGGCAGGCAGGCAAGGCCAAGCCATTT	AAATGGCTTGGCCTTGCCTGCCTGCCTGCCTGCCTGCCTGCCTTCCTTCCTTCCTTCCTTCCTTCCTTCCTTCCTTCCTTCCTTCCTTCCTTCCTTCCTTCCTTCCGTCCTTCCTTCCCTC	GAGGGAAGGAAGGACGGAAGGAAGGAAGGAAGGAAGGAAGGAAGGAAGGAAGGAAGGAAGGAAGGAAGGAAGGAAGGAAGGCAGGCAGGCAGGCAGGCAGGCAGGCAAGGCCAAGCCATTT
	26	v1_26_S3	CE26_GGAA[2]GGAC[1]GGAA[17]GGCA[6]	CE26_GGAA[2]GGAC[1]GGAA[17]GGCA[6]	gGAGGGAAGGAAGGACGGAAGGAAGGAAGGAAGGAAGGAAGGAAGGAAGGAAGGAAGGAAGGAAGGAAGGAAGGAAGGAAGGAAGGCAGGCAGGCAGGCAGGCAGGCAAGGC	gGAGGGAAGGAAGGACGGAAGGAAGGAAGGAAGGAAGGAAGGAAGGAAGGAAGGAAGGAAGGAAGGAAGGAAGGAAGGAAGGAAGGCAGGCAGGCAGGCAGGCAGGCAAGGCCAAGCCATTT	AAATGGCTTGGCCTTGCCTGCCTGCCTGCCTGCCTGCCTTCCTTCCTTCCTTCCTTCCTTCCTTCCTTCCTTCCTTCCTTCCTTCCTTCCTTCCTTCCTTCCTTCCGTCCTTCCTTCCCTC	GAGGGAAGGAAGGACGGAAGGAAGGAAGGAAGGAAGGAAGGAAGGAAGGAAGGAAGGAAGGAAGGAAGGAAGGAAGGAAGGAAGGCAGGCAGGCAGGCAGGCAGGCAAGGCCAAGCCATTT
	27	v1_27_S2	CE27_GGAA[2]GGAC[1]GGAA[17]GGCA[7]	CE27_GGAA[2]GGAC[1]GGAA[17]GGCA[7]	gGAGGGAAGGAAGGACGGAAGGAAGGAAGGAAGGAAGGAAGGAAGGAAGGAAGGAAGGAAGGAAGGAAGGAAGGAAGGAAGGAAGGCAGGCAGGCAGGCAGGCAGGCAGGCAAGGC	gGAGGGAAGGAAGGACGGAAGGAAGGAAGGAAGGAAGGAAGGAAGGAAGGAAGGAAGGAAGGAAGGAAGGAAGGAAGGAAGGAAGGCAGGCAGGCAGGCAGGCAGGCAGGCAAGGCCAAGCCATTT	AAATGGCTTGGCCTTGCCTGCCTGCCTGCCTGCCTGCCTGCCTTCCTTCCTTCCTTCCTTCCTTCCTTCCTTCCTTCCTTCCTTCCTTCCTTCCTTCCTTCCTTCCTTCCGTCCTTCCTTCCCTC	GAGGGAAGGAAGGACGGAAGGAAGGAAGGAAGGAAGGAAGGAAGGAAGGAAGGAAGGAAGGAAGGAAGGAAGGAAGGAAGGAAGGCAGGCAGGCAGGCAGGCAGGCAGGCAAGGCCAAGCCATTT
	27	v1_27_S1	CE27_GGAA[2]GGAC[1]GGAA[16]GGCA[8]	CE27_GGAA[2]GGAC[1]GGAA[16]GGCA[8]	gGAGGGAAGGAAGGACGGAAGGAAGGAAGGAAGGAAGGAAGGAAGGAAGGAAGGAAGGAAGGAAGGAAGGAAGGAAGGAAGGCAGGCAGGCAGGCAGGCAGGCAGGCAGGCAAGGC	gGAGGGAAGGAAGGACGGAAGGAAGGAAGGAAGGAAGGAAGGAAGGAAGGAAGGAAGGAAGGAAGGAAGGAAGGAAGGAAGGCAGGCAGGCAGGCAGGCAGGCAGGCAGGCAAGGCCAAGCCATTT	AAATGGCTTGGCCTTGCCTGCCTGCCTGCCTGCCTGCCTGCCTGCCTTCCTTCCTTCCTTCCTTCCTTCCTTCCTTCCTTCCTTCCTTCCTTCCTTCCTTCCTTCCTTCCGTCCTTCCTTCCCTC	GAGGGAAGGAAGGACGGAAGGAAGGAAGGAAGGAAGGAAGGAAGGAAGGAAGGAAGGAAGGAAGGAAGGAAGGAAGGAAGGCAGGCAGGCAGGCAGGCAGGCAGGCAGGCAAGGCCAAGCCATTT
	28	v1_28_S1	CE28_GGAA[2]GGAC[1]GGAA[18]GGCA[7]	CE28_GGAA[2]GGAC[1]GGAA[18]GGCA[7]	gGAGGGAAGGAAGGACGGAAGGAAGGAAGGAAGGAAGGAAGGAAGGAAGGAAGGAAGGAAGGAAGGAAGGAAGGAAGGAAGGAAGGAAGGCAGGCAGGCAGGCAGGCAGGCAGGCAAGGC	gGAGGGAAGGAAGGACGGAAGGAAGGAAGGAAGGAAGGAAGGAAGGAAGGAAGGAAGGAAGGAAGGAAGGAAGGAAGGAAGGAAGGAAGGCAGGCAGGCAGGCAGGCAGGCAGGCAAGGCCAAGCCATTT	AAATGGCTTGGCCTTGCCTGCCTGCCTGCCTGCCTGCCTGCCTTCCTTCCTTCCTTCCTTCCTTCCTTCCTTCCTTCCTTCCTTCCTTCCTTCCTTCCTTCCTTCCTTCCTTCCGTCCTTCCTTCCCTC	GAGGGAAGGAAGGACGGAAGGAAGGAAGGAAGGAAGGAAGGAAGGAAGGAAGGAAGGAAGGAAGGAAGGAAGGAAGGAAGGAAGGAAGGCAGGCAGGCAGGCAGGCAGGCAGGCAAGGCCAAGCCATTT
D3S1358	11	v1_11_S1	CE11_TATC[2]TGTC[2]TATC[7]	CE11_TATC[2]TGTC[2]TATC[7]	CATGTATCTATCTGTCTGTCTATCTATCTATCTATCTATCTATCTATCTATGAGA	TTTGGGGGCATCTCTTATACTCATGAAATCAACAGAGGCTTGCATGTATCTATCTGTCTGTCTATCTATCTATCTATCTATCTATCTATCTATGAGACAGGGTCTTGCTC	TTTGGGGGCATCTCTTATACTCATGAAATCAACAGAGGCTTGCATGTATCTATCTGTCTGTCTATCTATCTATCTATCTATCTATCTATCTATGAGACAGGGTCTTGCTC
	12	v1_12_S1	CE12_TATC[2]TGTC[1]TATC[9]	CE12_TATC[2]TGTC[1]TATC[9]	CATGTATCTATCTGTCTATCTATCTATCTATCTATCTATCTATCTATCTATCTATGAGA	TTTGGGGGCATCTCTTATACTCATGAAATCAACAGAGGCTTGCATGTATCTATCTGTCTATCTATCTATCTATCTATCTATCTATCTATCTATCTATGAGACAGGGTCTTGCTC	TTTGGGGGCATCTCTTATACTCATGAAATCAACAGAGGCTTGCATGTATCTATCTGTCTATCTATCTATCTATCTATCTATCTATCTATCTATCTATGAGACAGGGTCTTGCTC
	12	v1_12_S2	CE12_TATC[2]TGTC[2]TATC[8]	CE12_TATC[2]TGTC[2]TATC[8]	CATGTATCTATCTGTCTGTCTATCTATCTATCTATCTATCTATCTATCTATCTATGAGA	TTTGGGGGCATCTCTTATACTCATGAAATCAACAGAGGCTTGCATGTATCTATCTGTCTGTCTATCTATCTATCTATCTATCTATCTATCTATCTATGAGACAGGGTCTTGCTC	TTTGGGGGCATCTCTTATACTCATGAAATCAACAGAGGCTTGCATGTATCTATCTGTCTGTCTATCTATCTATCTATCTATCTATCTATCTATCTATGAGACAGGGTCTTGCTC
	13	v1_13_S1	CE13_TATC[2]TGTC[1]TATC[10]	CE13_TATC[2]TGTC[1]TATC[10]	CATGTATCTATCTGTCTATCTATCTATCTATCTATCTATCTATCTATCTATCTATCTATGAGA	TTTGGGGGCATCTCTTATACTCATGAAATCAACAGAGGCTTGCATGTATCTATCTGTCTATCTATCTATCTATCTATCTATCTATCTATCTATCTATCTATGAGACAGGGTCTTGCTC	TTTGGGGGCATCTCTTATACTCATGAAATCAACAGAGGCTTGCATGTATCTATCTGTCTATCTATCTATCTATCTATCTATCTATCTATCTATCTATCTATGAGACAGGGTCTTGCTC
	14	v1_14_S1	CE14_TATC[2]TGTC[1]TATC[11]	CE14_TATC[2]TGTC[1]TATC[11]	CATGTATCTATCTGTCTATCTATCTATCTATCTATCTATCTATCTATCTATCTATCTATCTATGAGA	TTTGGGGGCATCTCTTATACTCATGAAATCAACAGAGGCTTGCATGTATCTATCTGTCTATCTATCTATCTATCTATCTATCTATCTATCTATCTATCTATCTATGAGACAGGGTCTTGCTC	TTTGGGGGCATCTCTTATACTCATGAAATCAACAGAGGCTTGCATGTATCTATCTGTCTATCTATCTATCTATCTATCTATCTATCTATCTATCTATCTATCTATGAGACAGGGTCTTGCTC
	14	v1_14_S2	CE14_TATC[2]TGTC[2]TATC[10]	CE14_TATC[2]TGTC[2]TATC[10]	CATGTATCTATCTGTCTGTCTATCTATCTATCTATCTATCTATCTATCTATCTATCTATCTATGAGA	TTTGGGGGCATCTCTTATACTCATGAAATCAACAGAGGCTTGCATGTATCTATCTGTCTGTCTATCTATCTATCTATCTATCTATCTATCTATCTATCTATCTATGAGACAGGGTCTTGCTC	TTTGGGGGCATCTCTTATACTCATGAAATCAACAGAGGCTTGCATGTATCTATCTGTCTGTCTATCTATCTATCTATCTATCTATCTATCTATCTATCTATCTATGAGACAGGGTCTTGCTC
	14	v1_14_S3	CE14_TATC[2]TGTC[3]TATC[9]	CE14_TATC[2]TGTC[3]TATC[9]	CATGTATCTATCTGTCTGTCTGTCTATCTATCTATCTATCTATCTATCTATCTATCTATCTATGAGA	TTTGGGGGCATCTCTTATACTCATGAAATCAACAGAGGCTTGCATGTATCTATCTGTCTGTCTGTCTATCTATCTATCTATCTATCTATCTATCTATCTATCTATGAGACAGGGTCTTGCTC	TTTGGGGGCATCTCTTATACTCATGAAATCAACAGAGGCTTGCATGTATCTATCTGTCTGTCTGTCTATCTATCTATCTATCTATCTATCTATCTATCTATCTATGAGACAGGGTCTTGCTC
	15	v1_15_S1	CE15_TATC[2]TGTC[1]TATC[12]	CE15_TATC[2]TGTC[1]TATC[12]	CATGTATCTATCTGTCTATCTATCTATCTATCTATCTATCTATCTATCTATCTATCTATCTATCTATGAGA	TTTGGGGGCATCTCTTATACTCATGAAATCAACAGAGGCTTGCATGTATCTATCTGTCTATCTATCTATCTATCTATCTATCTATCTATCTATCTATCTATCTATCTATGAGACAGGGTCTTGCTC	TTTGGGGGCATCTCTTATACTCATGAAATCAACAGAGGCTTGCATGTATCTATCTGTCTATCTATCTATCTATCTATCTATCTATCTATCTATCTATCTATCTATCTATGAGACAGGGTCTTGCTC
	15	v1_15_S2	CE15_TATC[2]TGTC[2]TATC[11]	CE15_TATC[2]TGTC[2]TATC[11]	CATGTATCTATCTGTCTGTCTATCTATCTATCTATCTATCTATCTATCTATCTATCTATCTATCTATGAGA	TTTGGGGGCATCTCTTATACTCATGAAATCAACAGAGGCTTGCATGTATCTATCTGTCTGTCTATCTATCTATCTATCTATCTATCTATCTATCTATCTATCTATCTATGAGACAGGGTCTTGCTC	TTTGGGGGCATCTCTTATACTCATGAAATCAACAGAGGCTTGCATGTATCTATCTGTCTGTCTATCTATCTATCTATCTATCTATCTATCTATCTATCTATCTATCTATGAGACAGGGTCTTGCTC
	15	v1_15_S3	CE15_TATC[2]TGTC[3]TATC[10]	CE15_TATC[2]TGTC[3]TATC[10]	CATGTATCTATCTGTCTGTCTGTCTATCTATCTATCTATCTATCTATCTATCTATCTATCTATCTATGAGA	TTTGGGGGCATCTCTTATACTCATGAAATCAACAGAGGCTTGCATGTATCTATCTGTCTGTCTGTCTATCTATCTATCTATCTATCTATCTATCTATCTATCTATCTATGAGACAGGGTCTTGCTC	TTTGGGGGCATCTCTTATACTCATGAAATCAACAGAGGCTTGCATGTATCTATCTGTCTGTCTGTCTATCTATCTATCTATCTATCTATCTATCTATCTATCTATCTATGAGACAGGGTCTTGCTC
	16	v1_16_S1	CE16_TATC[2]TGTC[1]TATC[13]	CE16_TATC[2]TGTC[1]TATC[13]	CATGTATCTATCTGTCTATCTATCTATCTATCTATCTATCTATCTATCTATCTATCTATCTATCTATCTATGAGA	TTTGGGGGCATCTCTTATACTCATGAAATCAACAGAGGCTTGCATGTATCTATCTGTCTATCTATCTATCTATCTATCTATCTATCTATCTATCTATCTATCTATCTATCTATGAGACAGGGTCTTGCTC	TTTGGGGGCATCTCTTATACTCATGAAATCAACAGAGGCTTGCATGTATCTATCTGTCTATCTATCTATCTATCTATCTATCTATCTATCTATCTATCTATCTATCTATCTATGAGACAGGGTCTTGCTC
	16	v1_16_S2	CE16_TATC[2]TGTC[2]TATC[12]	CE16_TATC[2]TGTC[2]TATC[12]	CATGTATCTATCTGTCTGTCTATCTATCTATCTATCTATCTATCTATCTATCTATCTATCTATCTATCTATGAGA	TTTGGGGGCATCTCTTATACTCATGAAATCAACAGAGGCTTGCATGTATCTATCTGTCTGTCTATCTATCTATCTATCTATCTATCTATCTATCTATCTATCTATCTATCTATGAGACAGGGTCTTGCTC	TTTGGGGGCATCTCTTATACTCATGAAATCAACAGAGGCTTGCATGTATCTATCTGTCTGTCTATCTATCTATCTATCTATCTATCTATCTATCTATCTATCTATCTATCTATGAGACAGGGTCTTGCTC
	16	v1_16_S3	CE16_TATC[2]TGTC[3]TATC[11]	CE16_TATC[2]TGTC[3]TATC[11]	CATGTATCTATCTGTCTGTCTGTCTATCTATCTATCTATCTATCTATCTATCTATCTATCTATCTATCTATGAGA	TTTGGGGGCATCTCTTATACTCATGAAATCAACAGAGGCTTGCATGTATCTATCTGTCTGTCTGTCTATCTATCTATCTATCTATCTATCTATCTATCTATCTATCTATCTATGAGACAGGGTCTTGCTC	TTTGGGGGCATCTCTTATACTCATGAAATCAACAGAGGCTTGCATGTATCTATCTGTCTGTCTGTCTATCTATCTATCTATCTATCTATCTATCTATCTATCTATCTATCTATGAGACAGGGTCTTGCTC
	16	v1_16_S4	CE16_TATC[2]TGTC[3]TATC[1]TGTC[1]TATC[9]	CE16_TATC[2]TGTC[3]TATC[1]TGTC[1]TATC[9]	CATGTATCTATCTGTCTGTCTGTCTATCTGTCTATCTATCTATCTATCTATCTATCTATCTATCTATCTATGAGA	TTTGGGGGCATCTCTTATACTCATGAAATCAACAGAGGCTTGCATGTATCTATCTGTCTGTCTGTCTATCTGTCTATCTATCTATCTATCTATCTATCTATCTATCTATCTATGAGACAGGGTCTTGCTC	TTTGGGGGCATCTCTTATACTCATGAAATCAACAGAGGCTTGCATGTATCTATCTGTCTGTCTGTCTATCTGTCTATCTATCTATCTATCTATCTATCTATCTATCTATCTATGAGACAGGGTCTTGCTC
	16	v1_16_S5	CE16_TATC[2]TGTC[4]TATC[10]	CE16_TATC[2]TGTC[4]TATC[10]	CATGTATCTATCTGTCTGTCTGTCTGTCTATCTATCTATCTATCTATCTATCTATCTATCTATCTATCTATGAGA	TTTGGGGGCATCTCTTATACTCATGAAATCAACAGAGGCTTGCATGTATCTATCTGTCTGTCTGTCTGTCTATCTATCTATCTATCTATCTATCTATCTATCTATCTATCTATGAGACAGGGTCTTGCTC	TTTGGGGGCATCTCTTATACTCATGAAATCAACAGAGGCTTGCATGTATCTATCTGTCTGTCTGTCTGTCTATCTATCTATCTATCTATCTATCTATCTATCTATCTATCTATGAGACAGGGTCTTGCTC
	16.2	v1_16.2_S1	CE16.2_TATC[2]TGTC[3]TC[1]TATC[11]	CE16.2_TATC[2]TGTC[3]TC[1]TATC[11]	CATGTATCTATCTGTCTGTCTGTCTCTATCTATCTATCTATCTATCTATCTATCTATCTATCTATCTATCTATGAGA	TTTGGGGGCATCTCTTATACTCATGAAATCAACAGAGGCTTGCATGTATCTATCTGTCTGTCTGTCTCTATCTATCTATCTATCTATCTATCTATCTATCTATCTATCTATCTATGAGACAGGGTCTTGCTC	TTTGGGGGCATCTCTTATACTCATGAAATCAACAGAGGCTTGCATGTATCTATCTGTCTGTCTGTCTCTATCTATCTATCTATCTATCTATCTATCTATCTATCTATCTATCTATGAGACAGGGTCTTGCTC
	17	v1_17_S3	CE17_TATC[3]TGTC[3]TATC[11]	CE17_TATC[3]TGTC[3]TATC[11]	CATGTATCTATCTATCTGTCTGTCTGTCTATCTATCTATCTATCTATCTATCTATCTATCTATCTATCTATCTATGAGA	TTTGGGGGCATCTCTTATACTCATGAAATCAACAGAGGCTTGCATGTATCTATCTATCTGTCTGTCTGTCTATCTATCTATCTATCTATCTATCTATCTATCTATCTATCTATCTATGAGACAGGGTCTTGCTC	TTTGGGGGCATCTCTTATACTCATGAAATCAACAGAGGCTTGCATGTATCTATCTATCTGTCTGTCTGTCTATCTATCTATCTATCTATCTATCTATCTATCTATCTATCTATCTATGAGACAGGGTCTTGCTC
	17	v1_17_S1	CE17_TATC[2]TGTC[1]TATC[14]	CE17_TATC[2]TGTC[1]TATC[14]	CATGTATCTATCTGTCTATCTATCTATCTATCTATCTATCTATCTATCTATCTATCTATCTATCTATCTATCTATGAGA	TTTGGGGGCATCTCTTATACTCATGAAATCAACAGAGGCTTGCATGTATCTATCTGTCTATCTATCTATCTATCTATCTATCTATCTATCTATCTATCTATCTATCTATCTATCTATGAGACAGGGTCTTGCTC	TTTGGGGGCATCTCTTATACTCATGAAATCAACAGAGGCTTGCATGTATCTATCTGTCTATCTATCTATCTATCTATCTATCTATCTATCTATCTATCTATCTATCTATCTATCTATGAGACAGGGTCTTGCTC
	17	v1_17_S2	CE17_TATC[2]TGTC[2]TATC[13]	CE17_TATC[2]TGTC[2]TATC[13]	CATGTATCTATCTGTCTGTCTATCTATCTATCTATCTATCTATCTATCTATCTATCTATCTATCTATCTATCTATGAGA	TTTGGGGGCATCTCTTATACTCATGAAATCAACAGAGGCTTGCATGTATCTATCTGTCTGTCTATCTATCTATCTATCTATCTATCTATCTATCTATCTATCTATCTATCTATCTATGAGACAGGGTCTTGCTC	TTTGGGGGCATCTCTTATACTCATGAAATCAACAGAGGCTTGCATGTATCTATCTGTCTGTCTATCTATCTATCTATCTATCTATCTATCTATCTATCTATCTATCTATCTATCTATGAGACAGGGTCTTGCTC
	17	v1_17_S6	CE17_TATC[2]TGTC[2]TCTC[1]TATC[12]	CE17_TATC[2]TGTC[2]TCTC[1]TATC[12]	CATGTATCTATCTGTCTGTCTCTCTATCTATCTATCTATCTATCTATCTATCTATCTATCTATCTATCTATCTATGAGA	TTTGGGGGCATCTCTTATACTCATGAAATCAACAGAGGCTTGCATGTATCTATCTGTCTGTCTCTCTATCTATCTATCTATCTATCTATCTATCTATCTATCTATCTATCTATCTATGAGACAGGGTCTTGCTC	TTTGGGGGCATCTCTTATACTCATGAAATCAACAGAGGCTTGCATGTATCTATCTGTCTGTCTCTCTATCTATCTATCTATCTATCTATCTATCTATCTATCTATCTATCTATCTATGAGACAGGGTCTTGCTC
	17	v1_17_S4	CE17_TATC[2]TGTC[3]TATC[12]	CE17_TATC[2]TGTC[3]TATC[12]	CATGTATCTATCTGTCTGTCTGTCTATCTATCTATCTATCTATCTATCTATCTATCTATCTATCTATCTATCTATGAGA	TTTGGGGGCATCTCTTATACTCATGAAATCAACAGAGGCTTGCATGTATCTATCTGTCTGTCTGTCTATCTATCTATCTATCTATCTATCTATCTATCTATCTATCTATCTATCTATGAGACAGGGTCTTGCTC	TTTGGGGGCATCTCTTATACTCATGAAATCAACAGAGGCTTGCATGTATCTATCTGTCTGTCTGTCTATCTATCTATCTATCTATCTATCTATCTATCTATCTATCTATCTATCTATGAGACAGGGTCTTGCTC
	17	v2_17_S4	CE17_TATC[2]TGTC[3]TATC[12]	CE17_TATC[2]TGTC[3]TATC[12]_-10G>T	CATGTATCTATCTGTCTGTCTGTCTATCTATCTATCTATCTATCTATCTATCTATCTATCTATCTATCTATCTATGAGA	TTTGGGGGCATCTCTTATACTCATGAAATCAACAGATGCTTGCATGTATCTATCTGTCTGTCTGTCTATCTATCTATCTATCTATCTATCTATCTATCTATCTATCTATCTATCTATGAGACAGGGTCTTGCTC	TTTGGGGGCATCTCTTATACTCATGAAATCAACAGATGCTTGCATGTATCTATCTGTCTGTCTGTCTATCTATCTATCTATCTATCTATCTATCTATCTATCTATCTATCTATCTATGAGACAGGGTCTTGCTC
	17	v1_17_S5	CE17_TATC[2]TGTC[4]TATC[11]	CE17_TATC[2]TGTC[4]TATC[11]	CATGTATCTATCTGTCTGTCTGTCTGTCTATCTATCTATCTATCTATCTATCTATCTATCTATCTATCTATCTATGAGA	TTTGGGGGCATCTCTTATACTCATGAAATCAACAGAGGCTTGCATGTATCTATCTGTCTGTCTGTCTGTCTATCTATCTATCTATCTATCTATCTATCTATCTATCTATCTATCTATGAGACAGGGTCTTGCTC	TTTGGGGGCATCTCTTATACTCATGAAATCAACAGAGGCTTGCATGTATCTATCTGTCTGTCTGTCTGTCTATCTATCTATCTATCTATCTATCTATCTATCTATCTATCTATCTATGAGACAGGGTCTTGCTC
	18	v1_18_S1	CE18_TATC[2]TGTC[1]TATC[15]	CE18_TATC[2]TGTC[1]TATC[15]	CATGTATCTATCTGTCTATCTATCTATCTATCTATCTATCTATCTATCTATCTATCTATCTATCTATCTATCTATCTATGAGA	TTTGGGGGCATCTCTTATACTCATGAAATCAACAGAGGCTTGCATGTATCTATCTGTCTATCTATCTATCTATCTATCTATCTATCTATCTATCTATCTATCTATCTATCTATCTATCTATGAGACAGGGTCTTGCTC	TTTGGGGGCATCTCTTATACTCATGAAATCAACAGAGGCTTGCATGTATCTATCTGTCTATCTATCTATCTATCTATCTATCTATCTATCTATCTATCTATCTATCTATCTATCTATCTATGAGACAGGGTCTTGCTC
	18	v1_18_S2	CE18_TATC[2]TGTC[2]TATC[14]	CE18_TATC[2]TGTC[2]TATC[14]	CATGTATCTATCTGTCTGTCTATCTATCTATCTATCTATCTATCTATCTATCTATCTATCTATCTATCTATCTATCTATGAGA	TTTGGGGGCATCTCTTATACTCATGAAATCAACAGAGGCTTGCATGTATCTATCTGTCTGTCTATCTATCTATCTATCTATCTATCTATCTATCTATCTATCTATCTATCTATCTATCTATGAGACAGGGTCTTGCTC	TTTGGGGGCATCTCTTATACTCATGAAATCAACAGAGGCTTGCATGTATCTATCTGTCTGTCTATCTATCTATCTATCTATCTATCTATCTATCTATCTATCTATCTATCTATCTATCTATGAGACAGGGTCTTGCTC
	18	v1_18_S3	CE18_TATC[2]TGTC[3]TATC[13]	CE18_TATC[2]TGTC[3]TATC[13]	CATGTATCTATCTGTCTGTCTGTCTATCTATCTATCTATCTATCTATCTATCTATCTATCTATCTATCTATCTATCTATGAGA	TTTGGGGGCATCTCTTATACTCATGAAATCAACAGAGGCTTGCATGTATCTATCTGTCTGTCTGTCTATCTATCTATCTATCTATCTATCTATCTATCTATCTATCTATCTATCTATCTATGAGACAGGGTCTTGCTC	TTTGGGGGCATCTCTTATACTCATGAAATCAACAGAGGCTTGCATGTATCTATCTGTCTGTCTGTCTATCTATCTATCTATCTATCTATCTATCTATCTATCTATCTATCTATCTATCTATGAGACAGGGTCTTGCTC
	18	v1_18_S4	CE18_TATC[2]TGTC[4]TATC[12]	CE18_TATC[2]TGTC[4]TATC[12]	CATGTATCTATCTGTCTGTCTGTCTGTCTATCTATCTATCTATCTATCTATCTATCTATCTATCTATCTATCTATCTATGAGA	TTTGGGGGCATCTCTTATACTCATGAAATCAACAGAGGCTTGCATGTATCTATCTGTCTGTCTGTCTGTCTATCTATCTATCTATCTATCTATCTATCTATCTATCTATCTATCTATCTATGAGACAGGGTCTTGCTC	TTTGGGGGCATCTCTTATACTCATGAAATCAACAGAGGCTTGCATGTATCTATCTGTCTGTCTGTCTGTCTATCTATCTATCTATCTATCTATCTATCTATCTATCTATCTATCTATCTATGAGACAGGGTCTTGCTC
	18	v1_18_S5	CE18_TATC[2]TGTC[2]TCTC[1]TATC[13]	CE18_TATC[2]TGTC[2]TCTC[1]TATC[13]	CATGTATCTATCTGTCTGTCTCTCTATCTATCTATCTATCTATCTATCTATCTATCTATCTATCTATCTATCTATCTATGAGA	TTTGGGGGCATCTCTTATACTCATGAAATCAACAGAGGCTTGCATGTATCTATCTGTCTGTCTCTCTATCTATCTATCTATCTATCTATCTATCTATCTATCTATCTATCTATCTATCTATGAGACAGGGTCTTGCTC	TTTGGGGGCATCTCTTATACTCATGAAATCAACAGAGGCTTGCATGTATCTATCTGTCTGTCTCTCTATCTATCTATCTATCTATCTATCTATCTATCTATCTATCTATCTATCTATCTATGAGACAGGGTCTTGCTC
	18.2	v1_18.2_S1	CE18.2_TATC[2]TGTC[3]TC[1]TATC[13]	CE18.2_TATC[2]TGTC[3]TC[1]TATC[13]	CATGTATCTATCTGTCTGTCTGTCTCTATCTATCTATCTATCTATCTATCTATCTATCTATCTATCTATCTATCTATCTATGAGA	TTTGGGGGCATCTCTTATACTCATGAAATCAACAGAGGCTTGCATGTATCTATCTGTCTGTCTGTCTCTATCTATCTATCTATCTATCTATCTATCTATCTATCTATCTATCTATCTATCTATGAGACAGGGTCTTGCTC	TTTGGGGGCATCTCTTATACTCATGAAATCAACAGAGGCTTGCATGTATCTATCTGTCTGTCTGTCTCTATCTATCTATCTATCTATCTATCTATCTATCTATCTATCTATCTATCTATCTATGAGACAGGGTCTTGCTC
	19	v1_19_S1	CE19_TATC[2]TGTC[2]TATC[15]	CE19_TATC[2]TGTC[2]TATC[15]	CATGTATCTATCTGTCTGTCTATCTATCTATCTATCTATCTATCTATCTATCTATCTATCTATCTATCTATCTATCTATCTATGAGA	TTTGGGGGCATCTCTTATACTCATGAAATCAACAGAGGCTTGCATGTATCTATCTGTCTGTCTATCTATCTATCTATCTATCTATCTATCTATCTATCTATCTATCTATCTATCTATCTATCTATGAGACAGGGTCTTGCTC	TTTGGGGGCATCTCTTATACTCATGAAATCAACAGAGGCTTGCATGTATCTATCTGTCTGTCTATCTATCTATCTATCTATCTATCTATCTATCTATCTATCTATCTATCTATCTATCTATCTATGAGACAGGGTCTTGCTC
	19	v1_19_S2	CE19_TATC[2]TGTC[3]TATC[14]	CE19_TATC[2]TGTC[3]TATC[14]	CATGTATCTATCTGTCTGTCTGTCTATCTATCTATCTATCTATCTATCTATCTATCTATCTATCTATCTATCTATCTATCTATGAGA	TTTGGGGGCATCTCTTATACTCATGAAATCAACAGAGGCTTGCATGTATCTATCTGTCTGTCTGTCTATCTATCTATCTATCTATCTATCTATCTATCTATCTATCTATCTATCTATCTATCTATGAGACAGGGTCTTGCTC	TTTGGGGGCATCTCTTATACTCATGAAATCAACAGAGGCTTGCATGTATCTATCTGTCTGTCTGTCTATCTATCTATCTATCTATCTATCTATCTATCTATCTATCTATCTATCTATCTATCTATGAGACAGGGTCTTGCTC
D4S2408	7	v1_7_S1	CE7_ATCT[7]	CE7_ATCT[7]	ATGCATCTATCTATCTATCTATCTATCTATCTAATGG	CTATGCATCTATCTATCTATCTATCTATCTATCTAATGGTTA	CTATGCATCTATCTATCTATCTATCTATCTATCTAATGGTTA
	8	v1_8_S1	CE8_ATCT[8]	CE8_ATCT[8]	ATGCATCTATCTATCTATCTATCTATCTATCTATCTAATGG	CTATGCATCTATCTATCTATCTATCTATCTATCTATCTAATGGTTA	CTATGCATCTATCTATCTATCTATCTATCTATCTATCTAATGGTTA
	9	v1_9_S1	CE9_ATCT[9]	CE9_ATCT[9]	ATGCATCTATCTATCTATCTATCTATCTATCTATCTATCTAATGG	CTATGCATCTATCTATCTATCTATCTATCTATCTATCTATCTAATGGTTA	CTATGCATCTATCTATCTATCTATCTATCTATCTATCTATCTAATGGTTA
	9	v1_9_S2	CE9_ATCT[1]GTCT[1]ATCT[7]	CE9_ATCT[1]GTCT[1]ATCT[7]	ATGCATCTGTCTATCTATCTATCTATCTATCTATCTATCTAATGG	CTATGCATCTGTCTATCTATCTATCTATCTATCTATCTATCTAATGGTTA	CTATGCATCTGTCTATCTATCTATCTATCTATCTATCTATCTAATGGTTA
	10	v1_10_S1	CE10_ATCT[10]	CE10_ATCT[10]	ATGCATCTATCTATCTATCTATCTATCTATCTATCTATCTATCTAATGG	CTATGCATCTATCTATCTATCTATCTATCTATCTATCTATCTATCTAATGGTTA	CTATGCATCTATCTATCTATCTATCTATCTATCTATCTATCTATCTAATGGTTA
	10	v1_10_S2	CE10_ATCT[1]GTCT[1]ATCT[8]	CE10_ATCT[1]GTCT[1]ATCT[8]	ATGCATCTGTCTATCTATCTATCTATCTATCTATCTATCTATCTAATGG	CTATGCATCTGTCTATCTATCTATCTATCTATCTATCTATCTATCTAATGGTTA	CTATGCATCTGTCTATCTATCTATCTATCTATCTATCTATCTATCTAATGGTTA
	11	v1_11_S1	CE11_ATCT[11]	CE11_ATCT[11]	ATGCATCTATCTATCTATCTATCTATCTATCTATCTATCTATCTATCTAATGG	CTATGCATCTATCTATCTATCTATCTATCTATCTATCTATCTATCTATCTAATGGTTA	CTATGCATCTATCTATCTATCTATCTATCTATCTATCTATCTATCTATCTAATGGTTA
	12	v1_12_S1	CE12_ATCT[12]	CE12_ATCT[12]	ATGCATCTATCTATCTATCTATCTATCTATCTATCTATCTATCTATCTATCTAATGG	CTATGCATCTATCTATCTATCTATCTATCTATCTATCTATCTATCTATCTATCTAATGGTTA	CTATGCATCTATCTATCTATCTATCTATCTATCTATCTATCTATCTATCTATCTAATGGTTA
	12	v1_12_S2	CE12_ATCT[8]CTCT[1]ATCT[3]	CE12_ATCT[8]CTCT[1]ATCT[3]	ATGCATCTATCTATCTATCTATCTATCTATCTATCTCTCTATCTATCTATCTAATGG	CTATGCATCTATCTATCTATCTATCTATCTATCTATCTCTCTATCTATCTATCTAATGGTTA	CTATGCATCTATCTATCTATCTATCTATCTATCTATCTCTCTATCTATCTATCTAATGGTTA
	12	v1_12_S3	CE12_ATCT[8]ATTT[1]ATCT[3]	CE12_ATCT[8]ATTT[1]ATCT[3]	ATGCATCTATCTATCTATCTATCTATCTATCTATCTATTTATCTATCTATCTAATGG	CTATGCATCTATCTATCTATCTATCTATCTATCTATCTATTTATCTATCTATCTAATGGTTA	CTATGCATCTATCTATCTATCTATCTATCTATCTATCTATTTATCTATCTATCTAATGGTTA
	13	v1_13_S1	CE13_ATCT[13]	CE13_ATCT[13]	ATGCATCTATCTATCTATCTATCTATCTATCTATCTATCTATCTATCTATCTATCTAATGG	CTATGCATCTATCTATCTATCTATCTATCTATCTATCTATCTATCTATCTATCTATCTAATGGTTA	CTATGCATCTATCTATCTATCTATCTATCTATCTATCTATCTATCTATCTATCTATCTAATGGTTA
				*Note - STRNaming picks up extra repeats in the FGA Full Amplicon
FGA	17	v1_17_S1	CE17_GAAG[1]AAAG[1]GAAG[2]GAG[1]AAAG[9]AGAAA[1]AAAG[3]	CE17_AAAG[2]GAAG[1]AAAG[1]GAAG[2]GAG[1]AAAG[9]AGAAA[1]AAAG[3]	GAAGAAAGGAAGGAAGGAGAAAGAAAGAAAGAAAGAAAGAAAGAAAGAAAGAAAGAGAAAAAAGAAAGAAAGAAACTAG	CCAGCAAAAAAGAAAGGAAGAAAGGAAGGAAGGAGAAAGAAAGAAAGAAAGAAAGAAAGAAAGAAAGAAAGAGAAAAAAGAAAGAAAGAAACTAGCTTGTAAATATGC	GCATATTTACAAGCTAGTTTCTTTCTTTCTTTTTTCTCTTTCTTTCTTTCTTTCTTTCTTTCTTTCTTTCTTTCTCCTTCCTTCCTTTCTTCCTTTCTTTTTTGCTGG	CCAGCAAAAAAGAAAGGAAGAAAGGAAGGAAGGAGAAAGAAAGAAAGAAAGAAAGAAAGAAAGAAAGAAAGAGAAAAAAGAAAGAAAGAAACTAGCTTGTAAATATGC
	17.2	v1_17.2_S1	CE17.2_GAAG[1]AAAG[1]GAAG[2]GAG[1]AAAG[10]AAA[1]AAAG[3]	CE17.2_AAAG[2]GAAG[1]AAAG[1]GAAG[2]GAG[1]AAAG[10]AAA[1]AAAG[3]	GAAGAAAGGAAGGAAGGAGAAAGAAAGAAAGAAAGAAAGAAAGAAAGAAAGAAAGAAAGAAAAAAGAAAGAAAGAAACTAG	CCAGCAAAAAAGAAAGGAAGAAAGGAAGGAAGGAGAAAGAAAGAAAGAAAGAAAGAAAGAAAGAAAGAAAGAAAGAAAAAAGAAAGAAAGAAACTAGCTTGTAAATATGC	GCATATTTACAAGCTAGTTTCTTTCTTTCTTTTTTCTTTCTTTCTTTCTTTCTTTCTTTCTTTCTTTCTTTCTTTCTCCTTCCTTCCTTTCTTCCTTTCTTTTTTGCTGG	CCAGCAAAAAAGAAAGGAAGAAAGGAAGGAAGGAGAAAGAAAGAAAGAAAGAAAGAAAGAAAGAAAGAAAGAAAGAAAAAAGAAAGAAAGAAACTAGCTTGTAAATATGC
	18	v1_18_S1	CE18_GAAG[1]AAAG[1]GAAG[2]GAG[1]AAAG[10]AGAAA[1]AAAG[3]	CE18_AAAG[2]GAAG[1]AAAG[1]GAAG[2]GAG[1]AAAG[10]AGAAA[1]AAAG[3]	GAAGAAAGGAAGGAAGGAGAAAGAAAGAAAGAAAGAAAGAAAGAAAGAAAGAAAGAAAGAGAAAAAAGAAAGAAAGAAACTAG	CCAGCAAAAAAGAAAGGAAGAAAGGAAGGAAGGAGAAAGAAAGAAAGAAAGAAAGAAAGAAAGAAAGAAAGAAAGAGAAAAAAGAAAGAAAGAAACTAGCTTGTAAATATGC	GCATATTTACAAGCTAGTTTCTTTCTTTCTTTTTTCTCTTTCTTTCTTTCTTTCTTTCTTTCTTTCTTTCTTTCTTTCTCCTTCCTTCCTTTCTTCCTTTCTTTTTTGCTGG	CCAGCAAAAAAGAAAGGAAGAAAGGAAGGAAGGAGAAAGAAAGAAAGAAAGAAAGAAAGAAAGAAAGAAAGAAAGAGAAAAAAGAAAGAAAGAAACTAGCTTGTAAATATGC
	18.2	v1_18.2_S1	CE18.2_GAAG[1]AAAG[1]GAAG[2]GAG[1]AAAG[11]AAA[1]AAAG[3]	CE18.2_AAAG[2]GAAG[1]AAAG[1]GAAG[2]GAG[1]AAAG[11]AAA[1]AAAG[3]	GAAGAAAGGAAGGAAGGAGAAAGAAAGAAAGAAAGAAAGAAAGAAAGAAAGAAAGAAAGAAAGAAAAAAGAAAGAAAGAAACTAG	CCAGCAAAAAAGAAAGGAAGAAAGGAAGGAAGGAGAAAGAAAGAAAGAAAGAAAGAAAGAAAGAAAGAAAGAAAGAAAGAAAAAAGAAAGAAAGAAACTAGCTTGTAAATATGC	GCATATTTACAAGCTAGTTTCTTTCTTTCTTTTTTCTTTCTTTCTTTCTTTCTTTCTTTCTTTCTTTCTTTCTTTCTTTCTCCTTCCTTCCTTTCTTCCTTTCTTTTTTGCTGG	CCAGCAAAAAAGAAAGGAAGAAAGGAAGGAAGGAGAAAGAAAGAAAGAAAGAAAGAAAGAAAGAAAGAAAGAAAGAAAGAAAAAAGAAAGAAAGAAACTAGCTTGTAAATATGC
	19	v1_19_S1	CE19_GAAG[1]AAAG[1]GAAG[2]GAG[1]AAAG[11]AGAAA[1]AAAG[3]	CE19_AAAG[2]GAAG[1]AAAG[1]GAAG[2]GAG[1]AAAG[11]AGAAA[1]AAAG[3]	GAAGAAAGGAAGGAAGGAGAAAGAAAGAAAGAAAGAAAGAAAGAAAGAAAGAAAGAAAGAAAGAGAAAAAAGAAAGAAAGAAACTAG	CCAGCAAAAAAGAAAGGAAGAAAGGAAGGAAGGAGAAAGAAAGAAAGAAAGAAAGAAAGAAAGAAAGAAAGAAAGAAAGAGAAAAAAGAAAGAAAGAAACTAGCTTGTAAATATGC	GCATATTTACAAGCTAGTTTCTTTCTTTCTTTTTTCTCTTTCTTTCTTTCTTTCTTTCTTTCTTTCTTTCTTTCTTTCTTTCTCCTTCCTTCCTTTCTTCCTTTCTTTTTTGCTGG	CCAGCAAAAAAGAAAGGAAGAAAGGAAGGAAGGAGAAAGAAAGAAAGAAAGAAAGAAAGAAAGAAAGAAAGAAAGAAAGAGAAAAAAGAAAGAAAGAAACTAGCTTGTAAATATGC
	19.2	v1_19.2_S1	CE19.2_GAAG[1]AAAG[1]GAAG[2]GAG[1]AAAG[12]AAA[1]AAAG[3]	CE19.2_AAAG[2]GAAG[1]AAAG[1]GAAG[2]GAG[1]AAAG[12]AAA[1]AAAG[3]	GAAGAAAGGAAGGAAGGAGAAAGAAAGAAAGAAAGAAAGAAAGAAAGAAAGAAAGAAAGAAAGAAAGAAAAAAGAAAGAAAGAAACTAG	CCAGCAAAAAAGAAAGGAAGAAAGGAAGGAAGGAGAAAGAAAGAAAGAAAGAAAGAAAGAAAGAAAGAAAGAAAGAAAGAAAGAAAAAAGAAAGAAAGAAACTAGCTTGTAAATATGC	GCATATTTACAAGCTAGTTTCTTTCTTTCTTTTTTCTTTCTTTCTTTCTTTCTTTCTTTCTTTCTTTCTTTCTTTCTTTCTTTCTCCTTCCTTCCTTTCTTCCTTTCTTTTTTGCTGG	CCAGCAAAAAAGAAAGGAAGAAAGGAAGGAAGGAGAAAGAAAGAAAGAAAGAAAGAAAGAAAGAAAGAAAGAAAGAAAGAAAGAAAAAAGAAAGAAAGAAACTAGCTTGTAAATATGC
	20	v1_20_S1	CE20_GAAG[1]AAAG[1]GAAG[2]GAG[1]AAAG[12]AGAAA[1]AAAG[3]	CE20_AAAG[2]GAAG[1]AAAG[1]GAAG[2]GAG[1]AAAG[12]AGAAA[1]AAAG[3]	GAAGAAAGGAAGGAAGGAGAAAGAAAGAAAGAAAGAAAGAAAGAAAGAAAGAAAGAAAGAAAGAAAGAGAAAAAAGAAAGAAAGAAACTAG	CCAGCAAAAAAGAAAGGAAGAAAGGAAGGAAGGAGAAAGAAAGAAAGAAAGAAAGAAAGAAAGAAAGAAAGAAAGAAAGAAAGAGAAAAAAGAAAGAAAGAAACTAGCTTGTAAATATGC	GCATATTTACAAGCTAGTTTCTTTCTTTCTTTTTTCTCTTTCTTTCTTTCTTTCTTTCTTTCTTTCTTTCTTTCTTTCTTTCTTTCTCCTTCCTTCCTTTCTTCCTTTCTTTTTTGCTGG	CCAGCAAAAAAGAAAGGAAGAAAGGAAGGAAGGAGAAAGAAAGAAAGAAAGAAAGAAAGAAAGAAAGAAAGAAAGAAAGAAAGAGAAAAAAGAAAGAAAGAAACTAGCTTGTAAATATGC
	20.2	v1_20.2_S1	CE20.2_GAAG[1]AAAG[1]GAAG[2]GAG[1]AAAG[13]AAA[1]AAAG[3]	CE20.2_AAAG[2]GAAG[1]AAAG[1]GAAG[2]GAG[1]AAAG[13]AAA[1]AAAG[3]	GAAGAAAGGAAGGAAGGAGAAAGAAAGAAAGAAAGAAAGAAAGAAAGAAAGAAAGAAAGAAAGAAAGAAAGAAAAAAGAAAGAAAGAAACTAG	CCAGCAAAAAAGAAAGGAAGAAAGGAAGGAAGGAGAAAGAAAGAAAGAAAGAAAGAAAGAAAGAAAGAAAGAAAGAAAGAAAGAAAGAAAAAAGAAAGAAAGAAACTAGCTTGTAAATATGC	GCATATTTACAAGCTAGTTTCTTTCTTTCTTTTTTCTTTCTTTCTTTCTTTCTTTCTTTCTTTCTTTCTTTCTTTCTTTCTTTCTTTCTCCTTCCTTCCTTTCTTCCTTTCTTTTTTGCTGG	CCAGCAAAAAAGAAAGGAAGAAAGGAAGGAAGGAGAAAGAAAGAAAGAAAGAAAGAAAGAAAGAAAGAAAGAAAGAAAGAAAGAAAGAAAAAAGAAAGAAAGAAACTAGCTTGTAAATATGC
	21	v1_21_S1	CE21_GAAG[1]AAAG[1]GAAG[2]GAG[1]AAAG[13]AGAAA[1]AAAG[3]	CE21_AAAG[2]GAAG[1]AAAG[1]GAAG[2]GAG[1]AAAG[13]AGAAA[1]AAAG[3]	GAAGAAAGGAAGGAAGGAGAAAGAAAGAAAGAAAGAAAGAAAGAAAGAAAGAAAGAAAGAAAGAAAGAAAGAGAAAAAAGAAAGAAAGAAACTAG	CCAGCAAAAAAGAAAGGAAGAAAGGAAGGAAGGAGAAAGAAAGAAAGAAAGAAAGAAAGAAAGAAAGAAAGAAAGAAAGAAAGAAAGAGAAAAAAGAAAGAAAGAAACTAGCTTGTAAATATGC	GCATATTTACAAGCTAGTTTCTTTCTTTCTTTTTTCTCTTTCTTTCTTTCTTTCTTTCTTTCTTTCTTTCTTTCTTTCTTTCTTTCTTTCTCCTTCCTTCCTTTCTTCCTTTCTTTTTTGCTGG	CCAGCAAAAAAGAAAGGAAGAAAGGAAGGAAGGAGAAAGAAAGAAAGAAAGAAAGAAAGAAAGAAAGAAAGAAAGAAAGAAAGAAAGAGAAAAAAGAAAGAAAGAAACTAGCTTGTAAATATGC
	21.2	v1_21.2_S1	CE21.2_GAAG[1]AAAG[1]GAAG[2]GAG[1]AAAG[14]AAA[1]AAAG[3]	CE21.2_AAAG[2]GAAG[1]AAAG[1]GAAG[2]GAG[1]AAAG[14]AAA[1]AAAG[3]	GAAGAAAGGAAGGAAGGAGAAAGAAAGAAAGAAAGAAAGAAAGAAAGAAAGAAAGAAAGAAAGAAAGAAAGAAAGAAAAAAGAAAGAAAGAAACTAG	CCAGCAAAAAAGAAAGGAAGAAAGGAAGGAAGGAGAAAGAAAGAAAGAAAGAAAGAAAGAAAGAAAGAAAGAAAGAAAGAAAGAAAGAAAGAAAAAAGAAAGAAAGAAACTAGCTTGTAAATATGC	GCATATTTACAAGCTAGTTTCTTTCTTTCTTTTTTCTTTCTTTCTTTCTTTCTTTCTTTCTTTCTTTCTTTCTTTCTTTCTTTCTTTCTTTCTCCTTCCTTCCTTTCTTCCTTTCTTTTTTGCTGG	CCAGCAAAAAAGAAAGGAAGAAAGGAAGGAAGGAGAAAGAAAGAAAGAAAGAAAGAAAGAAAGAAAGAAAGAAAGAAAGAAAGAAAGAAAGAAAAAAGAAAGAAAGAAACTAGCTTGTAAATATGC
	22	v1_22_S1	CE22_GAAG[1]AAAG[1]GAAG[2]GAG[1]AAAG[14]AGAAA[1]AAAG[3]	CE22_AAAG[2]GAAG[1]AAAG[1]GAAG[2]GAG[1]AAAG[14]AGAAA[1]AAAG[3]	GAAGAAAGGAAGGAAGGAGAAAGAAAGAAAGAAAGAAAGAAAGAAAGAAAGAAAGAAAGAAAGAAAGAAAGAAAGAGAAAAAAGAAAGAAAGAAACTAG	CCAGCAAAAAAGAAAGGAAGAAAGGAAGGAAGGAGAAAGAAAGAAAGAAAGAAAGAAAGAAAGAAAGAAAGAAAGAAAGAAAGAAAGAAAGAGAAAAAAGAAAGAAAGAAACTAGCTTGTAAATATGC	GCATATTTACAAGCTAGTTTCTTTCTTTCTTTTTTCTCTTTCTTTCTTTCTTTCTTTCTTTCTTTCTTTCTTTCTTTCTTTCTTTCTTTCTTTCTCCTTCCTTCCTTTCTTCCTTTCTTTTTTGCTGG	CCAGCAAAAAAGAAAGGAAGAAAGGAAGGAAGGAGAAAGAAAGAAAGAAAGAAAGAAAGAAAGAAAGAAAGAAAGAAAGAAAGAAAGAAAGAGAAAAAAGAAAGAAAGAAACTAGCTTGTAAATATGC
	22.2	v1_22.2_S1	CE22.2_GAAG[1]AAAG[1]GAAG[2]GAG[1]AAAG[15]AAA[1]AAAG[3]	CE22.2_AAAG[2]GAAG[1]AAAG[1]GAAG[2]GAG[1]AAAG[15]AAA[1]AAAG[3]	GAAGAAAGGAAGGAAGGAGAAAGAAAGAAAGAAAGAAAGAAAGAAAGAAAGAAAGAAAGAAAGAAAGAAAGAAAGAAAGAAAAAAGAAAGAAAGAAACTAG	CCAGCAAAAAAGAAAGGAAGAAAGGAAGGAAGGAGAAAGAAAGAAAGAAAGAAAGAAAGAAAGAAAGAAAGAAAGAAAGAAAGAAAGAAAGAAAGAAAAAAGAAAGAAAGAAACTAGCTTGTAAATATGC	GCATATTTACAAGCTAGTTTCTTTCTTTCTTTTTTCTTTCTTTCTTTCTTTCTTTCTTTCTTTCTTTCTTTCTTTCTTTCTTTCTTTCTTTCTTTCTCCTTCCTTCCTTTCTTCCTTTCTTTTTTGCTGG	CCAGCAAAAAAGAAAGGAAGAAAGGAAGGAAGGAGAAAGAAAGAAAGAAAGAAAGAAAGAAAGAAAGAAAGAAAGAAAGAAAGAAAGAAAGAAAGAAAAAAGAAAGAAAGAAACTAGCTTGTAAATATGC
	23	v1_23_S1	CE23_GAAG[1]AAAG[1]GAAG[2]GAG[1]AAAG[15]AGAAA[1]AAAG[3]	CE23_AAAG[2]GAAG[1]AAAG[1]GAAG[2]GAG[1]AAAG[15]AGAAA[1]AAAG[3]	GAAGAAAGGAAGGAAGGAGAAAGAAAGAAAGAAAGAAAGAAAGAAAGAAAGAAAGAAAGAAAGAAAGAAAGAAAGAAAGAGAAAAAAGAAAGAAAGAAACTAG	CCAGCAAAAAAGAAAGGAAGAAAGGAAGGAAGGAGAAAGAAAGAAAGAAAGAAAGAAAGAAAGAAAGAAAGAAAGAAAGAAAGAAAGAAAGAAAGAGAAAAAAGAAAGAAAGAAACTAGCTTGTAAATATGC	GCATATTTACAAGCTAGTTTCTTTCTTTCTTTTTTCTCTTTCTTTCTTTCTTTCTTTCTTTCTTTCTTTCTTTCTTTCTTTCTTTCTTTCTTTCTTTCTCCTTCCTTCCTTTCTTCCTTTCTTTTTTGCTGG	CCAGCAAAAAAGAAAGGAAGAAAGGAAGGAAGGAGAAAGAAAGAAAGAAAGAAAGAAAGAAAGAAAGAAAGAAAGAAAGAAAGAAAGAAAGAAAGAGAAAAAAGAAAGAAAGAAACTAGCTTGTAAATATGC
	23.2	v1_23.2_S1	CE23.2_GAAG[1]AAAG[1]GAAG[2]GAG[1]AAAG[16]AAA[1]AAAG[3]	CE23.2_AAAG[2]GAAG[1]AAAG[1]GAAG[2]GAG[1]AAAG[16]AAA[1]AAAG[3]	GAAGAAAGGAAGGAAGGAGAAAGAAAGAAAGAAAGAAAGAAAGAAAGAAAGAAAGAAAGAAAGAAAGAAAGAAAGAAAGAAAGAAAAAAGAAAGAAAGAAACTAG	CCAGCAAAAAAGAAAGGAAGAAAGGAAGGAAGGAGAAAGAAAGAAAGAAAGAAAGAAAGAAAGAAAGAAAGAAAGAAAGAAAGAAAGAAAGAAAGAAAGAAAAAAGAAAGAAAGAAACTAGCTTGTAAATATGC	GCATATTTACAAGCTAGTTTCTTTCTTTCTTTTTTCTTTCTTTCTTTCTTTCTTTCTTTCTTTCTTTCTTTCTTTCTTTCTTTCTTTCTTTCTTTCTTTCTCCTTCCTTCCTTTCTTCCTTTCTTTTTTGCTGG	CCAGCAAAAAAGAAAGGAAGAAAGGAAGGAAGGAGAAAGAAAGAAAGAAAGAAAGAAAGAAAGAAAGAAAGAAAGAAAGAAAGAAAGAAAGAAAGAAAGAAAAAAGAAAGAAAGAAACTAGCTTGTAAATATGC
	23.3	v1_23.3_S1	CE23.3_GAAG[1]AAAG[1]GAAG[2]GAGAAA[1]GAAG[1]AAAG[14]AGAAA[1]AAAG[3]	CE23.3_AAAG[2]GAAG[1]AAAG[1]GAAG[2]GAGAAA[1]GAAG[1]AAAG[14]AGAAA[1]AAAG[3]	GAAGAAAGGAAGGAAGGAGAAAGAAGAAAGAAAGAAAGAAAGAAAGAAAGAAAGAAAGAAAGAAAGAAAGAAAGAAAGAAAGAGAAAAAAGAAAGAAAGAAACTAG	CCAGCAAAAAAGAAAGGAAGAAAGGAAGGAAGGAGAAAGAAGAAAGAAAGAAAGAAAGAAAGAAAGAAAGAAAGAAAGAAAGAAAGAAAGAAAGAAAGAGAAAAAAGAAAGAAAGAAACTAGCTTGTAAATATGC	GCATATTTACAAGCTAGTTTCTTTCTTTCTTTTTTCTCTTTCTTTCTTTCTTTCTTTCTTTCTTTCTTTCTTTCTTTCTTTCTTTCTTTCTTTCTTCTTTCTCCTTCCTTCCTTTCTTCCTTTCTTTTTTGCTGG	CCAGCAAAAAAGAAAGGAAGAAAGGAAGGAAGGAGAAAGAAGAAAGAAAGAAAGAAAGAAAGAAAGAAAGAAAGAAAGAAAGAAAGAAAGAAAGAAAGAGAAAAAAGAAAGAAAGAAACTAGCTTGTAAATATGC
	24	v1_24_S1	CE24_GAAG[1]AAAG[1]GAAG[2]GAG[1]AAAG[16]AGAAA[1]AAAG[3]	CE24_AAAG[2]GAAG[1]AAAG[1]GAAG[2]GAG[1]AAAG[16]AGAAA[1]AAAG[3]	GAAGAAAGGAAGGAAGGAGAAAGAAAGAAAGAAAGAAAGAAAGAAAGAAAGAAAGAAAGAAAGAAAGAAAGAAAGAAAGAAAGAGAAAAAAGAAAGAAAGAAACTAG	CCAGCAAAAAAGAAAGGAAGAAAGGAAGGAAGGAGAAAGAAAGAAAGAAAGAAAGAAAGAAAGAAAGAAAGAAAGAAAGAAAGAAAGAAAGAAAGAAAGAGAAAAAAGAAAGAAAGAAACTAGCTTGTAAATATGC	GCATATTTACAAGCTAGTTTCTTTCTTTCTTTTTTCTCTTTCTTTCTTTCTTTCTTTCTTTCTTTCTTTCTTTCTTTCTTTCTTTCTTTCTTTCTTTCTTTCTCCTTCCTTCCTTTCTTCCTTTCTTTTTTGCTGG	CCAGCAAAAAAGAAAGGAAGAAAGGAAGGAAGGAGAAAGAAAGAAAGAAAGAAAGAAAGAAAGAAAGAAAGAAAGAAAGAAAGAAAGAAAGAAAGAAAGAGAAAAAAGAAAGAAAGAAACTAGCTTGTAAATATGC
	24.2	v1_24.2_S1	CE24.2_GAAG[1]AAAG[1]GAAG[2]GAG[1]AAAG[17]AAA[1]AAAG[3]	CE24.2_AAAG[2]GAAG[1]AAAG[1]GAAG[2]GAG[1]AAAG[17]AAA[1]AAAG[3]	GAAGAAAGGAAGGAAGGAGAAAGAAAGAAAGAAAGAAAGAAAGAAAGAAAGAAAGAAAGAAAGAAAGAAAGAAAGAAAGAAAGAAAGAAAAAAGAAAGAAAGAAACTAG	CCAGCAAAAAAGAAAGGAAGAAAGGAAGGAAGGAGAAAGAAAGAAAGAAAGAAAGAAAGAAAGAAAGAAAGAAAGAAAGAAAGAAAGAAAGAAAGAAAGAAAGAAAAAAGAAAGAAAGAAACTAGCTTGTAAATATGC	GCATATTTACAAGCTAGTTTCTTTCTTTCTTTTTTCTTTCTTTCTTTCTTTCTTTCTTTCTTTCTTTCTTTCTTTCTTTCTTTCTTTCTTTCTTTCTTTCTTTCTCCTTCCTTCCTTTCTTCCTTTCTTTTTTGCTGG	CCAGCAAAAAAGAAAGGAAGAAAGGAAGGAAGGAGAAAGAAAGAAAGAAAGAAAGAAAGAAAGAAAGAAAGAAAGAAAGAAAGAAAGAAAGAAAGAAAGAAAGAAAAAAGAAAGAAAGAAACTAGCTTGTAAATATGC
	24.3	v1_24.3_S1	CE24.3_GAAG[1]AAAG[1]GAAG[2]GAGAAA[1]GAAG[1]AAAG[15]AGAAA[1]AAAG[3]	CE24.3_AAAG[2]GAAG[1]AAAG[1]GAAG[2]GAGAAA[1]GAAG[1]AAAG[15]AGAAA[1]AAAG[3]	GAAGAAAGGAAGGAAGGAGAAAGAAGAAAGAAAGAAAGAAAGAAAGAAAGAAAGAAAGAAAGAAAGAAAGAAAGAAAGAAAGAAAGAGAAAAAAGAAAGAAAGAAACTAG	CCAGCAAAAAAGAAAGGAAGAAAGGAAGGAAGGAGAAAGAAGAAAGAAAGAAAGAAAGAAAGAAAGAAAGAAAGAAAGAAAGAAAGAAAGAAAGAAAGAAAGAGAAAAAAGAAAGAAAGAAACTAGCTTGTAAATATGC	GCATATTTACAAGCTAGTTTCTTTCTTTCTTTTTTCTCTTTCTTTCTTTCTTTCTTTCTTTCTTTCTTTCTTTCTTTCTTTCTTTCTTTCTTTCTTTCTTCTTTCTCCTTCCTTCCTTTCTTCCTTTCTTTTTTGCTGG	CCAGCAAAAAAGAAAGGAAGAAAGGAAGGAAGGAGAAAGAAGAAAGAAAGAAAGAAAGAAAGAAAGAAAGAAAGAAAGAAAGAAAGAAAGAAAGAAAGAAAGAGAAAAAAGAAAGAAAGAAACTAGCTTGTAAATATGC
	25	v1_25_S1	CE25_GAAG[1]AAAG[1]GAAG[2]GAG[1]AAAG[17]AGAAA[1]AAAG[3]	CE25_AAAG[2]GAAG[1]AAAG[1]GAAG[2]GAG[1]AAAG[17]AGAAA[1]AAAG[3]	GAAGAAAGGAAGGAAGGAGAAAGAAAGAAAGAAAGAAAGAAAGAAAGAAAGAAAGAAAGAAAGAAAGAAAGAAAGAAAGAAAGAAAGAGAAAAAAGAAAGAAAGAAACTAG	CCAGCAAAAAAGAAAGGAAGAAAGGAAGGAAGGAGAAAGAAAGAAAGAAAGAAAGAAAGAAAGAAAGAAAGAAAGAAAGAAAGAAAGAAAGAAAGAAAGAAAGAGAAAAAAGAAAGAAAGAAACTAGCTTGTAAATATGC	GCATATTTACAAGCTAGTTTCTTTCTTTCTTTTTTCTCTTTCTTTCTTTCTTTCTTTCTTTCTTTCTTTCTTTCTTTCTTTCTTTCTTTCTTTCTTTCTTTCTTTCTCCTTCCTTCCTTTCTTCCTTTCTTTTTTGCTGG	CCAGCAAAAAAGAAAGGAAGAAAGGAAGGAAGGAGAAAGAAAGAAAGAAAGAAAGAAAGAAAGAAAGAAAGAAAGAAAGAAAGAAAGAAAGAAAGAAAGAAAGAGAAAAAAGAAAGAAAGAAACTAGCTTGTAAATATGC
	25.2	v1_25.2_S1	CE25.2_GAAG[1]AAAG[1]GAAG[2]GAG[1]AAAG[18]AAA[1]AAAG[3]	CE25.2_AAAG[2]GAAG[1]AAAG[1]GAAG[2]GAG[1]AAAG[18]AAA[1]AAAG[3]	GAAGAAAGGAAGGAAGGAGAAAGAAAGAAAGAAAGAAAGAAAGAAAGAAAGAAAGAAAGAAAGAAAGAAAGAAAGAAAGAAAGAAAGAAAGAAAAAAGAAAGAAAGAAACTAG	CCAGCAAAAAAGAAAGGAAGAAAGGAAGGAAGGAGAAAGAAAGAAAGAAAGAAAGAAAGAAAGAAAGAAAGAAAGAAAGAAAGAAAGAAAGAAAGAAAGAAAGAAAGAAAAAAGAAAGAAAGAAACTAGCTTGTAAATATGC	GCATATTTACAAGCTAGTTTCTTTCTTTCTTTTTTCTTTCTTTCTTTCTTTCTTTCTTTCTTTCTTTCTTTCTTTCTTTCTTTCTTTCTTTCTTTCTTTCTTTCTTTCTCCTTCCTTCCTTTCTTCCTTTCTTTTTTGCTGG	CCAGCAAAAAAGAAAGGAAGAAAGGAAGGAAGGAGAAAGAAAGAAAGAAAGAAAGAAAGAAAGAAAGAAAGAAAGAAAGAAAGAAAGAAAGAAAGAAAGAAAGAAAGAAAAAAGAAAGAAAGAAACTAGCTTGTAAATATGC
	26	v1_26_S1	CE26_GAAG[1]AAAG[1]GAAG[2]GAG[1]AAAG[5]AAGG[1]AAAG[12]AGAAA[1]AAAG[3]	CE26_AAAG[2]GAAG[1]AAAG[1]GAAG[2]GAG[1]AAAG[5]AAGG[1]AAAG[12]AGAAA[1]AAAG[3]	GAAGAAAGGAAGGAAGGAGAAAGAAAGAAAGAAAGAAAGAAGGAAAGAAAGAAAGAAAGAAAGAAAGAAAGAAAGAAAGAAAGAAAGAAAGAGAAAAAAGAAAGAAAGAAACTAG	CCAGCAAAAAAGAAAGGAAGAAAGGAAGGAAGGAGAAAGAAAGAAAGAAAGAAAGAAGGAAAGAAAGAAAGAAAGAAAGAAAGAAAGAAAGAAAGAAAGAAAGAAAGAGAAAAAAGAAAGAAAGAAACTAGCTTGTAAATATGC	GCATATTTACAAGCTAGTTTCTTTCTTTCTTTTTTCTCTTTCTTTCTTTCTTTCTTTCTTTCTTTCTTTCTTTCTTTCTTTCTTTCCTTCTTTCTTTCTTTCTTTCTTTCTCCTTCCTTCCTTTCTTCCTTTCTTTTTTGCTGG	CCAGCAAAAAAGAAAGGAAGAAAGGAAGGAAGGAGAAAGAAAGAAAGAAAGAAAGAAGGAAAGAAAGAAAGAAAGAAAGAAAGAAAGAAAGAAAGAAAGAAAGAAAGAGAAAAAAGAAAGAAAGAAACTAGCTTGTAAATATGC
	26	v1_26_S2	CE26_GAAG[1]AAAG[1]GAAG[2]GAG[1]AAAG[18]AGAAA[1]AAAG[3]	CE26_AAAG[2]GAAG[1]AAAG[1]GAAG[2]GAG[1]AAAG[18]AGAAA[1]AAAG[3]	GAAGAAAGGAAGGAAGGAGAAAGAAAGAAAGAAAGAAAGAAAGAAAGAAAGAAAGAAAGAAAGAAAGAAAGAAAGAAAGAAAGAAAGAAAGAGAAAAAAGAAAGAAAGAAACTAG	CCAGCAAAAAAGAAAGGAAGAAAGGAAGGAAGGAGAAAGAAAGAAAGAAAGAAAGAAAGAAAGAAAGAAAGAAAGAAAGAAAGAAAGAAAGAAAGAAAGAAAGAAAGAGAAAAAAGAAAGAAAGAAACTAGCTTGTAAATATGC	GCATATTTACAAGCTAGTTTCTTTCTTTCTTTTTTCTCTTTCTTTCTTTCTTTCTTTCTTTCTTTCTTTCTTTCTTTCTTTCTTTCTTTCTTTCTTTCTTTCTTTCTTTCTCCTTCCTTCCTTTCTTCCTTTCTTTTTTGCTGG	CCAGCAAAAAAGAAAGGAAGAAAGGAAGGAAGGAGAAAGAAAGAAAGAAAGAAAGAAAGAAAGAAAGAAAGAAAGAAAGAAAGAAAGAAAGAAAGAAAGAAAGAAAGAGAAAAAAGAAAGAAAGAAACTAGCTTGTAAATATGC
	26	v1_26_S3	CE26_GAAG[1]AAAG[1]GAAG[2]GAG[1]AAAG[1]AAAC[1]AAAG[16]AGAAA[1]AAAG[3]	CE26_AAAG[2]GAAG[1]AAAG[1]GAAG[2]GAG[1]AAAG[1]AAAC[1]AAAG[16]AGAAA[1]AAAG[3]	GAAGAAAGGAAGGAAGGAGAAAGAAACAAAGAAAGAAAGAAAGAAAGAAAGAAAGAAAGAAAGAAAGAAAGAAAGAAAGAAAGAAAGAAAGAGAAAAAAGAAAGAAAGAAACTAG	CCAGCAAAAAAGAAAGGAAGAAAGGAAGGAAGGAGAAAGAAACAAAGAAAGAAAGAAAGAAAGAAAGAAAGAAAGAAAGAAAGAAAGAAAGAAAGAAAGAAAGAAAGAGAAAAAAGAAAGAAAGAAACTAGCTTGTAAATATGC	GCATATTTACAAGCTAGTTTCTTTCTTTCTTTTTTCTCTTTCTTTCTTTCTTTCTTTCTTTCTTTCTTTCTTTCTTTCTTTCTTTCTTTCTTTCTTTCTTTGTTTCTTTCTCCTTCCTTCCTTTCTTCCTTTCTTTTTTGCTGG	CCAGCAAAAAAGAAAGGAAGAAAGGAAGGAAGGAGAAAGAAACAAAGAAAGAAAGAAAGAAAGAAAGAAAGAAAGAAAGAAAGAAAGAAAGAAAGAAAGAAAGAAAGAGAAAAAAGAAAGAAAGAAACTAGCTTGTAAATATGC
	26.2	v1_26.2_S1	CE26.2_GAAG[1]AAAG[1]GAAG[2]GAG[1]AAAG[19]AAA[1]AAAG[3]	CE26.2_AAAG[2]GAAG[1]AAAG[1]GAAG[2]GAG[1]AAAG[19]AAA[1]AAAG[3]	GAAGAAAGGAAGGAAGGAGAAAGAAAGAAAGAAAGAAAGAAAGAAAGAAAGAAAGAAAGAAAGAAAGAAAGAAAGAAAGAAAGAAAGAAAGAAAGAAAAAAGAAAGAAAGAAACTAG	CCAGCAAAAAAGAAAGGAAGAAAGGAAGGAAGGAGAAAGAAAGAAAGAAAGAAAGAAAGAAAGAAAGAAAGAAAGAAAGAAAGAAAGAAAGAAAGAAAGAAAGAAAGAAAGAAAAAAGAAAGAAAGAAACTAGCTTGTAAATATGC	GCATATTTACAAGCTAGTTTCTTTCTTTCTTTTTTCTTTCTTTCTTTCTTTCTTTCTTTCTTTCTTTCTTTCTTTCTTTCTTTCTTTCTTTCTTTCTTTCTTTCTTTCTTTCTCCTTCCTTCCTTTCTTCCTTTCTTTTTTGCTGG	CCAGCAAAAAAGAAAGGAAGAAAGGAAGGAAGGAGAAAGAAAGAAAGAAAGAAAGAAAGAAAGAAAGAAAGAAAGAAAGAAAGAAAGAAAGAAAGAAAGAAAGAAAGAAAGAAAAAAGAAAGAAAGAAACTAGCTTGTAAATATGC
	27	v1_27_S1	CE27_GAAG[1]AAAG[1]GAAG[2]GAG[1]AAAG[5]AAGG[1]AAAG[13]AGAAA[1]AAAG[3]	CE27_AAAG[2]GAAG[1]AAAG[1]GAAG[2]GAG[1]AAAG[5]AAGG[1]AAAG[13]AGAAA[1]AAAG[3]	GAAGAAAGGAAGGAAGGAGAAAGAAAGAAAGAAAGAAAGAAGGAAAGAAAGAAAGAAAGAAAGAAAGAAAGAAAGAAAGAAAGAAAGAAAGAAAGAGAAAAAAGAAAGAAAGAAACTAG	CCAGCAAAAAAGAAAGGAAGAAAGGAAGGAAGGAGAAAGAAAGAAAGAAAGAAAGAAGGAAAGAAAGAAAGAAAGAAAGAAAGAAAGAAAGAAAGAAAGAAAGAAAGAAAGAGAAAAAAGAAAGAAAGAAACTAGCTTGTAAATATGC	GCATATTTACAAGCTAGTTTCTTTCTTTCTTTTTTCTCTTTCTTTCTTTCTTTCTTTCTTTCTTTCTTTCTTTCTTTCTTTCTTTCTTTCCTTCTTTCTTTCTTTCTTTCTTTCTCCTTCCTTCCTTTCTTCCTTTCTTTTTTGCTGG	CCAGCAAAAAAGAAAGGAAGAAAGGAAGGAAGGAGAAAGAAAGAAAGAAAGAAAGAAGGAAAGAAAGAAAGAAAGAAAGAAAGAAAGAAAGAAAGAAAGAAAGAAAGAAAGAGAAAAAAGAAAGAAAGAAACTAGCTTGTAAATATGC
	27	v1_27_S2	CE27_GAAG[1]AAAG[1]GAAG[2]GAG[1]AAAG[19]AGAAA[1]AAAG[3]	CE27_AAAG[2]GAAG[1]AAAG[1]GAAG[2]GAG[1]AAAG[19]AGAAA[1]AAAG[3]	GAAGAAAGGAAGGAAGGAGAAAGAAAGAAAGAAAGAAAGAAAGAAAGAAAGAAAGAAAGAAAGAAAGAAAGAAAGAAAGAAAGAAAGAAAGAAAGAGAAAAAAGAAAGAAAGAAACTAG	CCAGCAAAAAAGAAAGGAAGAAAGGAAGGAAGGAGAAAGAAAGAAAGAAAGAAAGAAAGAAAGAAAGAAAGAAAGAAAGAAAGAAAGAAAGAAAGAAAGAAAGAAAGAAAGAGAAAAAAGAAAGAAAGAAACTAGCTTGTAAATATGC	GCATATTTACAAGCTAGTTTCTTTCTTTCTTTTTTCTCTTTCTTTCTTTCTTTCTTTCTTTCTTTCTTTCTTTCTTTCTTTCTTTCTTTCTTTCTTTCTTTCTTTCTTTCTTTCTCCTTCCTTCCTTTCTTCCTTTCTTTTTTGCTGG	CCAGCAAAAAAGAAAGGAAGAAAGGAAGGAAGGAGAAAGAAAGAAAGAAAGAAAGAAAGAAAGAAAGAAAGAAAGAAAGAAAGAAAGAAAGAAAGAAAGAAAGAAAGAAAGAGAAAAAAGAAAGAAAGAAACTAGCTTGTAAATATGC
	28	v1_28_S1	CE28_GAAG[1]AAAG[1]GAAG[2]GAG[1]AAAG[18]AGAG[1]AAAG[1]AGAAA[1]AAAG[3]	CE28_AAAG[2]GAAG[1]AAAG[1]GAAG[2]GAG[1]AAAG[18]AGAG[1]AAAG[1]AGAAA[1]AAAG[3]	GAAGAAAGGAAGGAAGGAGAAAGAAAGAAAGAAAGAAAGAAAGAAAGAAAGAAAGAAAGAAAGAAAGAAAGAAAGAAAGAAAGAAAGAAAGAGAGAAAGAGAAAAAAGAAAGAAAGAAACTAG	CCAGCAAAAAAGAAAGGAAGAAAGGAAGGAAGGAGAAAGAAAGAAAGAAAGAAAGAAAGAAAGAAAGAAAGAAAGAAAGAAAGAAAGAAAGAAAGAAAGAAAGAAAGAGAGAAAGAGAAAAAAGAAAGAAAGAAACTAGCTTGTAAATATGC	GCATATTTACAAGCTAGTTTCTTTCTTTCTTTTTTCTCTTTCTCTCTTTCTTTCTTTCTTTCTTTCTTTCTTTCTTTCTTTCTTTCTTTCTTTCTTTCTTTCTTTCTTTCTTTCTTTCTCCTTCCTTCCTTTCTTCCTTTCTTTTTTGCTGG	CCAGCAAAAAAGAAAGGAAGAAAGGAAGGAAGGAGAAAGAAAGAAAGAAAGAAAGAAAGAAAGAAAGAAAGAAAGAAAGAAAGAAAGAAAGAAAGAAAGAAAGAAAGAGAGAAAGAGAAAAAAGAAAGAAAGAAACTAGCTTGTAAATATGC
	28	v1_28_S2	CE28_GAAG[1]AAAG[1]GAAG[2]GAG[1]AAAG[20]AGAAA[1]AAAG[3]	CE28_AAAG[2]GAAG[1]AAAG[1]GAAG[2]GAG[1]AAAG[20]AGAAA[1]AAAG[3]	GAAGAAAGGAAGGAAGGAGAAAGAAAGAAAGAAAGAAAGAAAGAAAGAAAGAAAGAAAGAAAGAAAGAAAGAAAGAAAGAAAGAAAGAAAGAAAGAAAGAGAAAAAAGAAAGAAAGAAACTAG	CCAGCAAAAAAGAAAGGAAGAAAGGAAGGAAGGAGAAAGAAAGAAAGAAAGAAAGAAAGAAAGAAAGAAAGAAAGAAAGAAAGAAAGAAAGAAAGAAAGAAAGAAAGAAAGAAAGAGAAAAAAGAAAGAAAGAAACTAGCTTGTAAATATGC	GCATATTTACAAGCTAGTTTCTTTCTTTCTTTTTTCTCTTTCTTTCTTTCTTTCTTTCTTTCTTTCTTTCTTTCTTTCTTTCTTTCTTTCTTTCTTTCTTTCTTTCTTTCTTTCTTTCTCCTTCCTTCCTTTCTTCCTTTCTTTTTTGCTGG	CCAGCAAAAAAGAAAGGAAGAAAGGAAGGAAGGAGAAAGAAAGAAAGAAAGAAAGAAAGAAAGAAAGAAAGAAAGAAAGAAAGAAAGAAAGAAAGAAAGAAAGAAAGAAAGAAAGAGAAAAAAGAAAGAAAGAAACTAGCTTGTAAATATGC
	28	v1_28_S3	CE28_GAAG[1]AAAG[1]GAAG[2]GAG[1]AAAG[5]AAGG[1]AAAG[14]AGAAA[1]AAAG[3]	CE28_AAAG[2]GAAG[1]AAAG[1]GAAG[2]GAG[1]AAAG[5]AAGG[1]AAAG[14]AGAAA[1]AAAG[3]	GAAGAAAGGAAGGAAGGAGAAAGAAAGAAAGAAAGAAAGAAGGAAAGAAAGAAAGAAAGAAAGAAAGAAAGAAAGAAAGAAAGAAAGAAAGAAAGAAAGAGAAAAAAGAAAGAAAGAAACTAG	CCAGCAAAAAAGAAAGGAAGAAAGGAAGGAAGGAGAAAGAAAGAAAGAAAGAAAGAAGGAAAGAAAGAAAGAAAGAAAGAAAGAAAGAAAGAAAGAAAGAAAGAAAGAAAGAAAGAGAAAAAAGAAAGAAAGAAACTAGCTTGTAAATATGC	GCATATTTACAAGCTAGTTTCTTTCTTTCTTTTTTCTCTTTCTTTCTTTCTTTCTTTCTTTCTTTCTTTCTTTCTTTCTTTCTTTCTTTCTTTCCTTCTTTCTTTCTTTCTTTCTTTCTCCTTCCTTCCTTTCTTCCTTTCTTTTTTGCTGG	CCAGCAAAAAAGAAAGGAAGAAAGGAAGGAAGGAGAAAGAAAGAAAGAAAGAAAGAAGGAAAGAAAGAAAGAAAGAAAGAAAGAAAGAAAGAAAGAAAGAAAGAAAGAAAGAAAGAGAAAAAAGAAAGAAAGAAACTAGCTTGTAAATATGC
	28	v1_28_S4	CE28_GAAG[1]AAAG[1]GAAG[2]GAG[1]AAAG[5]AAGG[1]AAAG[5]GAAG[1]AAAG[8]AGAAA[1]AAAG[3]	CE28_AAAG[2]GAAG[1]AAAG[1]GAAG[2]GAG[1]AAAG[5]AAGG[1]AAAG[5]GAAG[1]AAAG[8]AGAAA[1]AAAG[3]	GAAGAAAGGAAGGAAGGAGAAAGAAAGAAAGAAAGAAAGAAGGAAAGAAAGAAAGAAAGAAAGGAAGAAAGAAAGAAAGAAAGAAAGAAAGAAAGAAAGAGAAAAAAGAAAGAAAGAAACTAG	CCAGCAAAAAAGAAAGGAAGAAAGGAAGGAAGGAGAAAGAAAGAAAGAAAGAAAGAAGGAAAGAAAGAAAGAAAGAAAGGAAGAAAGAAAGAAAGAAAGAAAGAAAGAAAGAAAGAGAAAAAAGAAAGAAAGAAACTAGCTTGTAAATATGC	GCATATTTACAAGCTAGTTTCTTTCTTTCTTTTTTCTCTTTCTTTCTTTCTTTCTTTCTTTCTTTCTTTCTTCCTTTCTTTCTTTCTTTCTTTCCTTCTTTCTTTCTTTCTTTCTTTCTCCTTCCTTCCTTTCTTCCTTTCTTTTTTGCTGG	CCAGCAAAAAAGAAAGGAAGAAAGGAAGGAAGGAGAAAGAAAGAAAGAAAGAAAGAAGGAAAGAAAGAAAGAAAGAAAGGAAGAAAGAAAGAAAGAAAGAAAGAAAGAAAGAAAGAGAAAAAAGAAAGAAAGAAACTAGCTTGTAAATATGC
	28	v1_28_S5	CE28_GAAG[1]AAAG[1]GAAG[2]GAG[1]AAAG[5]AAGG[1]AAAG[4]GAAG[2]AAAG[8]AGAAA[1]AAAG[3]	CE28_AAAG[2]GAAG[1]AAAG[1]GAAG[2]GAG[1]AAAG[5]AAGG[1]AAAG[4]GAAG[2]AAAG[8]AGAAA[1]AAAG[3]	GAAGAAAGGAAGGAAGGAGAAAGAAAGAAAGAAAGAAAGAAGGAAAGAAAGAAAGAAAGGAAGGAAGAAAGAAAGAAAGAAAGAAAGAAAGAAAGAAAGAGAAAAAAGAAAGAAAGAAACTAG	CCAGCAAAAAAGAAAGGAAGAAAGGAAGGAAGGAGAAAGAAAGAAAGAAAGAAAGAAGGAAAGAAAGAAAGAAAGGAAGGAAGAAAGAAAGAAAGAAAGAAAGAAAGAAAGAAAGAGAAAAAAGAAAGAAAGAAACTAGCTTGTAAATATGC	GCATATTTACAAGCTAGTTTCTTTCTTTCTTTTTTCTCTTTCTTTCTTTCTTTCTTTCTTTCTTTCTTTCTTCCTTCCTTTCTTTCTTTCTTTCCTTCTTTCTTTCTTTCTTTCTTTCTCCTTCCTTCCTTTCTTCCTTTCTTTTTTGCTGG	CCAGCAAAAAAGAAAGGAAGAAAGGAAGGAAGGAGAAAGAAAGAAAGAAAGAAAGAAGGAAAGAAAGAAAGAAAGGAAGGAAGAAAGAAAGAAAGAAAGAAAGAAAGAAAGAAAGAGAAAAAAGAAAGAAAGAAACTAGCTTGTAAATATGC
	29	v1_29_S1	CE29_GAAG[1]AAAG[1]GAAG[2]GAG[1]AAAG[5]AAGG[1]AAAG[15]AGAAA[1]AAAG[3]	CE29_AAAG[2]GAAG[1]AAAG[1]GAAG[2]GAG[1]AAAG[5]AAGG[1]AAAG[15]AGAAA[1]AAAG[3]	GAAGAAAGGAAGGAAGGAGAAAGAAAGAAAGAAAGAAAGAAGGAAAGAAAGAAAGAAAGAAAGAAAGAAAGAAAGAAAGAAAGAAAGAAAGAAAGAAAGAAAGAGAAAAAAGAAAGAAAGAAACTAG	CCAGCAAAAAAGAAAGGAAGAAAGGAAGGAAGGAGAAAGAAAGAAAGAAAGAAAGAAGGAAAGAAAGAAAGAAAGAAAGAAAGAAAGAAAGAAAGAAAGAAAGAAAGAAAGAAAGAAAGAGAAAAAAGAAAGAAAGAAACTAGCTTGTAAATATGC	GCATATTTACAAGCTAGTTTCTTTCTTTCTTTTTTCTCTTTCTTTCTTTCTTTCTTTCTTTCTTTCTTTCTTTCTTTCTTTCTTTCTTTCTTTCTTTCCTTCTTTCTTTCTTTCTTTCTTTCTCCTTCCTTCCTTTCTTCCTTTCTTTTTTGCTGG	CCAGCAAAAAAGAAAGGAAGAAAGGAAGGAAGGAGAAAGAAAGAAAGAAAGAAAGAAGGAAAGAAAGAAAGAAAGAAAGAAAGAAAGAAAGAAAGAAAGAAAGAAAGAAAGAAAGAAAGAGAAAAAAGAAAGAAAGAAACTAGCTTGTAAATATGC
	30	v1_30_S1	CE30_GAAG[1]AAAG[1]GAAG[2]GAG[1]AAAG[5]AAGG[1]AAAG[16]AGAAA[1]AAAG[3]	CE30_AAAG[2]GAAG[1]AAAG[1]GAAG[2]GAG[1]AAAG[5]AAGG[1]AAAG[16]AGAAA[1]AAAG[3]	GAAGAAAGGAAGGAAGGAGAAAGAAAGAAAGAAAGAAAGAAGGAAAGAAAGAAAGAAAGAAAGAAAGAAAGAAAGAAAGAAAGAAAGAAAGAAAGAAAGAAAGAAAGAGAAAAAAGAAAGAAAGAAACTAG	CCAGCAAAAAAGAAAGGAAGAAAGGAAGGAAGGAGAAAGAAAGAAAGAAAGAAAGAAGGAAAGAAAGAAAGAAAGAAAGAAAGAAAGAAAGAAAGAAAGAAAGAAAGAAAGAAAGAAAGAAAGAGAAAAAAGAAAGAAAGAAACTAGCTTGTAAATATGC	GCATATTTACAAGCTAGTTTCTTTCTTTCTTTTTTCTCTTTCTTTCTTTCTTTCTTTCTTTCTTTCTTTCTTTCTTTCTTTCTTTCTTTCTTTCTTTCTTTCCTTCTTTCTTTCTTTCTTTCTTTCTCCTTCCTTCCTTTCTTCCTTTCTTTTTTGCTGG	CCAGCAAAAAAGAAAGGAAGAAAGGAAGGAAGGAGAAAGAAAGAAAGAAAGAAAGAAGGAAAGAAAGAAAGAAAGAAAGAAAGAAAGAAAGAAAGAAAGAAAGAAAGAAAGAAAGAAAGAAAGAGAAAAAAGAAAGAAAGAAACTAGCTTGTAAATATGC
	31.2	v1_31.2_S1	CE31.2_GAAG[1]AAAG[1]GAAG[4]GAG[1]AAAG[3]GAAG[3]AAAG[15]AAA[1]AAAG[4]	CE31.2_AAAG[2]GAAG[1]AAAG[1]GAAG[4]GAG[1]AAAG[3]GAAG[3]AAAG[15]AAA[1]AAAG[4]	GAAGAAAGGAAGGAAGGAAGGAAGGAGAAAGAAAGAAAGGAAGGAAGGAAGAAAGAAAGAAAGAAAGAAAGAAAGAAAGAAAGAAAGAAAGAAAGAAAGAAAGAAAGAAAGAAAAAAGAAAGAAAGAAAGAAACTAG	CCAGCAAAAAAGAAAGGAAGAAAGGAAGGAAGGAAGGAAGGAGAAAGAAAGAAAGGAAGGAAGGAAGAAAGAAAGAAAGAAAGAAAGAAAGAAAGAAAGAAAGAAAGAAAGAAAGAAAGAAAGAAAGAAAAAAGAAAGAAAGAAAGAAACTAGCTTGTAAATATGC	GCATATTTACAAGCTAGTTTCTTTCTTTCTTTCTTTTTTCTTTCTTTCTTTCTTTCTTTCTTTCTTTCTTTCTTTCTTTCTTTCTTTCTTTCTTTCTTTCTTCCTTCCTTCCTTTCTTTCTTTCTCCTTCCTTCCTTCCTTCCTTTCTTCCTTTCTTTTTTGCTGG	CCAGCAAAAAAGAAAGGAAGAAAGGAAGGAAGGAAGGAAGGAGAAAGAAAGAAAGGAAGGAAGGAAGAAAGAAAGAAAGAAAGAAAGAAAGAAAGAAAGAAAGAAAGAAAGAAAGAAAGAAAGAAAGAAAAAAGAAAGAAAGAAAGAAACTAGCTTGTAAATATGC
	32.2	v1_32.2_S1	CE32.2_GAAG[1]AAAG[1]GAAG[4]GAG[1]AAAG[3]GAAG[3]AAAG[16]AAA[1]AAAG[4]	CE32.2_AAAG[2]GAAG[1]AAAG[1]GAAG[4]GAG[1]AAAG[3]GAAG[3]AAAG[16]AAA[1]AAAG[4]	GAAGAAAGGAAGGAAGGAAGGAAGGAGAAAGAAAGAAAGGAAGGAAGGAAGAAAGAAAGAAAGAAAGAAAGAAAGAAAGAAAGAAAGAAAGAAAGAAAGAAAGAAAGAAAGAAAGAAAAAAGAAAGAAAGAAAGAAACTAG	CCAGCAAAAAAGAAAGGAAGAAAGGAAGGAAGGAAGGAAGGAGAAAGAAAGAAAGGAAGGAAGGAAGAAAGAAAGAAAGAAAGAAAGAAAGAAAGAAAGAAAGAAAGAAAGAAAGAAAGAAAGAAAGAAAGAAAAAAGAAAGAAAGAAAGAAACTAGCTTGTAAATATGC	GCATATTTACAAGCTAGTTTCTTTCTTTCTTTCTTTTTTCTTTCTTTCTTTCTTTCTTTCTTTCTTTCTTTCTTTCTTTCTTTCTTTCTTTCTTTCTTTCTTTCTTCCTTCCTTCCTTTCTTTCTTTCTCCTTCCTTCCTTCCTTCCTTTCTTCCTTTCTTTTTTGCTGG	CCAGCAAAAAAGAAAGGAAGAAAGGAAGGAAGGAAGGAAGGAGAAAGAAAGAAAGGAAGGAAGGAAGAAAGAAAGAAAGAAAGAAAGAAAGAAAGAAAGAAAGAAAGAAAGAAAGAAAGAAAGAAAGAAAGAAAAAAGAAAGAAAGAAAGAAACTAGCTTGTAAATATGC
	42.2	v1_42.2_S1	CE42.2_GAAG[1]AAAG[1]GAAG[4]GAG[1]AAAG[3]GAAG[3]AAAG[13]ACAG[2]AAAG[11]AAA[1]AAAG[4]	CE42.2_AAAG[2]GAAG[1]AAAG[1]GAAG[4]GAG[1]AAAG[3]GAAG[3]AAAG[13]ACAG[2]AAAG[11]AAA[1]AAAG[4]	GAAGAAAGGAAGGAAGGAAGGAAGGAGAAAGAAAGAAAGGAAGGAAGGAAGAAAGAAAGAAAGAAAGAAAGAAAGAAAGAAAGAAAGAAAGAAAGAAAGAAAGACAGACAGAAAGAAAGAAAGAAAGAAAGAAAGAAAGAAAGAAAGAAAGAAAGAAAAAAGAAAGAAAGAAAGAAACTAG	CCAGCAAAAAAGAAAGGAAGAAAGGAAGGAAGGAAGGAAGGAGAAAGAAAGAAAGGAAGGAAGGAAGAAAGAAAGAAAGAAAGAAAGAAAGAAAGAAAGAAAGAAAGAAAGAAAGAAAGACAGACAGAAAGAAAGAAAGAAAGAAAGAAAGAAAGAAAGAAAGAAAGAAAGAAAAAAGAAAGAAAGAAAGAAACTAGCTTGTAAATATGC	GCATATTTACAAGCTAGTTTCTTTCTTTCTTTCTTTTTTCTTTCTTTCTTTCTTTCTTTCTTTCTTTCTTTCTTTCTTTCTTTCTGTCTGTCTTTCTTTCTTTCTTTCTTTCTTTCTTTCTTTCTTTCTTTCTTTCTTTCTTTCTTCCTTCCTTCCTTTCTTTCTTTCTCCTTCCTTCCTTCCTTCCTTTCTTCCTTTCTTTTTTGCTGG	CCAGCAAAAAAGAAAGGAAGAAAGGAAGGAAGGAAGGAAGGAGAAAGAAAGAAAGGAAGGAAGGAAGAAAGAAAGAAAGAAAGAAAGAAAGAAAGAAAGAAAGAAAGAAAGAAAGAAAGACAGACAGAAAGAAAGAAAGAAAGAAAGAAAGAAAGAAAGAAAGAAAGAAAGAAAAAAGAAAGAAAGAAAGAAACTAGCTTGTAAATATGC
	43.2	v1_43.2_S1	CE43.2_GAAG[1]AAAG[1]GAAG[4]GAG[1]AAAG[3]GAAG[3]AAAG[15]ACAG[3]AAAG[9]AAA[1]AAAG[4]	CE43.2_AAAG[2]GAAG[1]AAAG[1]GAAG[4]GAG[1]AAAG[3]GAAG[3]AAAG[15]ACAG[3]AAAG[9]AAA[1]AAAG[4]	GAAGAAAGGAAGGAAGGAAGGAAGGAGAAAGAAAGAAAGGAAGGAAGGAAGAAAGAAAGAAAGAAAGAAAGAAAGAAAGAAAGAAAGAAAGAAAGAAAGAAAGAAAGAAAGACAGACAGACAGAAAGAAAGAAAGAAAGAAAGAAAGAAAGAAAGAAAGAAAAAAGAAAGAAAGAAAGAAACTAG	CCAGCAAAAAAGAAAGGAAGAAAGGAAGGAAGGAAGGAAGGAGAAAGAAAGAAAGGAAGGAAGGAAGAAAGAAAGAAAGAAAGAAAGAAAGAAAGAAAGAAAGAAAGAAAGAAAGAAAGAAAGAAAGACAGACAGACAGAAAGAAAGAAAGAAAGAAAGAAAGAAAGAAAGAAAGAAAAAAGAAAGAAAGAAAGAAACTAGCTTGTAAATATGC	GCATATTTACAAGCTAGTTTCTTTCTTTCTTTCTTTTTTCTTTCTTTCTTTCTTTCTTTCTTTCTTTCTTTCTTTCTGTCTGTCTGTCTTTCTTTCTTTCTTTCTTTCTTTCTTTCTTTCTTTCTTTCTTTCTTTCTTTCTTTCTTTCTTCCTTCCTTCCTTTCTTTCTTTCTCCTTCCTTCCTTCCTTCCTTTCTTCCTTTCTTTTTTGCTGG	CCAGCAAAAAAGAAAGGAAGAAAGGAAGGAAGGAAGGAAGGAGAAAGAAAGAAAGGAAGGAAGGAAGAAAGAAAGAAAGAAAGAAAGAAAGAAAGAAAGAAAGAAAGAAAGAAAGAAAGAAAGAAAGACAGACAGACAGAAAGAAAGAAAGAAAGAAAGAAAGAAAGAAAGAAAGAAAAAAGAAAGAAAGAAAGAAACTAGCTTGTAAATATGC
D5S818	7	v1_7_S1	CE7_TCTA[7]	CE7_TCTA[7]	ATACCTCTATCTATCTATCTATCTATCTATCTATCTTCAA	TATTTATACCTCTATCTATCTATCTATCTATCTATCTATCTTCAAAAT	ATTTTGAAGATAGATAGATAGATAGATAGATAGATAGAGGTATAAATA	TATTTATACCTCTATCTATCTATCTATCTATCTATCTATCTTCAAAAT
	7	v1_7_S2	CE7_TCTA[7]_-1C>A	CE7_TCTA[7]_-1C>A	ATACATCTATCTATCTATCTATCTATCTATCTATCTTCAA	TATTTATACATCTATCTATCTATCTATCTATCTATCTATCTTCAAAAT	ATTTTGAAGATAGATAGATAGATAGATAGATAGATAGATGTATAAATA	TATTTATACATCTATCTATCTATCTATCTATCTATCTATCTTCAAAAT
	8	v1_8_S1	CE8_TCTA[8]_-1C>A	CE8_TCTA[8]_-1C>A	ATACATCTATCTATCTATCTATCTATCTATCTATCTATCTTCAA	TATTTATACATCTATCTATCTATCTATCTATCTATCTATCTATCTTCAAAAT	ATTTTGAAGATAGATAGATAGATAGATAGATAGATAGATAGATGTATAAATA	TATTTATACATCTATCTATCTATCTATCTATCTATCTATCTATCTTCAAAAT
	9	v1_9_S1	CE9_TCTA[9]	CE9_TCTA[9]	ATACCTCTATCTATCTATCTATCTATCTATCTATCTATCTATCTTCAA	TATTTATACCTCTATCTATCTATCTATCTATCTATCTATCTATCTATCTTCAAAAT	ATTTTGAAGATAGATAGATAGATAGATAGATAGATAGATAGATAGAGGTATAAATA	TATTTATACCTCTATCTATCTATCTATCTATCTATCTATCTATCTATCTTCAAAAT
	9	v1_9_S2	CE9_TCTA[9]_-1C>A	CE9_TCTA[9]_-1C>A	ATACATCTATCTATCTATCTATCTATCTATCTATCTATCTATCTTCAA	TATTTATACATCTATCTATCTATCTATCTATCTATCTATCTATCTATCTTCAAAAT	ATTTTGAAGATAGATAGATAGATAGATAGATAGATAGATAGATAGATGTATAAATA	TATTTATACATCTATCTATCTATCTATCTATCTATCTATCTATCTATCTTCAAAAT
	10	v1_10_S1	CE10_TCTA[10]	CE10_TCTA[10]	ATACCTCTATCTATCTATCTATCTATCTATCTATCTATCTATCTATCTTCAA	TATTTATACCTCTATCTATCTATCTATCTATCTATCTATCTATCTATCTATCTTCAAAAT	ATTTTGAAGATAGATAGATAGATAGATAGATAGATAGATAGATAGATAGAGGTATAAATA	TATTTATACCTCTATCTATCTATCTATCTATCTATCTATCTATCTATCTATCTTCAAAAT
	10	v1_10_S2	CE10_TCTA[10]_-1C>A	CE10_TCTA[10]_-1C>A	ATACATCTATCTATCTATCTATCTATCTATCTATCTATCTATCTATCTTCAA	TATTTATACATCTATCTATCTATCTATCTATCTATCTATCTATCTATCTATCTTCAAAAT	ATTTTGAAGATAGATAGATAGATAGATAGATAGATAGATAGATAGATAGATGTATAAATA	TATTTATACATCTATCTATCTATCTATCTATCTATCTATCTATCTATCTATCTTCAAAAT
	11	v1_11_S1	CE11_TCTA[11]	CE11_TCTA[11]	ATACCTCTATCTATCTATCTATCTATCTATCTATCTATCTATCTATCTATCTTCAA	TATTTATACCTCTATCTATCTATCTATCTATCTATCTATCTATCTATCTATCTATCTTCAAAAT	ATTTTGAAGATAGATAGATAGATAGATAGATAGATAGATAGATAGATAGATAGAGGTATAAATA	TATTTATACCTCTATCTATCTATCTATCTATCTATCTATCTATCTATCTATCTATCTTCAAAAT
	11	v1_11_S2	CE11_TCTA[11]_-1C>A	CE11_TCTA[11]_-1C>A	ATACATCTATCTATCTATCTATCTATCTATCTATCTATCTATCTATCTATCTTCAA	TATTTATACATCTATCTATCTATCTATCTATCTATCTATCTATCTATCTATCTATCTTCAAAAT	ATTTTGAAGATAGATAGATAGATAGATAGATAGATAGATAGATAGATAGATAGATGTATAAATA	TATTTATACATCTATCTATCTATCTATCTATCTATCTATCTATCTATCTATCTATCTTCAAAAT
	11.1	v1_11.1_S1	CE11.1_TCTA[11]A[1]_-1C>A	CE11.1_TCTA[11]A[1]_-1C>A	ATACATCTATCTATCTATCTATCTATCTATCTATCTATCTATCTATCTAATCTTCAA	TATTTATACATCTATCTATCTATCTATCTATCTATCTATCTATCTATCTATCTAATCTTCAAAAT	ATTTTGAAGATTAGATAGATAGATAGATAGATAGATAGATAGATAGATAGATAGATGTATAAATA	TATTTATACATCTATCTATCTATCTATCTATCTATCTATCTATCTATCTATCTAATCTTCAAAAT
	12	v1_12_S1	CE12_TCTA[12]	CE12_TCTA[12]	ATACCTCTATCTATCTATCTATCTATCTATCTATCTATCTATCTATCTATCTATCTTCAA	TATTTATACCTCTATCTATCTATCTATCTATCTATCTATCTATCTATCTATCTATCTATCTTCAAAAT	ATTTTGAAGATAGATAGATAGATAGATAGATAGATAGATAGATAGATAGATAGATAGAGGTATAAATA	TATTTATACCTCTATCTATCTATCTATCTATCTATCTATCTATCTATCTATCTATCTATCTTCAAAAT
	12	v1_12_S2	CE12_TCTA[12]_-1C>A	CE12_TCTA[12]_-1C>A	ATACATCTATCTATCTATCTATCTATCTATCTATCTATCTATCTATCTATCTATCTTCAA	TATTTATACATCTATCTATCTATCTATCTATCTATCTATCTATCTATCTATCTATCTATCTTCAAAAT	ATTTTGAAGATAGATAGATAGATAGATAGATAGATAGATAGATAGATAGATAGATAGATGTATAAATA	TATTTATACATCTATCTATCTATCTATCTATCTATCTATCTATCTATCTATCTATCTATCTTCAAAAT
	12	v1_12_S3	CE12_TCTA[9]TTTA[1]TCTA[2]_-1C>A	CE12_TCTA[9]TTTA[1]TCTA[2]_-1C>A	ATACATCTATCTATCTATCTATCTATCTATCTATCTATCTATTTATCTATCTATCTTCAA	TATTTATACATCTATCTATCTATCTATCTATCTATCTATCTATCTATTTATCTATCTATCTTCAAAAT	ATTTTGAAGATAGATAGATAAATAGATAGATAGATAGATAGATAGATAGATAGATAGATGTATAAATA	TATTTATACATCTATCTATCTATCTATCTATCTATCTATCTATCTATTTATCTATCTATCTTCAAAAT
	13	v1_13_S3	CE13_TCTA[4]TGTA[1]TCTA[8]	CE13_TCTA[4]TGTA[1]TCTA[8]	ATACCTCTATCTATCTATCTATGTATCTATCTATCTATCTATCTATCTATCTATCTATCTTCAA	TATTTATACCTCTATCTATCTATCTATGTATCTATCTATCTATCTATCTATCTATCTATCTATCTTCAAAAT	ATTTTGAAGATAGATAGATAGATAGATAGATAGATAGATAGATACATAGATAGATAGATAGAGGTATAAATA	TATTTATACCTCTATCTATCTATCTATGTATCTATCTATCTATCTATCTATCTATCTATCTATCTTCAAAAT
	13	v1_13_S1	CE13_TCTA[13]	CE13_TCTA[13]	ATACCTCTATCTATCTATCTATCTATCTATCTATCTATCTATCTATCTATCTATCTATCTTCAA	TATTTATACCTCTATCTATCTATCTATCTATCTATCTATCTATCTATCTATCTATCTATCTATCTTCAAAAT	ATTTTGAAGATAGATAGATAGATAGATAGATAGATAGATAGATAGATAGATAGATAGATAGAGGTATAAATA	TATTTATACCTCTATCTATCTATCTATCTATCTATCTATCTATCTATCTATCTATCTATCTATCTTCAAAAT
	13	v1_13_S2	CE13_TCTA[13]_-1C>A	CE13_TCTA[13]_-1C>A	ATACATCTATCTATCTATCTATCTATCTATCTATCTATCTATCTATCTATCTATCTATCTTCAA	TATTTATACATCTATCTATCTATCTATCTATCTATCTATCTATCTATCTATCTATCTATCTATCTTCAAAAT	ATTTTGAAGATAGATAGATAGATAGATAGATAGATAGATAGATAGATAGATAGATAGATAGATGTATAAATA	TATTTATACATCTATCTATCTATCTATCTATCTATCTATCTATCTATCTATCTATCTATCTATCTTCAAAAT
	14	v1_14_S1	CE14_TCTA[14]	CE14_TCTA[14]	ATACCTCTATCTATCTATCTATCTATCTATCTATCTATCTATCTATCTATCTATCTATCTATCTTCAA	TATTTATACCTCTATCTATCTATCTATCTATCTATCTATCTATCTATCTATCTATCTATCTATCTATCTTCAAAAT	ATTTTGAAGATAGATAGATAGATAGATAGATAGATAGATAGATAGATAGATAGATAGATAGATAGAGGTATAAATA	TATTTATACCTCTATCTATCTATCTATCTATCTATCTATCTATCTATCTATCTATCTATCTATCTATCTTCAAAAT
	14	v1_14_S2	CE14_TCTA[14]_-1C>A	CE14_TCTA[14]_-1C>A	ATACATCTATCTATCTATCTATCTATCTATCTATCTATCTATCTATCTATCTATCTATCTATCTTCAA	TATTTATACATCTATCTATCTATCTATCTATCTATCTATCTATCTATCTATCTATCTATCTATCTATCTTCAAAAT	ATTTTGAAGATAGATAGATAGATAGATAGATAGATAGATAGATAGATAGATAGATAGATAGATAGATGTATAAATA	TATTTATACATCTATCTATCTATCTATCTATCTATCTATCTATCTATCTATCTATCTATCTATCTATCTTCAAAAT
	15	v1_15_S2	CE15_TCTA[4]TGTA[1]TCTA[10]	CE15_TCTA[4]TGTA[1]TCTA[10]	ATACCTCTATCTATCTATCTATGTATCTATCTATCTATCTATCTATCTATCTATCTATCTATCTATCTTCAA	TATTTATACCTCTATCTATCTATCTATGTATCTATCTATCTATCTATCTATCTATCTATCTATCTATCTATCTTCAAAAT	ATTTTGAAGATAGATAGATAGATAGATAGATAGATAGATAGATAGATAGATACATAGATAGATAGATAGAGGTATAAATA	TATTTATACCTCTATCTATCTATCTATGTATCTATCTATCTATCTATCTATCTATCTATCTATCTATCTATCTTCAAAAT
	15	v1_15_S1	CE15_TCTA[15]	CE15_TCTA[15]	ATACCTCTATCTATCTATCTATCTATCTATCTATCTATCTATCTATCTATCTATCTATCTATCTATCTTCAA	TATTTATACCTCTATCTATCTATCTATCTATCTATCTATCTATCTATCTATCTATCTATCTATCTATCTATCTTCAAAAT	ATTTTGAAGATAGATAGATAGATAGATAGATAGATAGATAGATAGATAGATAGATAGATAGATAGATAGAGGTATAAATA	TATTTATACCTCTATCTATCTATCTATCTATCTATCTATCTATCTATCTATCTATCTATCTATCTATCTATCTTCAAAAT
	16	v1_16_S1	CE16_TCTA[4]TGTA[1]TCTA[11]	CE16_TCTA[4]TGTA[1]TCTA[11]	ATACCTCTATCTATCTATCTATGTATCTATCTATCTATCTATCTATCTATCTATCTATCTATCTATCTATCTTCAA	TATTTATACCTCTATCTATCTATCTATGTATCTATCTATCTATCTATCTATCTATCTATCTATCTATCTATCTATCTTCAAAAT	ATTTTGAAGATAGATAGATAGATAGATAGATAGATAGATAGATAGATAGATAGATACATAGATAGATAGATAGAGGTATAAATA	TATTTATACCTCTATCTATCTATCTATGTATCTATCTATCTATCTATCTATCTATCTATCTATCTATCTATCTATCTTCAAAAT
	17	v1_17_S1	CE17_TCTA[4]TGTA[1]TCTA[12]	CE17_TCTA[4]TGTA[1]TCTA[12]	ATACCTCTATCTATCTATCTATGTATCTATCTATCTATCTATCTATCTATCTATCTATCTATCTATCTATCTATCTTCAA	TATTTATACCTCTATCTATCTATCTATGTATCTATCTATCTATCTATCTATCTATCTATCTATCTATCTATCTATCTATCTTCAAAAT	ATTTTGAAGATAGATAGATAGATAGATAGATAGATAGATAGATAGATAGATAGATAGATACATAGATAGATAGATAGAGGTATAAATA	TATTTATACCTCTATCTATCTATCTATGTATCTATCTATCTATCTATCTATCTATCTATCTATCTATCTATCTATCTATCTTCAAAAT
				*Note - STRNaming picks up extra repeats in the CSF1PO Full Amplicon
CSF1PO	6	v1_6_S1	CE6_TCTA[6]	CE6_TCTA[6]ATCT[3]	CTTCCTATCTATCTATCTATCTATCTATCTAATCT	CTTCCTATCTATCTATCTATCTATCTATCTAATCTATCTATCTT	AAGATAGATAGATTAGATAGATAGATAGATAGATAGATAGGAAG	CTTCCTATCTATCTATCTATCTATCTATCTAATCTATCTATCTT
	7	v1_7_S1	CE7_TCTA[7]	CE7_TCTA[7]ATCT[3]	CTTCCTATCTATCTATCTATCTATCTATCTATCTAATCT	CTTCCTATCTATCTATCTATCTATCTATCTATCTAATCTATCTATCTT	AAGATAGATAGATTAGATAGATAGATAGATAGATAGATAGATAGGAAG	CTTCCTATCTATCTATCTATCTATCTATCTATCTAATCTATCTATCTT
	8	v1_8_S1	CE8_TCTA[8]	CE8_TCTA[8]ATCT[3]	CTTCCTATCTATCTATCTATCTATCTATCTATCTATCTAATCT	CTTCCTATCTATCTATCTATCTATCTATCTATCTATCTAATCTATCTATCTT	AAGATAGATAGATTAGATAGATAGATAGATAGATAGATAGATAGATAGGAAG	CTTCCTATCTATCTATCTATCTATCTATCTATCTATCTAATCTATCTATCTT
	9	v1_9_S1	CE9_TCTA[9]	CE9_TCTA[9]ATCT[3]	CTTCCTATCTATCTATCTATCTATCTATCTATCTATCTATCTAATCT	CTTCCTATCTATCTATCTATCTATCTATCTATCTATCTATCTAATCTATCTATCTT	AAGATAGATAGATTAGATAGATAGATAGATAGATAGATAGATAGATAGATAGGAAG	CTTCCTATCTATCTATCTATCTATCTATCTATCTATCTATCTAATCTATCTATCTT
	10	v1_10_S1	CE10_TCTA[10]	CE10_TCTA[10]ATCT[3]	CTTCCTATCTATCTATCTATCTATCTATCTATCTATCTATCTATCTAATCT	CTTCCTATCTATCTATCTATCTATCTATCTATCTATCTATCTATCTAATCTATCTATCTT	AAGATAGATAGATTAGATAGATAGATAGATAGATAGATAGATAGATAGATAGATAGGAAG	CTTCCTATCTATCTATCTATCTATCTATCTATCTATCTATCTATCTAATCTATCTATCTT
	11	v1_11_S1	CE11_TCTA[11]	CE11_TCTA[11]ATCT[3]	CTTCCTATCTATCTATCTATCTATCTATCTATCTATCTATCTATCTATCTAATCT	CTTCCTATCTATCTATCTATCTATCTATCTATCTATCTATCTATCTATCTAATCTATCTATCTT	AAGATAGATAGATTAGATAGATAGATAGATAGATAGATAGATAGATAGATAGATAGATAGGAAG	CTTCCTATCTATCTATCTATCTATCTATCTATCTATCTATCTATCTATCTAATCTATCTATCTT
	11	v1_11_S2	CE11_TCTA[7]TATA[1]TCTA[3]	CE11_TCTA[7]TATA[1]TCTA[3]ATCT[3]	CTTCCTATCTATCTATCTATCTATCTATCTATCTATATATCTATCTATCTAATCT	CTTCCTATCTATCTATCTATCTATCTATCTATCTATATATCTATCTATCTAATCTATCTATCTT	AAGATAGATAGATTAGATAGATAGATATATAGATAGATAGATAGATAGATAGATAGATAGGAAG	CTTCCTATCTATCTATCTATCTATCTATCTATCTATATATCTATCTATCTAATCTATCTATCTT
	12	v1_12_S1	CE12_TCTA[12]	CE12_TCTA[12]ATCT[3]	CTTCCTATCTATCTATCTATCTATCTATCTATCTATCTATCTATCTATCTATCTAATCT	CTTCCTATCTATCTATCTATCTATCTATCTATCTATCTATCTATCTATCTATCTAATCTATCTATCTT	AAGATAGATAGATTAGATAGATAGATAGATAGATAGATAGATAGATAGATAGATAGATAGATAGGAAG	CTTCCTATCTATCTATCTATCTATCTATCTATCTATCTATCTATCTATCTATCTAATCTATCTATCTT
	12	v1_12_S2	CE12_TCTA[4]TCTG[1]TCTA[7]	CE12_TCTA[4]TCTG[1]TCTA[7]ATCT[3]	CTTCCTATCTATCTATCTATCTATCTGTCTATCTATCTATCTATCTATCTATCTAATCT	CTTCCTATCTATCTATCTATCTATCTGTCTATCTATCTATCTATCTATCTATCTAATCTATCTATCTT	AAGATAGATAGATTAGATAGATAGATAGATAGATAGATAGACAGATAGATAGATAGATAGATAGGAAG	CTTCCTATCTATCTATCTATCTATCTGTCTATCTATCTATCTATCTATCTATCTAATCTATCTATCTT
	12	v1_12_S3	CE12_TCTA[3]TCTG[1]TCTA[8]	CE12_TCTA[3]TCTG[1]TCTA[8]ATCT[3]	CTTCCTATCTATCTATCTATCTGTCTATCTATCTATCTATCTATCTATCTATCTAATCT	CTTCCTATCTATCTATCTATCTGTCTATCTATCTATCTATCTATCTATCTATCTAATCTATCTATCTT	AAGATAGATAGATTAGATAGATAGATAGATAGATAGATAGATAGACAGATAGATAGATAGATAGGAAG	CTTCCTATCTATCTATCTATCTGTCTATCTATCTATCTATCTATCTATCTATCTAATCTATCTATCTT
	12	v1_12_S4	CE12_TCTA[3]GGTA[1]TCTA[8]	CE12_TCTA[3]GGTA[1]TCTA[8]ATCT[3]	CTTCCTATCTATCTATCTAGGTATCTATCTATCTATCTATCTATCTATCTATCTAATCT	CTTCCTATCTATCTATCTAGGTATCTATCTATCTATCTATCTATCTATCTATCTAATCTATCTATCTT	AAGATAGATAGATTAGATAGATAGATAGATAGATAGATAGATAGATACCTAGATAGATAGATAGGAAG	CTTCCTATCTATCTATCTAGGTATCTATCTATCTATCTATCTATCTATCTATCTAATCTATCTATCTT
	13	v1_13_S1	CE13_TCTA[13]	CE13_TCTA[13]ATCT[3]	CTTCCTATCTATCTATCTATCTATCTATCTATCTATCTATCTATCTATCTATCTATCTAATCT	CTTCCTATCTATCTATCTATCTATCTATCTATCTATCTATCTATCTATCTATCTATCTAATCTATCTATCTT	AAGATAGATAGATTAGATAGATAGATAGATAGATAGATAGATAGATAGATAGATAGATAGATAGATAGGAAG	CTTCCTATCTATCTATCTATCTATCTATCTATCTATCTATCTATCTATCTATCTATCTAATCTATCTATCTT
	14	v1_14_S1	CE14_TCTA[14]	CE14_TCTA[14]ATCT[3]	CTTCCTATCTATCTATCTATCTATCTATCTATCTATCTATCTATCTATCTATCTATCTATCTAATCT	CTTCCTATCTATCTATCTATCTATCTATCTATCTATCTATCTATCTATCTATCTATCTATCTAATCTATCTATCTT	AAGATAGATAGATTAGATAGATAGATAGATAGATAGATAGATAGATAGATAGATAGATAGATAGATAGATAGGAAG	CTTCCTATCTATCTATCTATCTATCTATCTATCTATCTATCTATCTATCTATCTATCTATCTAATCTATCTATCTT
	15	v1_15_S1	CE15_TCTA[15]	CE15_TCTA[15]ATCT[3]	CTTCCTATCTATCTATCTATCTATCTATCTATCTATCTATCTATCTATCTATCTATCTATCTATCTAATCT	CTTCCTATCTATCTATCTATCTATCTATCTATCTATCTATCTATCTATCTATCTATCTATCTATCTAATCTATCTATCTT	AAGATAGATAGATTAGATAGATAGATAGATAGATAGATAGATAGATAGATAGATAGATAGATAGATAGATAGATAGGAAG	CTTCCTATCTATCTATCTATCTATCTATCTATCTATCTATCTATCTATCTATCTATCTATCTATCTAATCTATCTATCTT
D6S1043	8	v1_8_S1	CE8_CTAT[8]	CE8_CTAT[8]	AATCCTATCTATCTATCTATCTATCTATCTATCTATCTGATCT	AGATGGCATATTGTGAAATTTCTCAGCTTCCATAATTGTATGAGCCACTTCCCATAATAAATCCTATCTATCTATCTATCTATCTATCTATCTATCTGATCTATCAATCTATTGATC	GATCAATAGATTGATAGATCAGATAGATAGATAGATAGATAGATAGATAGATAGGATTTATTATGGGAAGTGGCTCATACAATTATGGAAGCTGAGAAATTTCACAATATGCCATCT	AGATGGCATATTGTGAAATTTCTCAGCTTCCATAATTGTATGAGCCACTTCCCATAATAAATCCTATCTATCTATCTATCTATCTATCTATCTATCTGATCTATCAATCTATTGATC
	9	v1_9_S1	CE9_CTAT[9]	CE9_CTAT[9]	AATCCTATCTATCTATCTATCTATCTATCTATCTATCTATCTGATCT	AGATGGCATATTGTGAAATTTCTCAGCTTCCATAATTGTATGAGCCACTTCCCATAATAAATCCTATCTATCTATCTATCTATCTATCTATCTATCTATCTGATCTATCAATCTATTGATC	GATCAATAGATTGATAGATCAGATAGATAGATAGATAGATAGATAGATAGATAGATAGGATTTATTATGGGAAGTGGCTCATACAATTATGGAAGCTGAGAAATTTCACAATATGCCATCT	AGATGGCATATTGTGAAATTTCTCAGCTTCCATAATTGTATGAGCCACTTCCCATAATAAATCCTATCTATCTATCTATCTATCTATCTATCTATCTATCTGATCTATCAATCTATTGATC
	10	v1_10_S1	CE10_CTAT[10]	CE10_CTAT[10]	AATCCTATCTATCTATCTATCTATCTATCTATCTATCTATCTATCTGATCT	AGATGGCATATTGTGAAATTTCTCAGCTTCCATAATTGTATGAGCCACTTCCCATAATAAATCCTATCTATCTATCTATCTATCTATCTATCTATCTATCTATCTGATCTATCAATCTATTGATC	GATCAATAGATTGATAGATCAGATAGATAGATAGATAGATAGATAGATAGATAGATAGATAGGATTTATTATGGGAAGTGGCTCATACAATTATGGAAGCTGAGAAATTTCACAATATGCCATCT	AGATGGCATATTGTGAAATTTCTCAGCTTCCATAATTGTATGAGCCACTTCCCATAATAAATCCTATCTATCTATCTATCTATCTATCTATCTATCTATCTATCTGATCTATCAATCTATTGATC
	11	v1_11_S1	CE11_CTAT[11]	CE11_CTAT[11]	AATCCTATCTATCTATCTATCTATCTATCTATCTATCTATCTATCTATCTGATCT	AGATGGCATATTGTGAAATTTCTCAGCTTCCATAATTGTATGAGCCACTTCCCATAATAAATCCTATCTATCTATCTATCTATCTATCTATCTATCTATCTATCTATCTGATCTATCAATCTATTGATC	GATCAATAGATTGATAGATCAGATAGATAGATAGATAGATAGATAGATAGATAGATAGATAGATAGGATTTATTATGGGAAGTGGCTCATACAATTATGGAAGCTGAGAAATTTCACAATATGCCATCT	AGATGGCATATTGTGAAATTTCTCAGCTTCCATAATTGTATGAGCCACTTCCCATAATAAATCCTATCTATCTATCTATCTATCTATCTATCTATCTATCTATCTATCTGATCTATCAATCTATTGATC
	12	v1_12_S1	CE12_CTAT[12]	CE12_CTAT[12]	AATCCTATCTATCTATCTATCTATCTATCTATCTATCTATCTATCTATCTATCTGATCT	AGATGGCATATTGTGAAATTTCTCAGCTTCCATAATTGTATGAGCCACTTCCCATAATAAATCCTATCTATCTATCTATCTATCTATCTATCTATCTATCTATCTATCTATCTGATCTATCAATCTATTGATC	GATCAATAGATTGATAGATCAGATAGATAGATAGATAGATAGATAGATAGATAGATAGATAGATAGATAGGATTTATTATGGGAAGTGGCTCATACAATTATGGAAGCTGAGAAATTTCACAATATGCCATCT	AGATGGCATATTGTGAAATTTCTCAGCTTCCATAATTGTATGAGCCACTTCCCATAATAAATCCTATCTATCTATCTATCTATCTATCTATCTATCTATCTATCTATCTATCTGATCTATCAATCTATTGATC
	12	v1_12_S3	CE12_CTAT[12]_+3G>A	CE12_CTAT[12]_+3G>A	AATCCTATCTATCTATCTATCTATCTATCTATCTATCTATCTATCTATCTATCTAATCT	AGATGGCATATTGTGAAATTTCTCAGCTTCCATAATTGTATGAGCCACTTCCCATAATAAATCCTATCTATCTATCTATCTATCTATCTATCTATCTATCTATCTATCTATCTAATCTATCAATCTATTGATC	GATCAATAGATTGATAGATTAGATAGATAGATAGATAGATAGATAGATAGATAGATAGATAGATAGATAGGATTTATTATGGGAAGTGGCTCATACAATTATGGAAGCTGAGAAATTTCACAATATGCCATCT	AGATGGCATATTGTGAAATTTCTCAGCTTCCATAATTGTATGAGCCACTTCCCATAATAAATCCTATCTATCTATCTATCTATCTATCTATCTATCTATCTATCTATCTATCTAATCTATCAATCTATTGATC
	12	v1_12_S2	CE12_CTAT[4]GTAT[1]CTAT[7]	CE12_CTAT[4]GTAT[1]CTAT[7]	AATCCTATCTATCTATCTATGTATCTATCTATCTATCTATCTATCTATCTATCTGATCT	AGATGGCATATTGTGAAATTTCTCAGCTTCCATAATTGTATGAGCCACTTCCCATAATAAATCCTATCTATCTATCTATGTATCTATCTATCTATCTATCTATCTATCTATCTGATCTATCAATCTATTGATC	GATCAATAGATTGATAGATCAGATAGATAGATAGATAGATAGATAGATAGATACATAGATAGATAGATAGGATTTATTATGGGAAGTGGCTCATACAATTATGGAAGCTGAGAAATTTCACAATATGCCATCT	AGATGGCATATTGTGAAATTTCTCAGCTTCCATAATTGTATGAGCCACTTCCCATAATAAATCCTATCTATCTATCTATGTATCTATCTATCTATCTATCTATCTATCTATCTGATCTATCAATCTATTGATC
	13	v1_13_S1	CE13_CTAT[13]	CE13_CTAT[13]	AATCCTATCTATCTATCTATCTATCTATCTATCTATCTATCTATCTATCTATCTATCTGATCT	AGATGGCATATTGTGAAATTTCTCAGCTTCCATAATTGTATGAGCCACTTCCCATAATAAATCCTATCTATCTATCTATCTATCTATCTATCTATCTATCTATCTATCTATCTATCTGATCTATCAATCTATTGATC	GATCAATAGATTGATAGATCAGATAGATAGATAGATAGATAGATAGATAGATAGATAGATAGATAGATAGATAGGATTTATTATGGGAAGTGGCTCATACAATTATGGAAGCTGAGAAATTTCACAATATGCCATCT	AGATGGCATATTGTGAAATTTCTCAGCTTCCATAATTGTATGAGCCACTTCCCATAATAAATCCTATCTATCTATCTATCTATCTATCTATCTATCTATCTATCTATCTATCTATCTGATCTATCAATCTATTGATC
	14	v1_14_S2	CE14_CTAT[2]GTAT[1]CTAT[11]	CE14_CTAT[2]GTAT[1]CTAT[11]	AATCCTATCTATGTATCTATCTATCTATCTATCTATCTATCTATCTATCTATCTATCTATCTGATCT	AGATGGCATATTGTGAAATTTCTCAGCTTCCATAATTGTATGAGCCACTTCCCATAATAAATCCTATCTATGTATCTATCTATCTATCTATCTATCTATCTATCTATCTATCTATCTATCTGATCTATCAATCTATTGATC	GATCAATAGATTGATAGATCAGATAGATAGATAGATAGATAGATAGATAGATAGATAGATAGATAGATACATAGATAGGATTTATTATGGGAAGTGGCTCATACAATTATGGAAGCTGAGAAATTTCACAATATGCCATCT	AGATGGCATATTGTGAAATTTCTCAGCTTCCATAATTGTATGAGCCACTTCCCATAATAAATCCTATCTATGTATCTATCTATCTATCTATCTATCTATCTATCTATCTATCTATCTATCTGATCTATCAATCTATTGATC
	14	v1_14_S1	CE14_CTAT[14]	CE14_CTAT[14]	AATCCTATCTATCTATCTATCTATCTATCTATCTATCTATCTATCTATCTATCTATCTATCTGATCT	AGATGGCATATTGTGAAATTTCTCAGCTTCCATAATTGTATGAGCCACTTCCCATAATAAATCCTATCTATCTATCTATCTATCTATCTATCTATCTATCTATCTATCTATCTATCTATCTGATCTATCAATCTATTGATC	GATCAATAGATTGATAGATCAGATAGATAGATAGATAGATAGATAGATAGATAGATAGATAGATAGATAGATAGATAGGATTTATTATGGGAAGTGGCTCATACAATTATGGAAGCTGAGAAATTTCACAATATGCCATCT	AGATGGCATATTGTGAAATTTCTCAGCTTCCATAATTGTATGAGCCACTTCCCATAATAAATCCTATCTATCTATCTATCTATCTATCTATCTATCTATCTATCTATCTATCTATCTATCTGATCTATCAATCTATTGATC
	14	v2_14_S1	CE14_CTAT[14]	CE14_CTAT[14]_-23T>A	AATCCTATCTATCTATCTATCTATCTATCTATCTATCTATCTATCTATCTATCTATCTATCTGATCT	AGATGGCATATTGTGAAATTTCTCAGCTTCCATAATTGTAAGAGCCACTTCCCATAATAAATCCTATCTATCTATCTATCTATCTATCTATCTATCTATCTATCTATCTATCTATCTATCTGATCTATCAATCTATTGATC	GATCAATAGATTGATAGATCAGATAGATAGATAGATAGATAGATAGATAGATAGATAGATAGATAGATAGATAGATAGGATTTATTATGGGAAGTGGCTCTTACAATTATGGAAGCTGAGAAATTTCACAATATGCCATCT	AGATGGCATATTGTGAAATTTCTCAGCTTCCATAATTGTAAGAGCCACTTCCCATAATAAATCCTATCTATCTATCTATCTATCTATCTATCTATCTATCTATCTATCTATCTATCTATCTGATCTATCAATCTATTGATC
	15	v1_15_S2	CE15_CTAT[6]GTAT[1]CTAT[8]	CE15_CTAT[6]GTAT[1]CTAT[8]	AATCCTATCTATCTATCTATCTATCTATGTATCTATCTATCTATCTATCTATCTATCTATCTATCTGATCT	AGATGGCATATTGTGAAATTTCTCAGCTTCCATAATTGTATGAGCCACTTCCCATAATAAATCCTATCTATCTATCTATCTATCTATGTATCTATCTATCTATCTATCTATCTATCTATCTATCTGATCTATCAATCTATTGATC	GATCAATAGATTGATAGATCAGATAGATAGATAGATAGATAGATAGATAGATAGATACATAGATAGATAGATAGATAGATAGGATTTATTATGGGAAGTGGCTCATACAATTATGGAAGCTGAGAAATTTCACAATATGCCATCT	AGATGGCATATTGTGAAATTTCTCAGCTTCCATAATTGTATGAGCCACTTCCCATAATAAATCCTATCTATCTATCTATCTATCTATGTATCTATCTATCTATCTATCTATCTATCTATCTATCTGATCTATCAATCTATTGATC
	15	v1_15_S1	CE15_CTAT[15]	CE15_CTAT[15]	AATCCTATCTATCTATCTATCTATCTATCTATCTATCTATCTATCTATCTATCTATCTATCTATCTGATCT	AGATGGCATATTGTGAAATTTCTCAGCTTCCATAATTGTATGAGCCACTTCCCATAATAAATCCTATCTATCTATCTATCTATCTATCTATCTATCTATCTATCTATCTATCTATCTATCTATCTGATCTATCAATCTATTGATC	GATCAATAGATTGATAGATCAGATAGATAGATAGATAGATAGATAGATAGATAGATAGATAGATAGATAGATAGATAGATAGGATTTATTATGGGAAGTGGCTCATACAATTATGGAAGCTGAGAAATTTCACAATATGCCATCT	AGATGGCATATTGTGAAATTTCTCAGCTTCCATAATTGTATGAGCCACTTCCCATAATAAATCCTATCTATCTATCTATCTATCTATCTATCTATCTATCTATCTATCTATCTATCTATCTATCTGATCTATCAATCTATTGATC
	15	v1_15_S3	CE15_CTAT[2]GTAT[1]CTAT[12]	CE15_CTAT[2]GTAT[1]CTAT[12]	AATCCTATCTATGTATCTATCTATCTATCTATCTATCTATCTATCTATCTATCTATCTATCTATCTGATCT	AGATGGCATATTGTGAAATTTCTCAGCTTCCATAATTGTATGAGCCACTTCCCATAATAAATCCTATCTATGTATCTATCTATCTATCTATCTATCTATCTATCTATCTATCTATCTATCTATCTGATCTATCAATCTATTGATC	GATCAATAGATTGATAGATCAGATAGATAGATAGATAGATAGATAGATAGATAGATAGATAGATAGATAGATACATAGATAGGATTTATTATGGGAAGTGGCTCATACAATTATGGAAGCTGAGAAATTTCACAATATGCCATCT	AGATGGCATATTGTGAAATTTCTCAGCTTCCATAATTGTATGAGCCACTTCCCATAATAAATCCTATCTATGTATCTATCTATCTATCTATCTATCTATCTATCTATCTATCTATCTATCTATCTGATCTATCAATCTATTGATC
	16	v1_16_S1	CE16_CTAT[6]GTAT[1]CTAT[9]	CE16_CTAT[6]GTAT[1]CTAT[9]	AATCCTATCTATCTATCTATCTATCTATGTATCTATCTATCTATCTATCTATCTATCTATCTATCTATCTGATCT	AGATGGCATATTGTGAAATTTCTCAGCTTCCATAATTGTATGAGCCACTTCCCATAATAAATCCTATCTATCTATCTATCTATCTATGTATCTATCTATCTATCTATCTATCTATCTATCTATCTATCTGATCTATCAATCTATTGATC	GATCAATAGATTGATAGATCAGATAGATAGATAGATAGATAGATAGATAGATAGATAGATACATAGATAGATAGATAGATAGATAGGATTTATTATGGGAAGTGGCTCATACAATTATGGAAGCTGAGAAATTTCACAATATGCCATCT	AGATGGCATATTGTGAAATTTCTCAGCTTCCATAATTGTATGAGCCACTTCCCATAATAAATCCTATCTATCTATCTATCTATCTATGTATCTATCTATCTATCTATCTATCTATCTATCTATCTATCTGATCTATCAATCTATTGATC
	16	v1_16_S2	CE16_CTAT[5]GTAT[1]CTAT[10]	CE16_CTAT[5]GTAT[1]CTAT[10]	AATCCTATCTATCTATCTATCTATGTATCTATCTATCTATCTATCTATCTATCTATCTATCTATCTATCTGATCT	AGATGGCATATTGTGAAATTTCTCAGCTTCCATAATTGTATGAGCCACTTCCCATAATAAATCCTATCTATCTATCTATCTATGTATCTATCTATCTATCTATCTATCTATCTATCTATCTATCTATCTGATCTATCAATCTATTGATC	GATCAATAGATTGATAGATCAGATAGATAGATAGATAGATAGATAGATAGATAGATAGATAGATACATAGATAGATAGATAGATAGGATTTATTATGGGAAGTGGCTCATACAATTATGGAAGCTGAGAAATTTCACAATATGCCATCT	AGATGGCATATTGTGAAATTTCTCAGCTTCCATAATTGTATGAGCCACTTCCCATAATAAATCCTATCTATCTATCTATCTATGTATCTATCTATCTATCTATCTATCTATCTATCTATCTATCTATCTGATCTATCAATCTATTGATC
	16	v1_16_S3	CE16_CTAT[2]GTAT[1]CTAT[13]	CE16_CTAT[2]GTAT[1]CTAT[13]	AATCCTATCTATGTATCTATCTATCTATCTATCTATCTATCTATCTATCTATCTATCTATCTATCTATCTGATCT	AGATGGCATATTGTGAAATTTCTCAGCTTCCATAATTGTATGAGCCACTTCCCATAATAAATCCTATCTATGTATCTATCTATCTATCTATCTATCTATCTATCTATCTATCTATCTATCTATCTATCTGATCTATCAATCTATTGATC	GATCAATAGATTGATAGATCAGATAGATAGATAGATAGATAGATAGATAGATAGATAGATAGATAGATAGATAGATACATAGATAGGATTTATTATGGGAAGTGGCTCATACAATTATGGAAGCTGAGAAATTTCACAATATGCCATCT	AGATGGCATATTGTGAAATTTCTCAGCTTCCATAATTGTATGAGCCACTTCCCATAATAAATCCTATCTATGTATCTATCTATCTATCTATCTATCTATCTATCTATCTATCTATCTATCTATCTATCTGATCTATCAATCTATTGATC
	17	v1_17_S1	CE17_CTAT[6]GTAT[1]CTAT[5]CTGT[1]CTAT[4]	CE17_CTAT[6]GTAT[1]CTAT[5]CTGT[1]CTAT[4]	AATCCTATCTATCTATCTATCTATCTATGTATCTATCTATCTATCTATCTATCTGTCTATCTATCTATCTATCTGATCT	AGATGGCATATTGTGAAATTTCTCAGCTTCCATAATTGTATGAGCCACTTCCCATAATAAATCCTATCTATCTATCTATCTATCTATGTATCTATCTATCTATCTATCTATCTGTCTATCTATCTATCTATCTGATCTATCAATCTATTGATC	GATCAATAGATTGATAGATCAGATAGATAGATAGATAGACAGATAGATAGATAGATAGATAGATACATAGATAGATAGATAGATAGATAGGATTTATTATGGGAAGTGGCTCATACAATTATGGAAGCTGAGAAATTTCACAATATGCCATCT	AGATGGCATATTGTGAAATTTCTCAGCTTCCATAATTGTATGAGCCACTTCCCATAATAAATCCTATCTATCTATCTATCTATCTATGTATCTATCTATCTATCTATCTATCTGTCTATCTATCTATCTATCTGATCTATCAATCTATTGATC
	17	v1_17_S2	CE17_CTAT[6]GTAT[1]CTAT[10]	CE17_CTAT[6]GTAT[1]CTAT[10]	AATCCTATCTATCTATCTATCTATCTATGTATCTATCTATCTATCTATCTATCTATCTATCTATCTATCTATCTGATCT	AGATGGCATATTGTGAAATTTCTCAGCTTCCATAATTGTATGAGCCACTTCCCATAATAAATCCTATCTATCTATCTATCTATCTATGTATCTATCTATCTATCTATCTATCTATCTATCTATCTATCTATCTGATCTATCAATCTATTGATC	GATCAATAGATTGATAGATCAGATAGATAGATAGATAGATAGATAGATAGATAGATAGATAGATACATAGATAGATAGATAGATAGATAGGATTTATTATGGGAAGTGGCTCATACAATTATGGAAGCTGAGAAATTTCACAATATGCCATCT	AGATGGCATATTGTGAAATTTCTCAGCTTCCATAATTGTATGAGCCACTTCCCATAATAAATCCTATCTATCTATCTATCTATCTATGTATCTATCTATCTATCTATCTATCTATCTATCTATCTATCTATCTGATCTATCAATCTATTGATC
	18	v1_18_S1	CE18_CTAT[6]GTAT[1]CTAT[11]	CE18_CTAT[6]GTAT[1]CTAT[11]	AATCCTATCTATCTATCTATCTATCTATGTATCTATCTATCTATCTATCTATCTATCTATCTATCTATCTATCTATCTGATCT	AGATGGCATATTGTGAAATTTCTCAGCTTCCATAATTGTATGAGCCACTTCCCATAATAAATCCTATCTATCTATCTATCTATCTATGTATCTATCTATCTATCTATCTATCTATCTATCTATCTATCTATCTATCTGATCTATCAATCTATTGATC	GATCAATAGATTGATAGATCAGATAGATAGATAGATAGATAGATAGATAGATAGATAGATAGATAGATACATAGATAGATAGATAGATAGATAGGATTTATTATGGGAAGTGGCTCATACAATTATGGAAGCTGAGAAATTTCACAATATGCCATCT	AGATGGCATATTGTGAAATTTCTCAGCTTCCATAATTGTATGAGCCACTTCCCATAATAAATCCTATCTATCTATCTATCTATCTATGTATCTATCTATCTATCTATCTATCTATCTATCTATCTATCTATCTATCTGATCTATCAATCTATTGATC
	18	v2_18_S1	CE18_CTAT[6]GTAT[1]CTAT[11]_+3G>A	CE18_CTAT[6]GTAT[1]CTAT[11]_+3G>A	AATCCTATCTATCTATCTATCTATCTATGTATCTATCTATCTATCTATCTATCTATCTATCTATCTATCTATCTATCTAATCT	AGATGGCATATTGTGAAATTTCTCAGCTTCCATAATTGTATGAGCCACTTCCCATAATAAATCCTATCTATCTATCTATCTATCTATGTATCTATCTATCTATCTATCTATCTATCTATCTATCTATCTATCTATCTAATCTATCAATCTATTGATC	GATCAATAGATTGATAGATTAGATAGATAGATAGATAGATAGATAGATAGATAGATAGATAGATAGATACATAGATAGATAGATAGATAGATAGGATTTATTATGGGAAGTGGCTCATACAATTATGGAAGCTGAGAAATTTCACAATATGCCATCT	AGATGGCATATTGTGAAATTTCTCAGCTTCCATAATTGTATGAGCCACTTCCCATAATAAATCCTATCTATCTATCTATCTATCTATGTATCTATCTATCTATCTATCTATCTATCTATCTATCTATCTATCTATCTAATCTATCAATCTATTGATC
	19	v1_19_S1	CE19_CTAT[6]GTAT[1]CTAT[12]	CE19_CTAT[6]GTAT[1]CTAT[12]	AATCCTATCTATCTATCTATCTATCTATGTATCTATCTATCTATCTATCTATCTATCTATCTATCTATCTATCTATCTATCTGATCT	AGATGGCATATTGTGAAATTTCTCAGCTTCCATAATTGTATGAGCCACTTCCCATAATAAATCCTATCTATCTATCTATCTATCTATGTATCTATCTATCTATCTATCTATCTATCTATCTATCTATCTATCTATCTATCTGATCTATCAATCTATTGATC	GATCAATAGATTGATAGATCAGATAGATAGATAGATAGATAGATAGATAGATAGATAGATAGATAGATAGATACATAGATAGATAGATAGATAGATAGGATTTATTATGGGAAGTGGCTCATACAATTATGGAAGCTGAGAAATTTCACAATATGCCATCT	AGATGGCATATTGTGAAATTTCTCAGCTTCCATAATTGTATGAGCCACTTCCCATAATAAATCCTATCTATCTATCTATCTATCTATGTATCTATCTATCTATCTATCTATCTATCTATCTATCTATCTATCTATCTATCTGATCTATCAATCTATTGATC
	19	v1_19_S2	CE19_CTAT[7]GTAT[1]CTAT[11]	CE19_CTAT[7]GTAT[1]CTAT[11]	AATCCTATCTATCTATCTATCTATCTATCTATGTATCTATCTATCTATCTATCTATCTATCTATCTATCTATCTATCTATCTGATCT	AGATGGCATATTGTGAAATTTCTCAGCTTCCATAATTGTATGAGCCACTTCCCATAATAAATCCTATCTATCTATCTATCTATCTATCTATGTATCTATCTATCTATCTATCTATCTATCTATCTATCTATCTATCTATCTGATCTATCAATCTATTGATC	GATCAATAGATTGATAGATCAGATAGATAGATAGATAGATAGATAGATAGATAGATAGATAGATAGATACATAGATAGATAGATAGATAGATAGATAGGATTTATTATGGGAAGTGGCTCATACAATTATGGAAGCTGAGAAATTTCACAATATGCCATCT	AGATGGCATATTGTGAAATTTCTCAGCTTCCATAATTGTATGAGCCACTTCCCATAATAAATCCTATCTATCTATCTATCTATCTATCTATGTATCTATCTATCTATCTATCTATCTATCTATCTATCTATCTATCTATCTGATCTATCAATCTATTGATC
	20	v1_20_S1	CE20_CTAT[6]GTAT[1]CTAT[13]	CE20_CTAT[6]GTAT[1]CTAT[13]	AATCCTATCTATCTATCTATCTATCTATGTATCTATCTATCTATCTATCTATCTATCTATCTATCTATCTATCTATCTATCTATCTGATCT	AGATGGCATATTGTGAAATTTCTCAGCTTCCATAATTGTATGAGCCACTTCCCATAATAAATCCTATCTATCTATCTATCTATCTATGTATCTATCTATCTATCTATCTATCTATCTATCTATCTATCTATCTATCTATCTATCTGATCTATCAATCTATTGATC	GATCAATAGATTGATAGATCAGATAGATAGATAGATAGATAGATAGATAGATAGATAGATAGATAGATAGATAGATACATAGATAGATAGATAGATAGATAGGATTTATTATGGGAAGTGGCTCATACAATTATGGAAGCTGAGAAATTTCACAATATGCCATCT	AGATGGCATATTGTGAAATTTCTCAGCTTCCATAATTGTATGAGCCACTTCCCATAATAAATCCTATCTATCTATCTATCTATCTATGTATCTATCTATCTATCTATCTATCTATCTATCTATCTATCTATCTATCTATCTATCTGATCTATCAATCTATTGATC
	20	v1_20_S2	CE20_CTAT[7]GTAT[1]CTAT[12]	CE20_CTAT[7]GTAT[1]CTAT[12]	AATCCTATCTATCTATCTATCTATCTATCTATGTATCTATCTATCTATCTATCTATCTATCTATCTATCTATCTATCTATCTATCTGATCT	AGATGGCATATTGTGAAATTTCTCAGCTTCCATAATTGTATGAGCCACTTCCCATAATAAATCCTATCTATCTATCTATCTATCTATCTATGTATCTATCTATCTATCTATCTATCTATCTATCTATCTATCTATCTATCTATCTGATCTATCAATCTATTGATC	GATCAATAGATTGATAGATCAGATAGATAGATAGATAGATAGATAGATAGATAGATAGATAGATAGATAGATACATAGATAGATAGATAGATAGATAGATAGGATTTATTATGGGAAGTGGCTCATACAATTATGGAAGCTGAGAAATTTCACAATATGCCATCT	AGATGGCATATTGTGAAATTTCTCAGCTTCCATAATTGTATGAGCCACTTCCCATAATAAATCCTATCTATCTATCTATCTATCTATCTATGTATCTATCTATCTATCTATCTATCTATCTATCTATCTATCTATCTATCTATCTGATCTATCAATCTATTGATC
	20	v1_20_S3	CE20_CTAT[6]GTAT[2]CTAT[12]	CE20_CTAT[6]GTAT[2]CTAT[12]	AATCCTATCTATCTATCTATCTATCTATGTATGTATCTATCTATCTATCTATCTATCTATCTATCTATCTATCTATCTATCTATCTGATCT	AGATGGCATATTGTGAAATTTCTCAGCTTCCATAATTGTATGAGCCACTTCCCATAATAAATCCTATCTATCTATCTATCTATCTATGTATGTATCTATCTATCTATCTATCTATCTATCTATCTATCTATCTATCTATCTATCTGATCTATCAATCTATTGATC	GATCAATAGATTGATAGATCAGATAGATAGATAGATAGATAGATAGATAGATAGATAGATAGATAGATAGATACATACATAGATAGATAGATAGATAGATAGGATTTATTATGGGAAGTGGCTCATACAATTATGGAAGCTGAGAAATTTCACAATATGCCATCT	AGATGGCATATTGTGAAATTTCTCAGCTTCCATAATTGTATGAGCCACTTCCCATAATAAATCCTATCTATCTATCTATCTATCTATGTATGTATCTATCTATCTATCTATCTATCTATCTATCTATCTATCTATCTATCTATCTGATCTATCAATCTATTGATC
	21	v1_21_S1	CE21_CTAT[7]GTAT[1]CTAT[13]	CE21_CTAT[7]GTAT[1]CTAT[13]	AATCCTATCTATCTATCTATCTATCTATCTATGTATCTATCTATCTATCTATCTATCTATCTATCTATCTATCTATCTATCTATCTATCTGATCT	AGATGGCATATTGTGAAATTTCTCAGCTTCCATAATTGTATGAGCCACTTCCCATAATAAATCCTATCTATCTATCTATCTATCTATCTATGTATCTATCTATCTATCTATCTATCTATCTATCTATCTATCTATCTATCTATCTATCTGATCTATCAATCTATTGATC	GATCAATAGATTGATAGATCAGATAGATAGATAGATAGATAGATAGATAGATAGATAGATAGATAGATAGATAGATACATAGATAGATAGATAGATAGATAGATAGGATTTATTATGGGAAGTGGCTCATACAATTATGGAAGCTGAGAAATTTCACAATATGCCATCT	AGATGGCATATTGTGAAATTTCTCAGCTTCCATAATTGTATGAGCCACTTCCCATAATAAATCCTATCTATCTATCTATCTATCTATCTATGTATCTATCTATCTATCTATCTATCTATCTATCTATCTATCTATCTATCTATCTATCTGATCTATCAATCTATTGATC
	21	v1_21_S2	CE21_CTAT[6]GTAT[1]CTAT[14]	CE21_CTAT[6]GTAT[1]CTAT[14]	AATCCTATCTATCTATCTATCTATCTATGTATCTATCTATCTATCTATCTATCTATCTATCTATCTATCTATCTATCTATCTATCTATCTGATCT	AGATGGCATATTGTGAAATTTCTCAGCTTCCATAATTGTATGAGCCACTTCCCATAATAAATCCTATCTATCTATCTATCTATCTATGTATCTATCTATCTATCTATCTATCTATCTATCTATCTATCTATCTATCTATCTATCTATCTGATCTATCAATCTATTGATC	GATCAATAGATTGATAGATCAGATAGATAGATAGATAGATAGATAGATAGATAGATAGATAGATAGATAGATAGATAGATACATAGATAGATAGATAGATAGATAGGATTTATTATGGGAAGTGGCTCATACAATTATGGAAGCTGAGAAATTTCACAATATGCCATCT	AGATGGCATATTGTGAAATTTCTCAGCTTCCATAATTGTATGAGCCACTTCCCATAATAAATCCTATCTATCTATCTATCTATCTATGTATCTATCTATCTATCTATCTATCTATCTATCTATCTATCTATCTATCTATCTATCTATCTGATCTATCAATCTATTGATC
	21.3	v1_21.3_S1	CE21.3_CTAT[6]GTAT[1]CTAT[2]CAT[1]CTAT[12]	CE21.3_CTAT[6]GTAT[1]CTAT[2]CAT[1]CTAT[12]	AATCCTATCTATCTATCTATCTATCTATGTATCTATCTATCATCTATCTATCTATCTATCTATCTATCTATCTATCTATCTATCTATCTATCTGATCT	AGATGGCATATTGTGAAATTTCTCAGCTTCCATAATTGTATGAGCCACTTCCCATAATAAATCCTATCTATCTATCTATCTATCTATGTATCTATCTATCATCTATCTATCTATCTATCTATCTATCTATCTATCTATCTATCTATCTATCTGATCTATCAATCTATTGATC	GATCAATAGATTGATAGATCAGATAGATAGATAGATAGATAGATAGATAGATAGATAGATAGATAGATAGATGATAGATAGATACATAGATAGATAGATAGATAGATAGGATTTATTATGGGAAGTGGCTCATACAATTATGGAAGCTGAGAAATTTCACAATATGCCATCT	AGATGGCATATTGTGAAATTTCTCAGCTTCCATAATTGTATGAGCCACTTCCCATAATAAATCCTATCTATCTATCTATCTATCTATGTATCTATCTATCATCTATCTATCTATCTATCTATCTATCTATCTATCTATCTATCTATCTATCTGATCTATCAATCTATTGATC
	22	v1_22_S1	CE22_CTAT[6]GTAT[1]CTAT[15]	CE22_CTAT[6]GTAT[1]CTAT[15]	AATCCTATCTATCTATCTATCTATCTATGTATCTATCTATCTATCTATCTATCTATCTATCTATCTATCTATCTATCTATCTATCTATCTATCTGATCT	AGATGGCATATTGTGAAATTTCTCAGCTTCCATAATTGTATGAGCCACTTCCCATAATAAATCCTATCTATCTATCTATCTATCTATGTATCTATCTATCTATCTATCTATCTATCTATCTATCTATCTATCTATCTATCTATCTATCTATCTGATCTATCAATCTATTGATC	GATCAATAGATTGATAGATCAGATAGATAGATAGATAGATAGATAGATAGATAGATAGATAGATAGATAGATAGATAGATAGATACATAGATAGATAGATAGATAGATAGGATTTATTATGGGAAGTGGCTCATACAATTATGGAAGCTGAGAAATTTCACAATATGCCATCT	AGATGGCATATTGTGAAATTTCTCAGCTTCCATAATTGTATGAGCCACTTCCCATAATAAATCCTATCTATCTATCTATCTATCTATGTATCTATCTATCTATCTATCTATCTATCTATCTATCTATCTATCTATCTATCTATCTATCTATCTGATCTATCAATCTATTGATC
	23	v1_23_S1	CE23_CTAT[7]GTAT[1]CTAT[4]GTAT[1]CTAT[10]	CE23_CTAT[7]GTAT[1]CTAT[4]GTAT[1]CTAT[10]	AATCCTATCTATCTATCTATCTATCTATCTATGTATCTATCTATCTATCTATGTATCTATCTATCTATCTATCTATCTATCTATCTATCTATCTATCTGATCT	AGATGGCATATTGTGAAATTTCTCAGCTTCCATAATTGTATGAGCCACTTCCCATAATAAATCCTATCTATCTATCTATCTATCTATCTATGTATCTATCTATCTATCTATGTATCTATCTATCTATCTATCTATCTATCTATCTATCTATCTATCTGATCTATCAATCTATTGATC	GATCAATAGATTGATAGATCAGATAGATAGATAGATAGATAGATAGATAGATAGATAGATAGATACATAGATAGATAGATAGATACATAGATAGATAGATAGATAGATAGATAGGATTTATTATGGGAAGTGGCTCATACAATTATGGAAGCTGAGAAATTTCACAATATGCCATCT	AGATGGCATATTGTGAAATTTCTCAGCTTCCATAATTGTATGAGCCACTTCCCATAATAAATCCTATCTATCTATCTATCTATCTATCTATGTATCTATCTATCTATCTATGTATCTATCTATCTATCTATCTATCTATCTATCTATCTATCTATCTGATCTATCAATCTATTGATC
	24	v1_24_S1	CE24_CTAT[8]GTAT[1]CTAT[4]GTAT[1]CTAT[10]	CE24_CTAT[8]GTAT[1]CTAT[4]GTAT[1]CTAT[10]	AATCCTATCTATCTATCTATCTATCTATCTATCTATGTATCTATCTATCTATCTATGTATCTATCTATCTATCTATCTATCTATCTATCTATCTATCTATCTGATCT	AGATGGCATATTGTGAAATTTCTCAGCTTCCATAATTGTATGAGCCACTTCCCATAATAAATCCTATCTATCTATCTATCTATCTATCTATCTATGTATCTATCTATCTATCTATGTATCTATCTATCTATCTATCTATCTATCTATCTATCTATCTATCTGATCTATCAATCTATTGATC	GATCAATAGATTGATAGATCAGATAGATAGATAGATAGATAGATAGATAGATAGATAGATAGATACATAGATAGATAGATAGATACATAGATAGATAGATAGATAGATAGATAGATAGGATTTATTATGGGAAGTGGCTCATACAATTATGGAAGCTGAGAAATTTCACAATATGCCATCT	AGATGGCATATTGTGAAATTTCTCAGCTTCCATAATTGTATGAGCCACTTCCCATAATAAATCCTATCTATCTATCTATCTATCTATCTATCTATGTATCTATCTATCTATCTATGTATCTATCTATCTATCTATCTATCTATCTATCTATCTATCTATCTGATCTATCAATCTATTGATC
D7S820	6	v1_6_S1	CE6_A[9]CTAT[1]CAATCTGT[1]CTAT[6]_-1T>-	CE6_A[9]CTAT[1]CAATCTGT[1]CTAT[6]_-1T>-	AGATAAAAAAAAACTATCAATCTGTCTATCTATCTATCTATCTATCTATCGTTA	TATTTAGTGAGATAAAAAAAAACTATCAATCTGTCTATCTATCTATCTATCTATCTATCGTTAGTTCGTTCTAAACTAT	ATAGTTTAGAACGAACTAACGATAGATAGATAGATAGATAGATAGACAGATTGATAGTTTTTTTTTATCTCACTAAATA	TATTTAGTGAGATAAAAAAAAACTATCAATCTGTCTATCTATCTATCTATCTATCTATCGTTAGTTCGTTCTAAACTAT
	6.3	v1_6.3_S1	CE6.3_A[8]CTAT[1]CAATCTGT[1]CTAT[7]_-1T>-	CE6.3_A[8]CTAT[1]CAATCTGT[1]CTAT[7]_-1T>-	AGATAAAAAAAACTATCAATCTGTCTATCTATCTATCTATCTATCTATCTATCGTTA	TATTTAGTGAGATAAAAAAAACTATCAATCTGTCTATCTATCTATCTATCTATCTATCTATCGTTAGTTCGTTCTAAACTAT	ATAGTTTAGAACGAACTAACGATAGATAGATAGATAGATAGATAGATAGACAGATTGATAGTTTTTTTTATCTCACTAAATA	TATTTAGTGAGATAAAAAAAACTATCAATCTGTCTATCTATCTATCTATCTATCTATCTATCGTTAGTTCGTTCTAAACTAT
	7	v1_7_S1	CE7_A[9]CTAT[1]CAATCTGT[1]CTAT[7]_-1T>-	CE7_A[9]CTAT[1]CAATCTGT[1]CTAT[7]_-1T>-	AGATAAAAAAAAACTATCAATCTGTCTATCTATCTATCTATCTATCTATCTATCGTTA	TATTTAGTGAGATAAAAAAAAACTATCAATCTGTCTATCTATCTATCTATCTATCTATCTATCGTTAGTTCGTTCTAAACTAT	ATAGTTTAGAACGAACTAACGATAGATAGATAGATAGATAGATAGATAGACAGATTGATAGTTTTTTTTTATCTCACTAAATA	TATTTAGTGAGATAAAAAAAAACTATCAATCTGTCTATCTATCTATCTATCTATCTATCTATCGTTAGTTCGTTCTAAACTAT
	7	v2_7_S1	CE7_A[9]CTAT[1]CAATCTGT[1]CTAT[7]_-1T>-	CE7_A[9]CTAT[1]CAATCTGT[1]CTAT[7]_-1T>-_+10G>A	AGATAAAAAAAAACTATCAATCTGTCTATCTATCTATCTATCTATCTATCTATCGTTA	TATTTAGTGAGATAAAAAAAAACTATCAATCTGTCTATCTATCTATCTATCTATCTATCTATCGTTAGTTCATTCTAAACTAT	ATAGTTTAGAATGAACTAACGATAGATAGATAGATAGATAGATAGATAGACAGATTGATAGTTTTTTTTTATCTCACTAAATA	TATTTAGTGAGATAAAAAAAAACTATCAATCTGTCTATCTATCTATCTATCTATCTATCTATCGTTAGTTCATTCTAAACTAT
	8	v1_8_S1	CE8_A[9]CTAT[1]CAATCTGT[1]CTAT[8]_-1T>-	CE8_A[9]CTAT[1]CAATCTGT[1]CTAT[8]_-1T>-	AGATAAAAAAAAACTATCAATCTGTCTATCTATCTATCTATCTATCTATCTATCTATCGTTA	TATTTAGTGAGATAAAAAAAAACTATCAATCTGTCTATCTATCTATCTATCTATCTATCTATCTATCGTTAGTTCGTTCTAAACTAT	ATAGTTTAGAACGAACTAACGATAGATAGATAGATAGATAGATAGATAGATAGACAGATTGATAGTTTTTTTTTATCTCACTAAATA	TATTTAGTGAGATAAAAAAAAACTATCAATCTGTCTATCTATCTATCTATCTATCTATCTATCTATCGTTAGTTCGTTCTAAACTAT
	8	v2_8_S1	CE8_A[9]CTAT[1]CAATCTGT[1]CTAT[8]_-1T>-	CE8_A[9]CTAT[1]CAATCTGT[1]CTAT[8]_-1T>-_+10G>A	AGATAAAAAAAAACTATCAATCTGTCTATCTATCTATCTATCTATCTATCTATCTATCGTTA	TATTTAGTGAGATAAAAAAAAACTATCAATCTGTCTATCTATCTATCTATCTATCTATCTATCTATCGTTAGTTCATTCTAAACTAT	ATAGTTTAGAATGAACTAACGATAGATAGATAGATAGATAGATAGATAGATAGACAGATTGATAGTTTTTTTTTATCTCACTAAATA	TATTTAGTGAGATAAAAAAAAACTATCAATCTGTCTATCTATCTATCTATCTATCTATCTATCTATCGTTAGTTCATTCTAAACTAT
	8	v3_8_s1	CE8_A[8]CTAT[1]CAATCTGT[1]CTAT[8]	CE8_A[8]CTAT[1]CAATCTGT[1]CTAT[8]	AGATTAAAAAAAACTATCAATCTGTCTATCTATCTATCTATCTATCTATCTATCTATCGTTA	TATTTAGTGAGATTAAAAAAAACTATCAATCTGTCTATCTATCTATCTATCTATCTATCTATCTATCGTTAGTTCGTTCTAAACTAT	ATAGTTTAGAACGAACTAACGATAGATAGATAGATAGATAGATAGATAGATAGACAGATTGATAGTTTTTTTTAATCTCACTAAATA	TATTTAGTGAGATTAAAAAAAACTATCAATCTGTCTATCTATCTATCTATCTATCTATCTATCTATCGTTAGTTCGTTCTAAACTAT
	9	v1_9_S1	CE9_A[9]CTAT[1]CAATCTGT[1]CTAT[9]_-1T>-	CE9_A[9]CTAT[1]CAATCTGT[1]CTAT[9]_-1T>-	AGATAAAAAAAAACTATCAATCTGTCTATCTATCTATCTATCTATCTATCTATCTATCTATCGTTA	TATTTAGTGAGATAAAAAAAAACTATCAATCTGTCTATCTATCTATCTATCTATCTATCTATCTATCTATCGTTAGTTCGTTCTAAACTAT	ATAGTTTAGAACGAACTAACGATAGATAGATAGATAGATAGATAGATAGATAGATAGACAGATTGATAGTTTTTTTTTATCTCACTAAATA	TATTTAGTGAGATAAAAAAAAACTATCAATCTGTCTATCTATCTATCTATCTATCTATCTATCTATCTATCGTTAGTTCGTTCTAAACTAT
	9	v2_9_S1	CE9_A[9]CTAT[1]CAATCTGT[1]CTAT[9]_-1T>-	CE9_A[9]CTAT[1]CAATCTGT[1]CTAT[9]_-1T>-_+10G>A	AGATAAAAAAAAACTATCAATCTGTCTATCTATCTATCTATCTATCTATCTATCTATCTATCGTTA	TATTTAGTGAGATAAAAAAAAACTATCAATCTGTCTATCTATCTATCTATCTATCTATCTATCTATCTATCGTTAGTTCATTCTAAACTAT	ATAGTTTAGAATGAACTAACGATAGATAGATAGATAGATAGATAGATAGATAGATAGACAGATTGATAGTTTTTTTTTATCTCACTAAATA	TATTTAGTGAGATAAAAAAAAACTATCAATCTGTCTATCTATCTATCTATCTATCTATCTATCTATCTATCGTTAGTTCATTCTAAACTAT
	9	v3_9_S1	CE9_A[8]CTAT[1]CAATCTGT[1]CTAT[9]	CE9_A[8]CTAT[1]CAATCTGT[1]CTAT[9]	AGATTAAAAAAAACTATCAATCTGTCTATCTATCTATCTATCTATCTATCTATCTATCTATCGTTA	TATTTAGTGAGATTAAAAAAAACTATCAATCTGTCTATCTATCTATCTATCTATCTATCTATCTATCTATCGTTAGTTCGTTCTAAACTAT	ATAGTTTAGAACGAACTAACGATAGATAGATAGATAGATAGATAGATAGATAGATAGACAGATTGATAGTTTTTTTTAATCTCACTAAATA	TATTTAGTGAGATTAAAAAAAACTATCAATCTGTCTATCTATCTATCTATCTATCTATCTATCTATCTATCGTTAGTTCGTTCTAAACTAT
	9.2	v1_9.2_S1	CE9.2_A[9]CTCAATCTGT[1]CTAT[10]_-1T>-	CE9.2_A[9]CTCAATCTGT[1]CTAT[10]_-1T>-	AGATAAAAAAAAACTCAATCTGTCTATCTATCTATCTATCTATCTATCTATCTATCTATCTATCGTTA	TATTTAGTGAGATAAAAAAAAACTCAATCTGTCTATCTATCTATCTATCTATCTATCTATCTATCTATCTATCGTTAGTTCGTTCTAAACTAT	ATAGTTTAGAACGAACTAACGATAGATAGATAGATAGATAGATAGATAGATAGATAGATAGACAGATTGAGTTTTTTTTTATCTCACTAAATA	TATTTAGTGAGATAAAAAAAAACTCAATCTGTCTATCTATCTATCTATCTATCTATCTATCTATCTATCTATCGTTAGTTCGTTCTAAACTAT
	10	v1_10_S1	CE10_A[9]CTAT[1]CAATCTGT[1]CTAT[10]_-1T>-	CE10_A[9]CTAT[1]CAATCTGT[1]CTAT[10]_-1T>-	AGATAAAAAAAAACTATCAATCTGTCTATCTATCTATCTATCTATCTATCTATCTATCTATCTATCGTTA	TATTTAGTGAGATAAAAAAAAACTATCAATCTGTCTATCTATCTATCTATCTATCTATCTATCTATCTATCTATCGTTAGTTCGTTCTAAACTAT	ATAGTTTAGAACGAACTAACGATAGATAGATAGATAGATAGATAGATAGATAGATAGATAGACAGATTGATAGTTTTTTTTTATCTCACTAAATA	TATTTAGTGAGATAAAAAAAAACTATCAATCTGTCTATCTATCTATCTATCTATCTATCTATCTATCTATCTATCGTTAGTTCGTTCTAAACTAT
	10	v2_10_S1	CE10_A[9]CTAT[1]CAATCTGT[1]CTAT[10]_-1T>-	CE10_A[9]CTAT[1]CAATCTGT[1]CTAT[10]_-1T>-_+10G>A	AGATAAAAAAAAACTATCAATCTGTCTATCTATCTATCTATCTATCTATCTATCTATCTATCTATCGTTA	TATTTAGTGAGATAAAAAAAAACTATCAATCTGTCTATCTATCTATCTATCTATCTATCTATCTATCTATCTATCGTTAGTTCATTCTAAACTAT	ATAGTTTAGAATGAACTAACGATAGATAGATAGATAGATAGATAGATAGATAGATAGATAGACAGATTGATAGTTTTTTTTTATCTCACTAAATA	TATTTAGTGAGATAAAAAAAAACTATCAATCTGTCTATCTATCTATCTATCTATCTATCTATCTATCTATCTATCGTTAGTTCATTCTAAACTAT
	10	v3_10_S1	CE10_A[8]CTAT[1]CAATCTGT[1]CTAT[10]	CE10_A[8]CTAT[1]CAATCTGT[1]CTAT[10]	AGATTAAAAAAAACTATCAATCTGTCTATCTATCTATCTATCTATCTATCTATCTATCTATCTATCGTTA	TATTTAGTGAGATTAAAAAAAACTATCAATCTGTCTATCTATCTATCTATCTATCTATCTATCTATCTATCTATCGTTAGTTCGTTCTAAACTAT	ATAGTTTAGAACGAACTAACGATAGATAGATAGATAGATAGATAGATAGATAGATAGATAGACAGATTGATAGTTTTTTTTAATCTCACTAAATA	TATTTAGTGAGATTAAAAAAAACTATCAATCTGTCTATCTATCTATCTATCTATCTATCTATCTATCTATCTATCGTTAGTTCGTTCTAAACTAT
	10.1	v1_10.1_S1	CE10.1_A[9]CTAT[1]CAATCTGT[1]CTAT[10]_-1T>-_+1.1->T	CE10.1_A[9]CTAT[1]CAATCTGT[1]CTAT[10]_-1T>-_+1.1->T	AGATAAAAAAAAACTATCAATCTGTCTATCTATCTATCTATCTATCTATCTATCTATCTATCTATCTGTTA	TATTTAGTGAGATAAAAAAAAACTATCAATCTGTCTATCTATCTATCTATCTATCTATCTATCTATCTATCTATCTGTTAGTTCGTTCTAAACTAT	ATAGTTTAGAACGAACTAACAGATAGATAGATAGATAGATAGATAGATAGATAGATAGATAGACAGATTGATAGTTTTTTTTTATCTCACTAAATA	TATTTAGTGAGATAAAAAAAAACTATCAATCTGTCTATCTATCTATCTATCTATCTATCTATCTATCTATCTATCTGTTAGTTCGTTCTAAACTAT
	10.1	v1_10.1_S2	CE10.1_A[10]CTAT[1]CAATCTGT[1]CTAT[10]_-1T>-	CE10.1_A[10]CTAT[1]CAATCTGT[1]CTAT[10]_-1T>-	AGATAAAAAAAAAACTATCAATCTGTCTATCTATCTATCTATCTATCTATCTATCTATCTATCTATCGTTA	TATTTAGTGAGATAAAAAAAAAACTATCAATCTGTCTATCTATCTATCTATCTATCTATCTATCTATCTATCTATCGTTAGTTCGTTCTAAACTAT	ATAGTTTAGAACGAACTAACGATAGATAGATAGATAGATAGATAGATAGATAGATAGATAGACAGATTGATAGTTTTTTTTTTATCTCACTAAATA	TATTTAGTGAGATAAAAAAAAAACTATCAATCTGTCTATCTATCTATCTATCTATCTATCTATCTATCTATCTATCGTTAGTTCGTTCTAAACTAT
	11	v1_11_S1	CE11_A[9]CTAT[1]CAATCTGT[1]CTAT[11]_-1T>-	CE11_A[9]CTAT[1]CAATCTGT[1]CTAT[11]_-1T>-	AGATAAAAAAAAACTATCAATCTGTCTATCTATCTATCTATCTATCTATCTATCTATCTATCTATCTATCGTTA	TATTTAGTGAGATAAAAAAAAACTATCAATCTGTCTATCTATCTATCTATCTATCTATCTATCTATCTATCTATCTATCGTTAGTTCGTTCTAAACTAT	ATAGTTTAGAACGAACTAACGATAGATAGATAGATAGATAGATAGATAGATAGATAGATAGATAGACAGATTGATAGTTTTTTTTTATCTCACTAAATA	TATTTAGTGAGATAAAAAAAAACTATCAATCTGTCTATCTATCTATCTATCTATCTATCTATCTATCTATCTATCTATCGTTAGTTCGTTCTAAACTAT
	11	v2_11_S1	CE11_A[9]CTAT[1]CAATCTGT[1]CTAT[11]_-1T>-	CE11_A[9]CTAT[1]CAATCTGT[1]CTAT[11]_-1T>-_+10G>A	AGATAAAAAAAAACTATCAATCTGTCTATCTATCTATCTATCTATCTATCTATCTATCTATCTATCTATCGTTA	TATTTAGTGAGATAAAAAAAAACTATCAATCTGTCTATCTATCTATCTATCTATCTATCTATCTATCTATCTATCTATCGTTAGTTCATTCTAAACTAT	ATAGTTTAGAATGAACTAACGATAGATAGATAGATAGATAGATAGATAGATAGATAGATAGATAGACAGATTGATAGTTTTTTTTTATCTCACTAAATA	TATTTAGTGAGATAAAAAAAAACTATCAATCTGTCTATCTATCTATCTATCTATCTATCTATCTATCTATCTATCTATCGTTAGTTCATTCTAAACTAT
	11	v3_11_S1	CE11_A[8]CTAT[1]CAATCTGT[1]CTAT[11]	CE11_A[8]CTAT[1]CAATCTGT[1]CTAT[11]	AGATTAAAAAAAACTATCAATCTGTCTATCTATCTATCTATCTATCTATCTATCTATCTATCTATCTATCGTTA	TATTTAGTGAGATTAAAAAAAACTATCAATCTGTCTATCTATCTATCTATCTATCTATCTATCTATCTATCTATCTATCGTTAGTTCGTTCTAAACTAT	ATAGTTTAGAACGAACTAACGATAGATAGATAGATAGATAGATAGATAGATAGATAGATAGATAGACAGATTGATAGTTTTTTTTAATCTCACTAAATA	TATTTAGTGAGATTAAAAAAAACTATCAATCTGTCTATCTATCTATCTATCTATCTATCTATCTATCTATCTATCTATCGTTAGTTCGTTCTAAACTAT
	11	v1_11_S2	CE11_A[9]CTAT[1]CAATCTGT[1]CTAT[7]CTAC[1]CTAT[3]_-1T>-	CE11_A[9]CTAT[1]CAATCTGT[1]CTAT[7]CTAC[1]CTAT[3]_-1T>-	AGATAAAAAAAAACTATCAATCTGTCTATCTATCTATCTATCTATCTATCTATCTACCTATCTATCTATCGTTA	TATTTAGTGAGATAAAAAAAAACTATCAATCTGTCTATCTATCTATCTATCTATCTATCTATCTACCTATCTATCTATCGTTAGTTCGTTCTAAACTAT	ATAGTTTAGAACGAACTAACGATAGATAGATAGGTAGATAGATAGATAGATAGATAGATAGATAGACAGATTGATAGTTTTTTTTTATCTCACTAAATA	TATTTAGTGAGATAAAAAAAAACTATCAATCTGTCTATCTATCTATCTATCTATCTATCTATCTACCTATCTATCTATCGTTAGTTCGTTCTAAACTAT
	12	v1_12_S1	CE12_A[9]CTAT[1]CAATCTGT[1]CTAT[12]_-1T>-	CE12_A[9]CTAT[1]CAATCTGT[1]CTAT[12]_-1T>-	AGATAAAAAAAAACTATCAATCTGTCTATCTATCTATCTATCTATCTATCTATCTATCTATCTATCTATCTATCGTTA	TATTTAGTGAGATAAAAAAAAACTATCAATCTGTCTATCTATCTATCTATCTATCTATCTATCTATCTATCTATCTATCTATCGTTAGTTCGTTCTAAACTAT	ATAGTTTAGAACGAACTAACGATAGATAGATAGATAGATAGATAGATAGATAGATAGATAGATAGATAGACAGATTGATAGTTTTTTTTTATCTCACTAAATA	TATTTAGTGAGATAAAAAAAAACTATCAATCTGTCTATCTATCTATCTATCTATCTATCTATCTATCTATCTATCTATCTATCGTTAGTTCGTTCTAAACTAT
	12	v2_12_S1	CE12_A[9]CTAT[1]CAATCTGT[1]CTAT[12]_-1T>-	CE12_A[9]CTAT[1]CAATCTGT[1]CTAT[12]_-1T>-_+10G>A	AGATAAAAAAAAACTATCAATCTGTCTATCTATCTATCTATCTATCTATCTATCTATCTATCTATCTATCTATCGTTA	TATTTAGTGAGATAAAAAAAAACTATCAATCTGTCTATCTATCTATCTATCTATCTATCTATCTATCTATCTATCTATCTATCGTTAGTTCATTCTAAACTAT	ATAGTTTAGAATGAACTAACGATAGATAGATAGATAGATAGATAGATAGATAGATAGATAGATAGATAGACAGATTGATAGTTTTTTTTTATCTCACTAAATA	TATTTAGTGAGATAAAAAAAAACTATCAATCTGTCTATCTATCTATCTATCTATCTATCTATCTATCTATCTATCTATCTATCGTTAGTTCATTCTAAACTAT
	12	v3_12_S1	CE12_A[8]CTAT[1]CAATCTGT[1]CTAT[12]	CE12_A[8]CTAT[1]CAATCTGT[1]CTAT[12]	AGATTAAAAAAAACTATCAATCTGTCTATCTATCTATCTATCTATCTATCTATCTATCTATCTATCTATCTATCGTTA	TATTTAGTGAGATTAAAAAAAACTATCAATCTGTCTATCTATCTATCTATCTATCTATCTATCTATCTATCTATCTATCTATCGTTAGTTCGTTCTAAACTAT	ATAGTTTAGAACGAACTAACGATAGATAGATAGATAGATAGATAGATAGATAGATAGATAGATAGATAGACAGATTGATAGTTTTTTTTAATCTCACTAAATA	TATTTAGTGAGATTAAAAAAAACTATCAATCTGTCTATCTATCTATCTATCTATCTATCTATCTATCTATCTATCTATCTATCGTTAGTTCGTTCTAAACTAT
	12	v1_12_S2	CE12_A[9]CTAT[1]CAATCTGT[1]CTAT[6]CTGT[1]CTAT[5]_-1T>-	CE12_A[9]CTAT[1]CAATCTGT[1]CTAT[6]CTGT[1]CTAT[5]_-1T>-	AGATAAAAAAAAACTATCAATCTGTCTATCTATCTATCTATCTATCTATCTGTCTATCTATCTATCTATCTATCGTTA	TATTTAGTGAGATAAAAAAAAACTATCAATCTGTCTATCTATCTATCTATCTATCTATCTGTCTATCTATCTATCTATCTATCGTTAGTTCGTTCTAAACTAT	ATAGTTTAGAACGAACTAACGATAGATAGATAGATAGATAGACAGATAGATAGATAGATAGATAGATAGACAGATTGATAGTTTTTTTTTATCTCACTAAATA	TATTTAGTGAGATAAAAAAAAACTATCAATCTGTCTATCTATCTATCTATCTATCTATCTGTCTATCTATCTATCTATCTATCGTTAGTTCGTTCTAAACTAT
	13	v1_13_S1	CE13_A[9]CTAT[1]CAATCTGT[1]CTAT[13]_-1T>-	CE13_A[9]CTAT[1]CAATCTGT[1]CTAT[13]_-1T>-	AGATAAAAAAAAACTATCAATCTGTCTATCTATCTATCTATCTATCTATCTATCTATCTATCTATCTATCTATCTATCGTTA	TATTTAGTGAGATAAAAAAAAACTATCAATCTGTCTATCTATCTATCTATCTATCTATCTATCTATCTATCTATCTATCTATCTATCGTTAGTTCGTTCTAAACTAT	ATAGTTTAGAACGAACTAACGATAGATAGATAGATAGATAGATAGATAGATAGATAGATAGATAGATAGATAGACAGATTGATAGTTTTTTTTTATCTCACTAAATA	TATTTAGTGAGATAAAAAAAAACTATCAATCTGTCTATCTATCTATCTATCTATCTATCTATCTATCTATCTATCTATCTATCTATCGTTAGTTCGTTCTAAACTAT
	13	v2_13_S1	CE13_A[9]CTAT[1]CAATCTGT[1]CTAT[13]_-1T>-	CE13_A[9]CTAT[1]CAATCTGT[1]CTAT[13]_-1T>-_+10G>A	AGATAAAAAAAAACTATCAATCTGTCTATCTATCTATCTATCTATCTATCTATCTATCTATCTATCTATCTATCTATCGTTA	TATTTAGTGAGATAAAAAAAAACTATCAATCTGTCTATCTATCTATCTATCTATCTATCTATCTATCTATCTATCTATCTATCTATCGTTAGTTCATTCTAAACTAT	ATAGTTTAGAATGAACTAACGATAGATAGATAGATAGATAGATAGATAGATAGATAGATAGATAGATAGATAGACAGATTGATAGTTTTTTTTTATCTCACTAAATA	TATTTAGTGAGATAAAAAAAAACTATCAATCTGTCTATCTATCTATCTATCTATCTATCTATCTATCTATCTATCTATCTATCTATCGTTAGTTCATTCTAAACTAT
	13	v3_13_S1	CE13_A[8]CTAT[1]CAATCTGT[1]CTAT[13]	CE13_A[8]CTAT[1]CAATCTGT[1]CTAT[13]	AGATTAAAAAAAACTATCAATCTGTCTATCTATCTATCTATCTATCTATCTATCTATCTATCTATCTATCTATCTATCGTTA	TATTTAGTGAGATTAAAAAAAACTATCAATCTGTCTATCTATCTATCTATCTATCTATCTATCTATCTATCTATCTATCTATCTATCGTTAGTTCGTTCTAAACTAT	ATAGTTTAGAACGAACTAACGATAGATAGATAGATAGATAGATAGATAGATAGATAGATAGATAGATAGATAGACAGATTGATAGTTTTTTTTAATCTCACTAAATA	TATTTAGTGAGATTAAAAAAAACTATCAATCTGTCTATCTATCTATCTATCTATCTATCTATCTATCTATCTATCTATCTATCTATCGTTAGTTCGTTCTAAACTAT
	14	v1_14_S1	CE14_A[8]CTAT[1]CAATCTGT[1]CTAT[14]	CE14_A[8]CTAT[1]CAATCTGT[1]CTAT[14]	AGATTAAAAAAAACTATCAATCTGTCTATCTATCTATCTATCTATCTATCTATCTATCTATCTATCTATCTATCTATCTATCGTTA	TATTTAGTGAGATTAAAAAAAACTATCAATCTGTCTATCTATCTATCTATCTATCTATCTATCTATCTATCTATCTATCTATCTATCTATCGTTAGTTCGTTCTAAACTAT	ATAGTTTAGAACGAACTAACGATAGATAGATAGATAGATAGATAGATAGATAGATAGATAGATAGATAGATAGATAGACAGATTGATAGTTTTTTTTAATCTCACTAAATA	TATTTAGTGAGATTAAAAAAAACTATCAATCTGTCTATCTATCTATCTATCTATCTATCTATCTATCTATCTATCTATCTATCTATCTATCGTTAGTTCGTTCTAAACTAT
	15	v1_15_S1	CE15_A[9]CTAT[1]CAATCTGT[1]CTAT[15]_-1T>-	CE15_A[9]CTAT[1]CAATCTGT[1]CTAT[15]_-1T>-	AGATAAAAAAAAACTATCAATCTGTCTATCTATCTATCTATCTATCTATCTATCTATCTATCTATCTATCTATCTATCTATCTATCGTTA	TATTTAGTGAGATAAAAAAAAACTATCAATCTGTCTATCTATCTATCTATCTATCTATCTATCTATCTATCTATCTATCTATCTATCTATCTATCGTTAGTTCGTTCTAAACTAT	ATAGTTTAGAACGAACTAACGATAGATAGATAGATAGATAGATAGATAGATAGATAGATAGATAGATAGATAGATAGATAGACAGATTGATAGTTTTTTTTTATCTCACTAAATA	TATTTAGTGAGATAAAAAAAAACTATCAATCTGTCTATCTATCTATCTATCTATCTATCTATCTATCTATCTATCTATCTATCTATCTATCTATCGTTAGTTCGTTCTAAACTAT
D8S1179	8	v1_8_S1	CE8_TATC[8]	CE8_TATC[8]	ttcgtaTCTATCTATCTATCTATCTATCTATCTATCTATTCCCc	ttcgtaTCTATCTATCTATCTATCTATCTATCTATCTATTCCCc	TCTATCTATCTATCTATCTATCTATCTATCTATTCCC
	8	v1_8_S2	CE8_TATC[8]_+1T>A	CE8_TATC[8]_+1T>A	ttcgtaTCTATCTATCTATCTATCTATCTATCTATCAATTCCCc	ttcgtaTCTATCTATCTATCTATCTATCTATCTATCAATTCCCc	TCTATCTATCTATCTATCTATCTATCTATCAATTCCC
	9	v1_9_S1	CE9_TATC[9]	CE9_TATC[9]	ttcgtaTCTATCTATCTATCTATCTATCTATCTATCTATCTATTCCCc	ttcgtaTCTATCTATCTATCTATCTATCTATCTATCTATCTATTCCCc	TCTATCTATCTATCTATCTATCTATCTATCTATCTATTCCC
	10	v1_10_S1	CE10_TATC[10]	CE10_TATC[10]	ttcgtaTCTATCTATCTATCTATCTATCTATCTATCTATCTATCTATTCCCc	ttcgtaTCTATCTATCTATCTATCTATCTATCTATCTATCTATCTATTCCCc	TCTATCTATCTATCTATCTATCTATCTATCTATCTATCTATTCCC
	11	v1_11_S1	CE11_TATC[11]	CE11_TATC[11]	ttcgtaTCTATCTATCTATCTATCTATCTATCTATCTATCTATCTATCTATTCCCc	ttcgtaTCTATCTATCTATCTATCTATCTATCTATCTATCTATCTATCTATTCCCc	TCTATCTATCTATCTATCTATCTATCTATCTATCTATCTATCTATTCCC
	11	v1_11_S2	CE11_TATC[3]TGTC[1]TATC[7]	CE11_TATC[3]TGTC[1]TATC[7]	ttcgtaTCTATCTATCTGTCTATCTATCTATCTATCTATCTATCTATCTATTCCCc	ttcgtaTCTATCTATCTGTCTATCTATCTATCTATCTATCTATCTATCTATTCCCc	TCTATCTATCTGTCTATCTATCTATCTATCTATCTATCTATCTATTCCC
	11	v1_11_S3	CE11_TATC[2]TGTC[1]TATC[8]	CE11_TATC[2]TGTC[1]TATC[8]	ttcgtaTCTATCTGTCTATCTATCTATCTATCTATCTATCTATCTATCTATTCCCc	ttcgtaTCTATCTGTCTATCTATCTATCTATCTATCTATCTATCTATCTATTCCCc	TCTATCTGTCTATCTATCTATCTATCTATCTATCTATCTATCTATTCCC
	12	v1_12_S1	CE12_TATC[12]	CE12_TATC[12]	ttcgtaTCTATCTATCTATCTATCTATCTATCTATCTATCTATCTATCTATCTATTCCCc	ttcgtaTCTATCTATCTATCTATCTATCTATCTATCTATCTATCTATCTATCTATTCCCc	TCTATCTATCTATCTATCTATCTATCTATCTATCTATCTATCTATCTATTCCC
	12	v1_12_S2	CE12_TATC[3]TGTC[1]TATC[8]	CE12_TATC[3]TGTC[1]TATC[8]	ttcgtaTCTATCTATCTGTCTATCTATCTATCTATCTATCTATCTATCTATCTATTCCCc	ttcgtaTCTATCTATCTGTCTATCTATCTATCTATCTATCTATCTATCTATCTATTCCCc	TCTATCTATCTGTCTATCTATCTATCTATCTATCTATCTATCTATCTATTCCC
	12	v1_12_S3	CE12_TATC[2]TGTC[1]TATC[9]	CE12_TATC[2]TGTC[1]TATC[9]	ttcgtaTCTATCTGTCTATCTATCTATCTATCTATCTATCTATCTATCTATCTATTCCCc	ttcgtaTCTATCTGTCTATCTATCTATCTATCTATCTATCTATCTATCTATCTATTCCCc	TCTATCTGTCTATCTATCTATCTATCTATCTATCTATCTATCTATCTATTCCC
	13	v1_13_S1	CE13_TATC[13]	CE13_TATC[13]	ttcgtaTCTATCTATCTATCTATCTATCTATCTATCTATCTATCTATCTATCTATCTATTCCCc	ttcgtaTCTATCTATCTATCTATCTATCTATCTATCTATCTATCTATCTATCTATCTATTCCCc	TCTATCTATCTATCTATCTATCTATCTATCTATCTATCTATCTATCTATCTATTCCC
	13	v1_13_S2	CE13_TATC[3]TGTC[1]TATC[9]	CE13_TATC[3]TGTC[1]TATC[9]	ttcgtaTCTATCTATCTGTCTATCTATCTATCTATCTATCTATCTATCTATCTATCTATTCCCc	ttcgtaTCTATCTATCTGTCTATCTATCTATCTATCTATCTATCTATCTATCTATCTATTCCCc	TCTATCTATCTGTCTATCTATCTATCTATCTATCTATCTATCTATCTATCTATTCCC
	13	v1_13_S3	CE13_TATC[2]TGTC[1]TATC[10]	CE13_TATC[2]TGTC[1]TATC[10]	ttcgtaTCTATCTGTCTATCTATCTATCTATCTATCTATCTATCTATCTATCTATCTATTCCCc	ttcgtaTCTATCTGTCTATCTATCTATCTATCTATCTATCTATCTATCTATCTATCTATTCCCc	TCTATCTGTCTATCTATCTATCTATCTATCTATCTATCTATCTATCTATCTATTCCC
	14	v1_14_S1	CE14_TATC[14]	CE14_TATC[14]	ttcgtaTCTATCTATCTATCTATCTATCTATCTATCTATCTATCTATCTATCTATCTATCTATTCCCc	ttcgtaTCTATCTATCTATCTATCTATCTATCTATCTATCTATCTATCTATCTATCTATCTATTCCCc	TCTATCTATCTATCTATCTATCTATCTATCTATCTATCTATCTATCTATCTATCTATTCCC
	14	v1_14_S2	CE14_TATC[3]TGTC[1]TATC[10]	CE14_TATC[3]TGTC[1]TATC[10]	ttcgtaTCTATCTATCTGTCTATCTATCTATCTATCTATCTATCTATCTATCTATCTATCTATTCCCc	ttcgtaTCTATCTATCTGTCTATCTATCTATCTATCTATCTATCTATCTATCTATCTATCTATTCCCc	TCTATCTATCTGTCTATCTATCTATCTATCTATCTATCTATCTATCTATCTATCTATTCCC
	14	v1_14_S3	CE14_TATC[3]TGTC[2]TATC[9]	CE14_TATC[3]TGTC[2]TATC[9]	ttcgtaTCTATCTATCTGTCTGTCTATCTATCTATCTATCTATCTATCTATCTATCTATCTATTCCCc	ttcgtaTCTATCTATCTGTCTGTCTATCTATCTATCTATCTATCTATCTATCTATCTATCTATTCCCc	TCTATCTATCTGTCTGTCTATCTATCTATCTATCTATCTATCTATCTATCTATCTATTCCC
	14	v1_14_S4	CE14_TATC[2]TGTC[1]TATC[11]	CE14_TATC[2]TGTC[1]TATC[11]	ttcgtaTCTATCTGTCTATCTATCTATCTATCTATCTATCTATCTATCTATCTATCTATCTATTCCCc	ttcgtaTCTATCTGTCTATCTATCTATCTATCTATCTATCTATCTATCTATCTATCTATCTATTCCCc	TCTATCTGTCTATCTATCTATCTATCTATCTATCTATCTATCTATCTATCTATCTATTCCC
	14	v1_14_S5	CE14_TATC[2]TGTG[1]TATC[11]	CE14_TATC[2]TGTG[1]TATC[11]	ttcgtaTCTATCTGTGTATCTATCTATCTATCTATCTATCTATCTATCTATCTATCTATCTATTCCCc	ttcgtaTCTATCTGTGTATCTATCTATCTATCTATCTATCTATCTATCTATCTATCTATCTATTCCCc	TCTATCTGTGTATCTATCTATCTATCTATCTATCTATCTATCTATCTATCTATCTATTCCC
	15	v1_15_S1	CE15_TATC[15]	CE15_TATC[15]	ttcgtaTCTATCTATCTATCTATCTATCTATCTATCTATCTATCTATCTATCTATCTATCTATCTATTCCCc	ttcgtaTCTATCTATCTATCTATCTATCTATCTATCTATCTATCTATCTATCTATCTATCTATCTATTCCCc	TCTATCTATCTATCTATCTATCTATCTATCTATCTATCTATCTATCTATCTATCTATCTATTCCC
	15	v1_15_S2	CE15_TATC[3]TGTC[1]TATC[11]	CE15_TATC[3]TGTC[1]TATC[11]	ttcgtaTCTATCTATCTGTCTATCTATCTATCTATCTATCTATCTATCTATCTATCTATCTATCTATTCCCc	ttcgtaTCTATCTATCTGTCTATCTATCTATCTATCTATCTATCTATCTATCTATCTATCTATCTATTCCCc	TCTATCTATCTGTCTATCTATCTATCTATCTATCTATCTATCTATCTATCTATCTATCTATTCCC
	15	v1_15_S3	CE15_TATC[3]TGTC[2]TATC[10]	CE15_TATC[3]TGTC[2]TATC[10]	ttcgtaTCTATCTATCTGTCTGTCTATCTATCTATCTATCTATCTATCTATCTATCTATCTATCTATTCCCc	ttcgtaTCTATCTATCTGTCTGTCTATCTATCTATCTATCTATCTATCTATCTATCTATCTATCTATTCCCc	TCTATCTATCTGTCTGTCTATCTATCTATCTATCTATCTATCTATCTATCTATCTATCTATTCCC
	15	v1_15_S4	CE15_TATC[2]TGTC[1]TATC[1]TACC[1]TATC[10]	CE15_TATC[2]TGTC[1]TATC[1]TACC[1]TATC[10]	ttcgtaTCTATCTGTCTATCTACCTATCTATCTATCTATCTATCTATCTATCTATCTATCTATCTATTCCCc	ttcgtaTCTATCTGTCTATCTACCTATCTATCTATCTATCTATCTATCTATCTATCTATCTATCTATTCCCc	TCTATCTGTCTATCTACCTATCTATCTATCTATCTATCTATCTATCTATCTATCTATCTATTCCC
	15	v1_15_S5	CE15_TATC[2]TGTC[1]TATC[12]	CE15_TATC[2]TGTC[1]TATC[12]	ttcgtaTCTATCTGTCTATCTATCTATCTATCTATCTATCTATCTATCTATCTATCTATCTATCTATTCCCc	ttcgtaTCTATCTGTCTATCTATCTATCTATCTATCTATCTATCTATCTATCTATCTATCTATCTATTCCCc	TCTATCTGTCTATCTATCTATCTATCTATCTATCTATCTATCTATCTATCTATCTATCTATTCCC
	15	v1_15_S6	CE15_TATC[2]TGTC[2]TATC[11]	CE15_TATC[2]TGTC[2]TATC[11]	ttcgtaTCTATCTGTCTGTCTATCTATCTATCTATCTATCTATCTATCTATCTATCTATCTATCTATTCCCc	ttcgtaTCTATCTGTCTGTCTATCTATCTATCTATCTATCTATCTATCTATCTATCTATCTATCTATTCCCc	TCTATCTGTCTGTCTATCTATCTATCTATCTATCTATCTATCTATCTATCTATCTATCTATTCCC
	15	v1_15_S7	CE15_TATC[2]TGTC[3]TATC[10]	CE15_TATC[2]TGTC[3]TATC[10]	ttcgtaTCTATCTGTCTGTCTGTCTATCTATCTATCTATCTATCTATCTATCTATCTATCTATCTATTCCCc	ttcgtaTCTATCTGTCTGTCTGTCTATCTATCTATCTATCTATCTATCTATCTATCTATCTATCTATTCCCc	TCTATCTGTCTGTCTGTCTATCTATCTATCTATCTATCTATCTATCTATCTATCTATCTATTCCC
	16	v1_16_S1	CE16_TATC[3]TGTC[1]TATC[12]	CE16_TATC[3]TGTC[1]TATC[12]	ttcgtaTCTATCTATCTGTCTATCTATCTATCTATCTATCTATCTATCTATCTATCTATCTATCTATCTATTCCCc	ttcgtaTCTATCTATCTGTCTATCTATCTATCTATCTATCTATCTATCTATCTATCTATCTATCTATCTATTCCCc	TCTATCTATCTGTCTATCTATCTATCTATCTATCTATCTATCTATCTATCTATCTATCTATCTATTCCC
	16	v1_16_S2	CE16_TATC[3]TGTC[2]TATC[11]	CE16_TATC[3]TGTC[2]TATC[11]	ttcgtaTCTATCTATCTGTCTGTCTATCTATCTATCTATCTATCTATCTATCTATCTATCTATCTATCTATTCCCc	ttcgtaTCTATCTATCTGTCTGTCTATCTATCTATCTATCTATCTATCTATCTATCTATCTATCTATCTATTCCCc	TCTATCTATCTGTCTGTCTATCTATCTATCTATCTATCTATCTATCTATCTATCTATCTATCTATTCCC
	16	v1_16_S3	CE16_TATC[2]TGTC[1]TATC[13]	CE16_TATC[2]TGTC[1]TATC[13]	ttcgtaTCTATCTGTCTATCTATCTATCTATCTATCTATCTATCTATCTATCTATCTATCTATCTATCTATTCCCc	ttcgtaTCTATCTGTCTATCTATCTATCTATCTATCTATCTATCTATCTATCTATCTATCTATCTATCTATTCCCc	TCTATCTGTCTATCTATCTATCTATCTATCTATCTATCTATCTATCTATCTATCTATCTATCTATTCCC
	17	v1_17_S1	CE17_TATC[3]TGTC[1]TATC[13]	CE17_TATC[3]TGTC[1]TATC[13]	ttcgtaTCTATCTATCTGTCTATCTATCTATCTATCTATCTATCTATCTATCTATCTATCTATCTATCTATCTATTCCCc	ttcgtaTCTATCTATCTGTCTATCTATCTATCTATCTATCTATCTATCTATCTATCTATCTATCTATCTATCTATTCCCc	TCTATCTATCTGTCTATCTATCTATCTATCTATCTATCTATCTATCTATCTATCTATCTATCTATCTATTCCC
	17	v1_17_S2	CE17_TATC[3]TGTC[2]TATC[12]	CE17_TATC[3]TGTC[2]TATC[12]	ttcgtaTCTATCTATCTGTCTGTCTATCTATCTATCTATCTATCTATCTATCTATCTATCTATCTATCTATCTATTCCCc	ttcgtaTCTATCTATCTGTCTGTCTATCTATCTATCTATCTATCTATCTATCTATCTATCTATCTATCTATCTATTCCCc	TCTATCTATCTGTCTGTCTATCTATCTATCTATCTATCTATCTATCTATCTATCTATCTATCTATCTATTCCC
	17	v1_17_S3	CE17_TATC[2]TGTC[1]TATC[14]	CE17_TATC[2]TGTC[1]TATC[14]	ttcgtaTCTATCTGTCTATCTATCTATCTATCTATCTATCTATCTATCTATCTATCTATCTATCTATCTATCTATTCCCc	ttcgtaTCTATCTGTCTATCTATCTATCTATCTATCTATCTATCTATCTATCTATCTATCTATCTATCTATCTATTCCCc	TCTATCTGTCTATCTATCTATCTATCTATCTATCTATCTATCTATCTATCTATCTATCTATCTATCTATTCCC
	18	v1_18_S1	CE18_TATC[3]TGTC[1]TATC[14]	CE18_TATC[3]TGTC[1]TATC[14]	ttcgtaTCTATCTATCTGTCTATCTATCTATCTATCTATCTATCTATCTATCTATCTATCTATCTATCTATCTATCTATTCCCc	ttcgtaTCTATCTATCTGTCTATCTATCTATCTATCTATCTATCTATCTATCTATCTATCTATCTATCTATCTATCTATTCCCc	TCTATCTATCTGTCTATCTATCTATCTATCTATCTATCTATCTATCTATCTATCTATCTATCTATCTATCTATTCCC
					D9S1122
D9S1122	7	v1_7_S1	CE7_TAGA[1]TAGG[1]TAGA[1]TCGA[1]TAGA[5]	CE7_TAGA[1]TAGG[1]TAGA[1]TCGA[1]TAGA[5]	TAACTGTAGATAGGTAGATCGATAGATAGATAGATAGATAGATATTAA	AGATAACTGTAGATAGGTAGATCGATAGATAGATAGATAGATAGATATTAAT	AGATAACTGTAGATAGGTAGATCGATAGATAGATAGATAGATAGATATTAAT
	9	v1_9_S1	CE9_TAGA[1]TAGG[1]TAGA[9]	CE9_TAGA[1]TAGG[1]TAGA[9]	TAACTGTAGATAGGTAGATAGATAGATAGATAGATAGATAGATAGATAGATATTAA	AGATAACTGTAGATAGGTAGATAGATAGATAGATAGATAGATAGATAGATAGATATTAAT	AGATAACTGTAGATAGGTAGATAGATAGATAGATAGATAGATAGATAGATAGATATTAAT
	9	v1_9_S2	CE9_TAGA[1]TAGG[1]TAGA[1]TCGA[1]TAGA[7]	CE9_TAGA[1]TAGG[1]TAGA[1]TCGA[1]TAGA[7]	TAACTGTAGATAGGTAGATCGATAGATAGATAGATAGATAGATAGATAGATATTAA	AGATAACTGTAGATAGGTAGATCGATAGATAGATAGATAGATAGATAGATAGATATTAAT	AGATAACTGTAGATAGGTAGATCGATAGATAGATAGATAGATAGATAGATAGATATTAAT
	10	v1_10_S1	CE10_TAGA[1]TAGG[1]TAGA[10]	CE10_TAGA[1]TAGG[1]TAGA[10]	TAACTGTAGATAGGTAGATAGATAGATAGATAGATAGATAGATAGATAGATAGATATTAA	AGATAACTGTAGATAGGTAGATAGATAGATAGATAGATAGATAGATAGATAGATAGATATTAAT	AGATAACTGTAGATAGGTAGATAGATAGATAGATAGATAGATAGATAGATAGATAGATATTAAT
	10	v1_10_S2	CE10_TAGA[1]TAGG[1]TAGA[1]TCGA[1]TAGA[8]	CE10_TAGA[1]TAGG[1]TAGA[1]TCGA[1]TAGA[8]	TAACTGTAGATAGGTAGATCGATAGATAGATAGATAGATAGATAGATAGATAGATATTAA	AGATAACTGTAGATAGGTAGATCGATAGATAGATAGATAGATAGATAGATAGATAGATATTAAT	AGATAACTGTAGATAGGTAGATCGATAGATAGATAGATAGATAGATAGATAGATAGATATTAAT
	11	v1_11_S1	CE11_TAGA[1]TAGG[1]TAGA[11]	CE11_TAGA[1]TAGG[1]TAGA[11]	TAACTGTAGATAGGTAGATAGATAGATAGATAGATAGATAGATAGATAGATAGATAGATATTAA	AGATAACTGTAGATAGGTAGATAGATAGATAGATAGATAGATAGATAGATAGATAGATAGATATTAAT	AGATAACTGTAGATAGGTAGATAGATAGATAGATAGATAGATAGATAGATAGATAGATAGATATTAAT
	11	v1_11_S2	CE11_TAGA[1]TAGG[1]TAGA[1]TCGA[1]TAGA[9]	CE11_TAGA[1]TAGG[1]TAGA[1]TCGA[1]TAGA[9]	TAACTGTAGATAGGTAGATCGATAGATAGATAGATAGATAGATAGATAGATAGATAGATATTAA	AGATAACTGTAGATAGGTAGATCGATAGATAGATAGATAGATAGATAGATAGATAGATAGATATTAAT	AGATAACTGTAGATAGGTAGATCGATAGATAGATAGATAGATAGATAGATAGATAGATAGATATTAAT
	12	v1_12_S1	CE12_TAGA[1]TAGG[1]TAGA[12]	CE12_TAGA[1]TAGG[1]TAGA[12]	TAACTGTAGATAGGTAGATAGATAGATAGATAGATAGATAGATAGATAGATAGATAGATAGATATTAA	AGATAACTGTAGATAGGTAGATAGATAGATAGATAGATAGATAGATAGATAGATAGATAGATAGATATTAAT	AGATAACTGTAGATAGGTAGATAGATAGATAGATAGATAGATAGATAGATAGATAGATAGATAGATATTAAT
	12	v1_12_S2	CE12_TAGA[1]TAGG[1]TAGA[1]TCGA[1]TAGA[10]	CE12_TAGA[1]TAGG[1]TAGA[1]TCGA[1]TAGA[10]	TAACTGTAGATAGGTAGATCGATAGATAGATAGATAGATAGATAGATAGATAGATAGATAGATATTAA	AGATAACTGTAGATAGGTAGATCGATAGATAGATAGATAGATAGATAGATAGATAGATAGATAGATATTAAT	AGATAACTGTAGATAGGTAGATCGATAGATAGATAGATAGATAGATAGATAGATAGATAGATAGATATTAAT
	13	v1_13_S1	CE13_TAGA[1]TAGG[1]TAGA[13]	CE13_TAGA[1]TAGG[1]TAGA[13]	TAACTGTAGATAGGTAGATAGATAGATAGATAGATAGATAGATAGATAGATAGATAGATAGATAGATATTAA	AGATAACTGTAGATAGGTAGATAGATAGATAGATAGATAGATAGATAGATAGATAGATAGATAGATAGATATTAAT	AGATAACTGTAGATAGGTAGATAGATAGATAGATAGATAGATAGATAGATAGATAGATAGATAGATAGATATTAAT
	13	v1_13_S2	CE13_TAGA[1]TAGG[1]TAGA[1]TCGA[1]TAGA[11]	CE13_TAGA[1]TAGG[1]TAGA[1]TCGA[1]TAGA[11]	TAACTGTAGATAGGTAGATCGATAGATAGATAGATAGATAGATAGATAGATAGATAGATAGATAGATATTAA	AGATAACTGTAGATAGGTAGATCGATAGATAGATAGATAGATAGATAGATAGATAGATAGATAGATAGATATTAAT	AGATAACTGTAGATAGGTAGATCGATAGATAGATAGATAGATAGATAGATAGATAGATAGATAGATAGATATTAAT
	13	v1_13_S3	CE13_TAGA[1]TAGG[1]TAGA[1]TCGA[2]TAGA[10]	CE13_TAGA[1]TAGG[1]TAGA[1]TCGA[2]TAGA[10]	TAACTGTAGATAGGTAGATCGATCGATAGATAGATAGATAGATAGATAGATAGATAGATAGATAGATATTAA	AGATAACTGTAGATAGGTAGATCGATCGATAGATAGATAGATAGATAGATAGATAGATAGATAGATAGATATTAAT	AGATAACTGTAGATAGGTAGATCGATCGATAGATAGATAGATAGATAGATAGATAGATAGATAGATAGATATTAAT
	14	v1_14_S1	CE14_TAGA[1]TAGG[1]TAGA[14]	CE14_TAGA[1]TAGG[1]TAGA[14]	TAACTGTAGATAGGTAGATAGATAGATAGATAGATAGATAGATAGATAGATAGATAGATAGATAGATAGATATTAA	AGATAACTGTAGATAGGTAGATAGATAGATAGATAGATAGATAGATAGATAGATAGATAGATAGATAGATAGATATTAAT	AGATAACTGTAGATAGGTAGATAGATAGATAGATAGATAGATAGATAGATAGATAGATAGATAGATAGATAGATATTAAT
	14	v1_14_S2	CE14_TAGA[1]TAGG[1]TAGA[1]TCGA[1]TAGA[12]	CE14_TAGA[1]TAGG[1]TAGA[1]TCGA[1]TAGA[12]	TAACTGTAGATAGGTAGATCGATAGATAGATAGATAGATAGATAGATAGATAGATAGATAGATAGATAGATATTAA	AGATAACTGTAGATAGGTAGATCGATAGATAGATAGATAGATAGATAGATAGATAGATAGATAGATAGATAGATATTAAT	AGATAACTGTAGATAGGTAGATCGATAGATAGATAGATAGATAGATAGATAGATAGATAGATAGATAGATAGATATTAAT
	15	v1_15_S2	CE15_TAGA[1]TAGG[1]TAGA[1]TCGA[1]TAGA[13]	CE15_TAGA[1]TAGG[1]TAGA[1]TCGA[1]TAGA[13]	TAACTGTAGATAGGTAGATCGATAGATAGATAGATAGATAGATAGATAGATAGATAGATAGATAGATAGATAGATATTAA	AGATAACTGTAGATAGGTAGATCGATAGATAGATAGATAGATAGATAGATAGATAGATAGATAGATAGATAGATAGATATTAAT	AGATAACTGTAGATAGGTAGATCGATAGATAGATAGATAGATAGATAGATAGATAGATAGATAGATAGATAGATAGATATTAAT
	15	v1_15_S3	CE15_TAGA[1]TAGG[1]TAGA[1]TCGA[2]TAGA[12]	CE15_TAGA[1]TAGG[1]TAGA[1]TCGA[2]TAGA[12]	TAACTGTAGATAGGTAGATCGATCGATAGATAGATAGATAGATAGATAGATAGATAGATAGATAGATAGATAGATATTAA	AGATAACTGTAGATAGGTAGATCGATCGATAGATAGATAGATAGATAGATAGATAGATAGATAGATAGATAGATAGATATTAAT	AGATAACTGTAGATAGGTAGATCGATCGATAGATAGATAGATAGATAGATAGATAGATAGATAGATAGATAGATAGATATTAAT
	15	v1_15_S1	CE15_TAGA[1]TAGG[1]TAGA[15]	CE15_TAGA[1]TAGG[1]TAGA[15]	TAACTGTAGATAGGTAGATAGATAGATAGATAGATAGATAGATAGATAGATAGATAGATAGATAGATAGATAGATATTAA	AGATAACTGTAGATAGGTAGATAGATAGATAGATAGATAGATAGATAGATAGATAGATAGATAGATAGATAGATAGATATTAAT	AGATAACTGTAGATAGGTAGATAGATAGATAGATAGATAGATAGATAGATAGATAGATAGATAGATAGATAGATAGATATTAAT
	15.2	v1_15.2_S1	CE15.2_TAGA[1]TAGG[1]TAGA[1]TCGATA[1]TAGA[13]	CE15.2_TAGA[1]TAGG[1]TAGA[1]TCGATA[1]TAGA[13]	TAACTGTAGATAGGTAGATCGATATAGATAGATAGATAGATAGATAGATAGATAGATAGATAGATAGATAGATAGATATTAA	AGATAACTGTAGATAGGTAGATCGATATAGATAGATAGATAGATAGATAGATAGATAGATAGATAGATAGATAGATAGATATTAAT	AGATAACTGTAGATAGGTAGATCGATATAGATAGATAGATAGATAGATAGATAGATAGATAGATAGATAGATAGATAGATATTAAT
	16	v1_16_S1	CE16_TAGA[1]TAGG[1]TAGA[1]TCGA[1]TAGA[14]	CE16_TAGA[1]TAGG[1]TAGA[1]TCGA[1]TAGA[14]	TAACTGTAGATAGGTAGATCGATAGATAGATAGATAGATAGATAGATAGATAGATAGATAGATAGATAGATAGATAGATATTAA	AGATAACTGTAGATAGGTAGATCGATAGATAGATAGATAGATAGATAGATAGATAGATAGATAGATAGATAGATAGATAGATATTAAT	AGATAACTGTAGATAGGTAGATCGATAGATAGATAGATAGATAGATAGATAGATAGATAGATAGATAGATAGATAGATAGATATTAAT
	17	v1_17_S1	CE17_TAGA[1]TAGG[1]TAGA[1]TCGA[1]TAGA[15]	CE17_TAGA[1]TAGG[1]TAGA[1]TCGA[1]TAGA[15]	TAACTGTAGATAGGTAGATCGATAGATAGATAGATAGATAGATAGATAGATAGATAGATAGATAGATAGATAGATAGATAGATATTAA	AGATAACTGTAGATAGGTAGATCGATAGATAGATAGATAGATAGATAGATAGATAGATAGATAGATAGATAGATAGATAGATAGATATTAAT	AGATAACTGTAGATAGGTAGATCGATAGATAGATAGATAGATAGATAGATAGATAGATAGATAGATAGATAGATAGATAGATAGATATTAAT
					D10S1248
D10S1248	8	v1_8	CE8_GGAA[8]	CE8_GGAA[8]	TGAGTGGAAGGAAGGAAGGAAGGAAGGAAGGAAGGAAATGA	TTGAACAAATGAGTGAGTGGAAGGAAGGAAGGAAGGAAGGAAGGAAGGAAATGAAGACAATACAACCAGAGTT	TTGAACAAATGAGTGAGTGGAAGGAAGGAAGGAAGGAAGGAAGGAAGGAAATGAAGACAATACAACCAGAGTT
	9	v1_9	CE9_GGAA[9]	CE9_GGAA[9]	TGAGTGGAAGGAAGGAAGGAAGGAAGGAAGGAAGGAAGGAAATGA	TTGAACAAATGAGTGAGTGGAAGGAAGGAAGGAAGGAAGGAAGGAAGGAAGGAAATGAAGACAATACAACCAGAGTT	TTGAACAAATGAGTGAGTGGAAGGAAGGAAGGAAGGAAGGAAGGAAGGAAGGAAATGAAGACAATACAACCAGAGTT
	10	v1_10	CE10_GGAA[10]	CE10_GGAA[10]	TGAGTGGAAGGAAGGAAGGAAGGAAGGAAGGAAGGAAGGAAGGAAATGA	TTGAACAAATGAGTGAGTGGAAGGAAGGAAGGAAGGAAGGAAGGAAGGAAGGAAGGAAATGAAGACAATACAACCAGAGTT	TTGAACAAATGAGTGAGTGGAAGGAAGGAAGGAAGGAAGGAAGGAAGGAAGGAAGGAAATGAAGACAATACAACCAGAGTT
	11	v1_11	CE11_GGAA[11]	CE11_GGAA[11]	TGAGTGGAAGGAAGGAAGGAAGGAAGGAAGGAAGGAAGGAAGGAAGGAAATGA	TTGAACAAATGAGTGAGTGGAAGGAAGGAAGGAAGGAAGGAAGGAAGGAAGGAAGGAAGGAAATGAAGACAATACAACCAGAGTT	TTGAACAAATGAGTGAGTGGAAGGAAGGAAGGAAGGAAGGAAGGAAGGAAGGAAGGAAGGAAATGAAGACAATACAACCAGAGTT
	12	v1_12	CE12_GGAA[12]	CE12_GGAA[12]	TGAGTGGAAGGAAGGAAGGAAGGAAGGAAGGAAGGAAGGAAGGAAGGAAGGAAATGA	TTGAACAAATGAGTGAGTGGAAGGAAGGAAGGAAGGAAGGAAGGAAGGAAGGAAGGAAGGAAGGAAATGAAGACAATACAACCAGAGTT	TTGAACAAATGAGTGAGTGGAAGGAAGGAAGGAAGGAAGGAAGGAAGGAAGGAAGGAAGGAAGGAAATGAAGACAATACAACCAGAGTT
	13	v1_13	CE13_GGAA[13]	CE13_GGAA[13]	TGAGTGGAAGGAAGGAAGGAAGGAAGGAAGGAAGGAAGGAAGGAAGGAAGGAAGGAAATGA	TTGAACAAATGAGTGAGTGGAAGGAAGGAAGGAAGGAAGGAAGGAAGGAAGGAAGGAAGGAAGGAAGGAAATGAAGACAATACAACCAGAGTT	TTGAACAAATGAGTGAGTGGAAGGAAGGAAGGAAGGAAGGAAGGAAGGAAGGAAGGAAGGAAGGAAGGAAATGAAGACAATACAACCAGAGTT
	14	v1_14	CE14_GGAA[14]	CE14_GGAA[14]	TGAGTGGAAGGAAGGAAGGAAGGAAGGAAGGAAGGAAGGAAGGAAGGAAGGAAGGAAGGAAATGA	TTGAACAAATGAGTGAGTGGAAGGAAGGAAGGAAGGAAGGAAGGAAGGAAGGAAGGAAGGAAGGAAGGAAGGAAATGAAGACAATACAACCAGAGTT	TTGAACAAATGAGTGAGTGGAAGGAAGGAAGGAAGGAAGGAAGGAAGGAAGGAAGGAAGGAAGGAAGGAAGGAAATGAAGACAATACAACCAGAGTT
	15	v1_15	CE15_GGAA[15]	CE15_GGAA[15]	TGAGTGGAAGGAAGGAAGGAAGGAAGGAAGGAAGGAAGGAAGGAAGGAAGGAAGGAAGGAAGGAAATGA	TTGAACAAATGAGTGAGTGGAAGGAAGGAAGGAAGGAAGGAAGGAAGGAAGGAAGGAAGGAAGGAAGGAAGGAAGGAAATGAAGACAATACAACCAGAGTT	TTGAACAAATGAGTGAGTGGAAGGAAGGAAGGAAGGAAGGAAGGAAGGAAGGAAGGAAGGAAGGAAGGAAGGAAGGAAATGAAGACAATACAACCAGAGTT
	16	v1_16	CE16_GGAA[16]	CE16_GGAA[16]	TGAGTGGAAGGAAGGAAGGAAGGAAGGAAGGAAGGAAGGAAGGAAGGAAGGAAGGAAGGAAGGAAGGAAATGA	TTGAACAAATGAGTGAGTGGAAGGAAGGAAGGAAGGAAGGAAGGAAGGAAGGAAGGAAGGAAGGAAGGAAGGAAGGAAGGAAATGAAGACAATACAACCAGAGTT	TTGAACAAATGAGTGAGTGGAAGGAAGGAAGGAAGGAAGGAAGGAAGGAAGGAAGGAAGGAAGGAAGGAAGGAAGGAAGGAAATGAAGACAATACAACCAGAGTT
	17	v1_17	CE17_GGAA[17]	CE17_GGAA[17]	TGAGTGGAAGGAAGGAAGGAAGGAAGGAAGGAAGGAAGGAAGGAAGGAAGGAAGGAAGGAAGGAAGGAAGGAAATGA	TTGAACAAATGAGTGAGTGGAAGGAAGGAAGGAAGGAAGGAAGGAAGGAAGGAAGGAAGGAAGGAAGGAAGGAAGGAAGGAAGGAAATGAAGACAATACAACCAGAGTT	TTGAACAAATGAGTGAGTGGAAGGAAGGAAGGAAGGAAGGAAGGAAGGAAGGAAGGAAGGAAGGAAGGAAGGAAGGAAGGAAGGAAATGAAGACAATACAACCAGAGTT
	18	v1_18	CE18_GGAA[18]	CE18_GGAA[18]	TGAGTGGAAGGAAGGAAGGAAGGAAGGAAGGAAGGAAGGAAGGAAGGAAGGAAGGAAGGAAGGAAGGAAGGAAGGAAATGA	TTGAACAAATGAGTGAGTGGAAGGAAGGAAGGAAGGAAGGAAGGAAGGAAGGAAGGAAGGAAGGAAGGAAGGAAGGAAGGAAGGAAGGAAATGAAGACAATACAACCAGAGTT	TTGAACAAATGAGTGAGTGGAAGGAAGGAAGGAAGGAAGGAAGGAAGGAAGGAAGGAAGGAAGGAAGGAAGGAAGGAAGGAAGGAAGGAAATGAAGACAATACAACCAGAGTT
					D12S391
TH01	5	v1_5_S1	CE5_TGAA[5]	CE5_TGAA[5]	ATGGTGAATGAATGAATGAATGAATGAGGGA	TGCAGGTCACAGGGAACACAGACTCCATGGTGAATGAATGAATGAATGAATGAGGGAAATAAGG	TGCAGGTCACAGGGAACACAGACTCCATGGTGAATGAATGAATGAATGAATGAGGGAAATAAGG
	6	v1_6_S1	CE6_TGAA[6]	CE6_TGAA[6]	ATGGTGAATGAATGAATGAATGAATGAATGAGGGA	TGCAGGTCACAGGGAACACAGACTCCATGGTGAATGAATGAATGAATGAATGAATGAGGGAAATAAGG	TGCAGGTCACAGGGAACACAGACTCCATGGTGAATGAATGAATGAATGAATGAATGAGGGAAATAAGG
	7	v1_7_S1	CE7_TGAA[7]	CE7_TGAA[7]	ATGGTGAATGAATGAATGAATGAATGAATGAATGAGGGA	TGCAGGTCACAGGGAACACAGACTCCATGGTGAATGAATGAATGAATGAATGAATGAATGAGGGAAATAAGG	TGCAGGTCACAGGGAACACAGACTCCATGGTGAATGAATGAATGAATGAATGAATGAATGAGGGAAATAAGG
	7	v2_7_S1	CE7_TGAA[7]_+3A>T	CE7_TGAA[7]_+3A>T	ATGGTGAATGAATGAATGAATGAATGAATGAATGTGGGA	TGCAGGTCACAGGGAACACAGACTCCATGGTGAATGAATGAATGAATGAATGAATGAATGTGGGAAATAAGG	TGCAGGTCACAGGGAACACAGACTCCATGGTGAATGAATGAATGAATGAATGAATGAATGTGGGAAATAAGG
	8	v1_8_S1	CE8_TGAA[8]	CE8_TGAA[8]	ATGGTGAATGAATGAATGAATGAATGAATGAATGAATGAGGGA	TGCAGGTCACAGGGAACACAGACTCCATGGTGAATGAATGAATGAATGAATGAATGAATGAATGAGGGAAATAAGG	TGCAGGTCACAGGGAACACAGACTCCATGGTGAATGAATGAATGAATGAATGAATGAATGAATGAGGGAAATAAGG
	9	v1_9_S1	CE9_TGAA[9]	CE9_TGAA[9]	ATGGTGAATGAATGAATGAATGAATGAATGAATGAATGAATGAGGGA	TGCAGGTCACAGGGAACACAGACTCCATGGTGAATGAATGAATGAATGAATGAATGAATGAATGAATGAGGGAAATAAGG	TGCAGGTCACAGGGAACACAGACTCCATGGTGAATGAATGAATGAATGAATGAATGAATGAATGAATGAGGGAAATAAGG
	9	v1_9_S2	CE9_TGAG[1]TGAA[8]	CE9_TGAG[1]TGAA[8]	ATGGTGAGTGAATGAATGAATGAATGAATGAATGAATGAATGAGGGA	TGCAGGTCACAGGGAACACAGACTCCATGGTGAGTGAATGAATGAATGAATGAATGAATGAATGAATGAGGGAAATAAGG	TGCAGGTCACAGGGAACACAGACTCCATGGTGAGTGAATGAATGAATGAATGAATGAATGAATGAATGAGGGAAATAAGG
	9.3	v1_9.3_S1	CE9.3_TGAA[6]TGA[1]TGAA[3]	CE9.3_TGAA[6]TGA[1]TGAA[3]	ATGGTGAATGAATGAATGAATGAATGAATGATGAATGAATGAATGAGGGA	TGCAGGTCACAGGGAACACAGACTCCATGGTGAATGAATGAATGAATGAATGAATGATGAATGAATGAATGAGGGAAATAAGG	TGCAGGTCACAGGGAACACAGACTCCATGGTGAATGAATGAATGAATGAATGAATGATGAATGAATGAATGAGGGAAATAAGG
	10	v1_10_S1	CE10_TGAA[10]	CE10_TGAA[10]	ATGGTGAATGAATGAATGAATGAATGAATGAATGAATGAATGAATGAGGGA	TGCAGGTCACAGGGAACACAGACTCCATGGTGAATGAATGAATGAATGAATGAATGAATGAATGAATGAATGAGGGAAATAAGG	TGCAGGTCACAGGGAACACAGACTCCATGGTGAATGAATGAATGAATGAATGAATGAATGAATGAATGAATGAGGGAAATAAGG
	10.3	v1_10.3_S1	CE10.3_TGAA[7]TGA[1]TGAA[3]	CE10.3_TGAA[7]TGA[1]TGAA[3]	ATGGTGAATGAATGAATGAATGAATGAATGAATGATGAATGAATGAATGAGGGA	TGCAGGTCACAGGGAACACAGACTCCATGGTGAATGAATGAATGAATGAATGAATGAATGATGAATGAATGAATGAGGGAAATAAGG	TGCAGGTCACAGGGAACACAGACTCCATGGTGAATGAATGAATGAATGAATGAATGAATGATGAATGAATGAATGAGGGAAATAAGG
	11	v1_11_S1	CE11.3_TGAA[8]TGA[1]TGAA[3]	CE11.3_TGAA[8]TGA[1]TGAA[3]	ATGGTGAATGAATGAATGAATGAATGAATGAATGAATGATGAATGAATGAATGAGGGA	TGCAGGTCACAGGGAACACAGACTCCATGGTGAATGAATGAATGAATGAATGAATGAATGAATGATGAATGAATGAATGAGGGAAATAAGG	TGCAGGTCACAGGGAACACAGACTCCATGGTGAATGAATGAATGAATGAATGAATGAATGAATGATGAATGAATGAATGAGGGAAATAAGG
vWA	11	v1_11_S1	CE11_GGAT[3]AGAT[1]GGAT[1]AGAT[6]AGAC[3]AGAT[2]	CE11_GGAT[3]AGAT[1]GGAT[1]AGAT[6]AGAC[3]AGAT[2]	CATAGGATGGATGGATAGATGGATAGATAGATAGATAGATAGATAGATAGACAGACAGACAGATAGATCAAT	AATACATAGGATGGATGGATAGATGGATAGATAGATAGATAGATAGATAGATAGACAGACAGACAGATAGATCAAT	ATTGATCTATCTGTCTGTCTGTCTATCTATCTATCTATCTATCTATCTATCCATCTATCCATCCATCCTATGTATT	AATACATAGGATGGATGGATAGATGGATAGATAGATAGATAGATAGATAGATAGACAGACAGACAGATAGATCAAT
	12	v1_12_S1	CE12_GGAT[3]AGAT[1]GGAT[1]AGAT[6]AGAC[4]AGAT[2]	CE12_GGAT[3]AGAT[1]GGAT[1]AGAT[6]AGAC[4]AGAT[2]	CATAGGATGGATGGATAGATGGATAGATAGATAGATAGATAGATAGATAGACAGACAGACAGACAGATAGATCAAT	AATACATAGGATGGATGGATAGATGGATAGATAGATAGATAGATAGATAGATAGACAGACAGACAGACAGATAGATCAAT	ATTGATCTATCTGTCTGTCTGTCTGTCTATCTATCTATCTATCTATCTATCTATCCATCTATCCATCCATCCTATGTATT	AATACATAGGATGGATGGATAGATGGATAGATAGATAGATAGATAGATAGATAGACAGACAGACAGACAGATAGATCAAT
	13	v1_13_S4	CE13_GGAT[5]AGAT[3]GGAT[1]AGAT[2]AGAC[4]AGAT[3]	CE13_GGAT[5]AGAT[3]GGAT[1]AGAT[2]AGAC[4]AGAT[3]	CATAGGATGGATGGATGGATGGATAGATAGATAGATGGATAGATAGATAGACAGACAGACAGACAGATAGATAGATCAAT	AATACATAGGATGGATGGATGGATGGATAGATAGATAGATGGATAGATAGATAGACAGACAGACAGACAGATAGATAGATCAAT	ATTGATCTATCTATCTGTCTGTCTGTCTGTCTATCTATCTATCCATCTATCTATCTATCCATCCATCCATCCATCCTATGTATT	AATACATAGGATGGATGGATGGATGGATAGATAGATAGATGGATAGATAGATAGACAGACAGACAGACAGATAGATAGATCAAT
	13	v1_13_S1	CE13_GGAT[3]AGAT[1]GGAT[1]AGAT[7]AGAC[4]AGAT[2]	CE13_GGAT[3]AGAT[1]GGAT[1]AGAT[7]AGAC[4]AGAT[2]	CATAGGATGGATGGATAGATGGATAGATAGATAGATAGATAGATAGATAGATAGACAGACAGACAGACAGATAGATCAAT	AATACATAGGATGGATGGATAGATGGATAGATAGATAGATAGATAGATAGATAGATAGACAGACAGACAGACAGATAGATCAAT	ATTGATCTATCTGTCTGTCTGTCTGTCTATCTATCTATCTATCTATCTATCTATCTATCCATCTATCCATCCATCCTATGTATT	AATACATAGGATGGATGGATAGATGGATAGATAGATAGATAGATAGATAGATAGATAGACAGACAGACAGACAGATAGATCAAT
	13	v1_13_S2	CE13_GGAT[3]AGAT[9]AGAC[4]AGAT[2]	CE13_GGAT[3]AGAT[9]AGAC[4]AGAT[2]	CATAGGATGGATGGATAGATAGATAGATAGATAGATAGATAGATAGATAGATAGACAGACAGACAGACAGATAGATCAAT	AATACATAGGATGGATGGATAGATAGATAGATAGATAGATAGATAGATAGATAGATAGACAGACAGACAGACAGATAGATCAAT	ATTGATCTATCTGTCTGTCTGTCTGTCTATCTATCTATCTATCTATCTATCTATCTATCTATCTATCCATCCATCCTATGTATT	AATACATAGGATGGATGGATAGATAGATAGATAGATAGATAGATAGATAGATAGATAGACAGACAGACAGACAGATAGATCAAT
	13	v2_13_S2	CE13_GGAT[1]AGAT[1]GGAT[1]AGAT[9]AGAC[4]AGAT[2]	CE13_GGAT[1]AGAT[1]GGAT[1]AGAT[9]AGAC[4]AGAT[2]	CATAGGATAGATGGATAGATAGATAGATAGATAGATAGATAGATAGATAGATAGACAGACAGACAGACAGATAGATCAAT	AATACATAGGATAGATGGATAGATAGATAGATAGATAGATAGATAGATAGATAGATAGACAGACAGACAGACAGATAGATCAAT	ATTGATCTATCTGTCTGTCTGTCTGTCTATCTATCTATCTATCTATCTATCTATCTATCTATCTATCCATCTATCCTATGTATT	AATACATAGGATAGATGGATAGATAGATAGATAGATAGATAGATAGATAGATAGATAGACAGACAGACAGACAGATAGATCAAT
	13	v1_13_S3	CE13_GGAT[3]AGAT[1]GGAT[1]AGAT[8]AGAC[3]AGAT[2]	CE13_GGAT[3]AGAT[1]GGAT[1]AGAT[8]AGAC[3]AGAT[2]	CATAGGATGGATGGATAGATGGATAGATAGATAGATAGATAGATAGATAGATAGATAGACAGACAGACAGATAGATCAAT	AATACATAGGATGGATGGATAGATGGATAGATAGATAGATAGATAGATAGATAGATAGATAGACAGACAGACAGATAGATCAAT	ATTGATCTATCTGTCTGTCTGTCTATCTATCTATCTATCTATCTATCTATCTATCTATCCATCTATCCATCCATCCTATGTATT	AATACATAGGATGGATGGATAGATGGATAGATAGATAGATAGATAGATAGATAGATAGATAGACAGACAGACAGATAGATCAAT
	14	v1_14_S4	CE14_GGAT[5]AGAT[3]GGAT[1]AGAT[2]AGAC[4]AGAT[1]AGAC[1]AGAT[2]	CE14_GGAT[5]AGAT[3]GGAT[1]AGAT[2]AGAC[4]AGAT[1]AGAC[1]AGAT[2]	CATAGGATGGATGGATGGATGGATAGATAGATAGATGGATAGATAGATAGACAGACAGACAGACAGATAGACAGATAGATCAAT	AATACATAGGATGGATGGATGGATGGATAGATAGATAGATGGATAGATAGATAGACAGACAGACAGACAGATAGACAGATAGATCAAT	ATTGATCTATCTGTCTATCTGTCTGTCTGTCTGTCTATCTATCTATCCATCTATCTATCTATCCATCCATCCATCCATCCTATGTATT	AATACATAGGATGGATGGATGGATGGATAGATAGATAGATGGATAGATAGATAGACAGACAGACAGACAGATAGACAGATAGATCAAT
	14	v1_14_S3	CE14_GGAT[3]AGAT[1]GGAT[1]AGAT[9]AGAC[3]AGAT[2]	CE14_GGAT[3]AGAT[1]GGAT[1]AGAT[9]AGAC[3]AGAT[2]	CATAGGATGGATGGATAGATGGATAGATAGATAGATAGATAGATAGATAGATAGATAGATAGACAGACAGACAGATAGATCAAT	AATACATAGGATGGATGGATAGATGGATAGATAGATAGATAGATAGATAGATAGATAGATAGATAGACAGACAGACAGATAGATCAAT	ATTGATCTATCTGTCTGTCTGTCTATCTATCTATCTATCTATCTATCTATCTATCTATCTATCCATCTATCCATCCATCCTATGTATT	AATACATAGGATGGATGGATAGATGGATAGATAGATAGATAGATAGATAGATAGATAGATAGATAGACAGACAGACAGATAGATCAAT
	14	v1_14_S1	CE14_GGAT[3]AGAT[1]GGAT[1]AGAT[8]AGAC[4]AGAT[2]	CE14_GGAT[3]AGAT[1]GGAT[1]AGAT[8]AGAC[4]AGAT[2]	CATAGGATGGATGGATAGATGGATAGATAGATAGATAGATAGATAGATAGATAGATAGACAGACAGACAGACAGATAGATCAAT	AATACATAGGATGGATGGATAGATGGATAGATAGATAGATAGATAGATAGATAGATAGATAGACAGACAGACAGACAGATAGATCAAT	ATTGATCTATCTGTCTGTCTGTCTGTCTATCTATCTATCTATCTATCTATCTATCTATCTATCCATCTATCCATCCATCCTATGTATT	AATACATAGGATGGATGGATAGATGGATAGATAGATAGATAGATAGATAGATAGATAGATAGACAGACAGACAGACAGATAGATCAAT
	14	v1_14_S2	CE14_GGAT[3]AGAT[10]AGAC[4]AGAT[2]	CE14_GGAT[3]AGAT[10]AGAC[4]AGAT[2]	CATAGGATGGATGGATAGATAGATAGATAGATAGATAGATAGATAGATAGATAGATAGACAGACAGACAGACAGATAGATCAAT	AATACATAGGATGGATGGATAGATAGATAGATAGATAGATAGATAGATAGATAGATAGATAGACAGACAGACAGACAGATAGATCAAT	ATTGATCTATCTGTCTGTCTGTCTGTCTATCTATCTATCTATCTATCTATCTATCTATCTATCTATCTATCCATCCATCCTATGTATT	AATACATAGGATGGATGGATAGATAGATAGATAGATAGATAGATAGATAGATAGATAGATAGACAGACAGACAGACAGATAGATCAAT
	14	v2_14_S4	CE14_GGAT[1]AGAT[1]GGAT[1]AGAT[10]AGAC[4]AGAT[2]	CE14_GGAT[1]AGAT[1]GGAT[1]AGAT[10]AGAC[4]AGAT[2]	CATAGGATAGATGGATAGATAGATAGATAGATAGATAGATAGATAGATAGATAGATAGACAGACAGACAGACAGATAGATCAAT	AATACATAGGATAGATGGATAGATAGATAGATAGATAGATAGATAGATAGATAGATAGATAGACAGACAGACAGACAGATAGATCAAT	ATTGATCTATCTGTCTGTCTGTCTGTCTATCTATCTATCTATCTATCTATCTATCTATCTATCTATCTATCCATCTATCCTATGTATT	AATACATAGGATAGATGGATAGATAGATAGATAGATAGATAGATAGATAGATAGATAGATAGACAGACAGACAGACAGATAGATCAAT
	15	v1_15_S6	CE15_GGAT[6]AGAT[3]GGAT[1]AGAT[2]AGAC[4]AGAT[1]AGAC[1]AGAT[2]	CE15_GGAT[6]AGAT[3]GGAT[1]AGAT[2]AGAC[4]AGAT[1]AGAC[1]AGAT[2]	CATAGGATGGATGGATGGATGGATGGATAGATAGATAGATGGATAGATAGATAGACAGACAGACAGACAGATAGACAGATAGATCAAT	AATACATAGGATGGATGGATGGATGGATGGATAGATAGATAGATGGATAGATAGATAGACAGACAGACAGACAGATAGACAGATAGATCAAT	ATTGATCTATCTGTCTATCTGTCTGTCTGTCTGTCTATCTATCTATCCATCTATCTATCTATCCATCCATCCATCCATCCATCCTATGTATT	AATACATAGGATGGATGGATGGATGGATGGATAGATAGATAGATGGATAGATAGATAGACAGACAGACAGACAGATAGACAGATAGATCAAT
	15	v1_15_S5	CE15_GGAT[3]AGAT[1]GGAT[1]AGAT[10]AGAC[3]AGAT[2]	CE15_GGAT[3]AGAT[1]GGAT[1]AGAT[10]AGAC[3]AGAT[2]	CATAGGATGGATGGATAGATGGATAGATAGATAGATAGATAGATAGATAGATAGATAGATAGATAGACAGACAGACAGATAGATCAAT	AATACATAGGATGGATGGATAGATGGATAGATAGATAGATAGATAGATAGATAGATAGATAGATAGATAGACAGACAGACAGATAGATCAAT	ATTGATCTATCTGTCTGTCTGTCTATCTATCTATCTATCTATCTATCTATCTATCTATCTATCTATCCATCTATCCATCCATCCTATGTATT	AATACATAGGATGGATGGATAGATGGATAGATAGATAGATAGATAGATAGATAGATAGATAGATAGATAGACAGACAGACAGATAGATCAAT
	15	v1_15_S2	CE15_GGAT[3]AGAT[1]GGAT[1]AGAT[9]AGAC[4]AGAT[2]	CE15_GGAT[3]AGAT[1]GGAT[1]AGAT[9]AGAC[4]AGAT[2]	CATAGGATGGATGGATAGATGGATAGATAGATAGATAGATAGATAGATAGATAGATAGATAGACAGACAGACAGACAGATAGATCAAT	AATACATAGGATGGATGGATAGATGGATAGATAGATAGATAGATAGATAGATAGATAGATAGATAGACAGACAGACAGACAGATAGATCAAT	ATTGATCTATCTGTCTGTCTGTCTGTCTATCTATCTATCTATCTATCTATCTATCTATCTATCTATCCATCTATCCATCCATCCTATGTATT	AATACATAGGATGGATGGATAGATGGATAGATAGATAGATAGATAGATAGATAGATAGATAGATAGACAGACAGACAGACAGATAGATCAAT
	15	v1_15_S3	CE15_GGAT[3]AGAT[11]AGAC[4]AGAT[2]	CE15_GGAT[3]AGAT[11]AGAC[4]AGAT[2]	CATAGGATGGATGGATAGATAGATAGATAGATAGATAGATAGATAGATAGATAGATAGATAGACAGACAGACAGACAGATAGATCAAT	AATACATAGGATGGATGGATAGATAGATAGATAGATAGATAGATAGATAGATAGATAGATAGATAGACAGACAGACAGACAGATAGATCAAT	ATTGATCTATCTGTCTGTCTGTCTGTCTATCTATCTATCTATCTATCTATCTATCTATCTATCTATCTATCTATCCATCCATCCTATGTATT	AATACATAGGATGGATGGATAGATAGATAGATAGATAGATAGATAGATAGATAGATAGATAGATAGACAGACAGACAGACAGATAGATCAAT
	15	v2_15_S3	CE15_GGAT[1]AGAT[1]GGAT[1]AGAT[11]AGAC[4]AGAT[2]	CE15_GGAT[1]AGAT[1]GGAT[1]AGAT[11]AGAC[4]AGAT[2]	CATAGGATAGATGGATAGATAGATAGATAGATAGATAGATAGATAGATAGATAGATAGATAGACAGACAGACAGACAGATAGATCAAT	AATACATAGGATAGATGGATAGATAGATAGATAGATAGATAGATAGATAGATAGATAGATAGATAGACAGACAGACAGACAGATAGATCAAT	ATTGATCTATCTGTCTGTCTGTCTGTCTATCTATCTATCTATCTATCTATCTATCTATCTATCTATCTATCTATCCATCTATCCTATGTATT	AATACATAGGATAGATGGATAGATAGATAGATAGATAGATAGATAGATAGATAGATAGATAGATAGACAGACAGACAGACAGATAGATCAAT
	15	v1_15_S1	CE15_GGAT[3]AGAT[1]GGAT[1]AGAT[8]AGAC[5]AGAT[2]	CE15_GGAT[3]AGAT[1]GGAT[1]AGAT[8]AGAC[5]AGAT[2]	CATAGGATGGATGGATAGATGGATAGATAGATAGATAGATAGATAGATAGATAGATAGACAGACAGACAGACAGACAGATAGATCAAT	AATACATAGGATGGATGGATAGATGGATAGATAGATAGATAGATAGATAGATAGATAGATAGACAGACAGACAGACAGACAGATAGATCAAT	ATTGATCTATCTGTCTGTCTGTCTGTCTGTCTATCTATCTATCTATCTATCTATCTATCTATCTATCCATCTATCCATCCATCCTATGTATT	AATACATAGGATGGATGGATAGATGGATAGATAGATAGATAGATAGATAGATAGATAGATAGACAGACAGACAGACAGACAGATAGATCAAT
	15	v1_15_S4	CE15_GGAT[3]AGAT[1]GGAT[1]AGAT[5]AGAC[1]AGAT[3]AGAC[4]AGAT[2]	CE15_GGAT[3]AGAT[1]GGAT[1]AGAT[5]AGAC[1]AGAT[3]AGAC[4]AGAT[2]	CATAGGATGGATGGATAGATGGATAGATAGATAGATAGATAGATAGACAGATAGATAGATAGACAGACAGACAGACAGATAGATCAAT	AATACATAGGATGGATGGATAGATGGATAGATAGATAGATAGATAGATAGACAGATAGATAGATAGACAGACAGACAGACAGATAGATCAAT	ATTGATCTATCTGTCTGTCTGTCTGTCTATCTATCTATCTGTCTATCTATCTATCTATCTATCTATCCATCTATCCATCCATCCTATGTATT	AATACATAGGATGGATGGATAGATGGATAGATAGATAGATAGATAGATAGACAGATAGATAGATAGACAGACAGACAGACAGATAGATCAAT
	16	v1_16_S5	CE16_GGAT[3]AGAT[1]GGAT[2]AGAT[10]AGAC[3]AGAT[2]	CE16_GGAT[3]AGAT[1]GGAT[2]AGAT[10]AGAC[3]AGAT[2]	CATAGGATGGATGGATAGATGGATGGATAGATAGATAGATAGATAGATAGATAGATAGATAGATAGATAGACAGACAGACAGATAGATCAAT	AATACATAGGATGGATGGATAGATGGATGGATAGATAGATAGATAGATAGATAGATAGATAGATAGATAGATAGACAGACAGACAGATAGATCAAT	ATTGATCTATCTGTCTGTCTGTCTATCTATCTATCTATCTATCTATCTATCTATCTATCTATCTATCCATCCATCTATCCATCCATCCTATGTATT	AATACATAGGATGGATGGATAGATGGATGGATAGATAGATAGATAGATAGATAGATAGATAGATAGATAGATAGACAGACAGACAGATAGATCAAT
	16	v1_16_S4	CE16_GGAT[3]AGAT[1]GGAT[1]AGAT[11]AGAC[3]AGAT[2]	CE16_GGAT[3]AGAT[1]GGAT[1]AGAT[11]AGAC[3]AGAT[2]	CATAGGATGGATGGATAGATGGATAGATAGATAGATAGATAGATAGATAGATAGATAGATAGATAGATAGACAGACAGACAGATAGATCAAT	AATACATAGGATGGATGGATAGATGGATAGATAGATAGATAGATAGATAGATAGATAGATAGATAGATAGATAGACAGACAGACAGATAGATCAAT	ATTGATCTATCTGTCTGTCTGTCTATCTATCTATCTATCTATCTATCTATCTATCTATCTATCTATCTATCCATCTATCCATCCATCCTATGTATT	AATACATAGGATGGATGGATAGATGGATAGATAGATAGATAGATAGATAGATAGATAGATAGATAGATAGATAGACAGACAGACAGATAGATCAAT
	16	v1_16_S3	CE16_GGAT[3]AGAT[1]GGAT[1]AGAT[3]AGGT[1]AGAT[6]AGAC[4]AGAT[2]	CE16_GGAT[3]AGAT[1]GGAT[1]AGAT[3]AGGT[1]AGAT[6]AGAC[4]AGAT[2]	CATAGGATGGATGGATAGATGGATAGATAGATAGATAGGTAGATAGATAGATAGATAGATAGATAGACAGACAGACAGACAGATAGATCAAT	AATACATAGGATGGATGGATAGATGGATAGATAGATAGATAGGTAGATAGATAGATAGATAGATAGATAGACAGACAGACAGACAGATAGATCAAT	ATTGATCTATCTGTCTGTCTGTCTGTCTATCTATCTATCTATCTATCTATCTACCTATCTATCTATCTATCCATCTATCCATCCATCCTATGTATT	AATACATAGGATGGATGGATAGATGGATAGATAGATAGATAGGTAGATAGATAGATAGATAGATAGATAGACAGACAGACAGACAGATAGATCAAT
	16	v1_16_S1	CE16_GGAT[3]AGAT[1]GGAT[1]AGAT[10]AGAC[4]AGAT[2]	CE16_GGAT[3]AGAT[1]GGAT[1]AGAT[10]AGAC[4]AGAT[2]	CATAGGATGGATGGATAGATGGATAGATAGATAGATAGATAGATAGATAGATAGATAGATAGATAGACAGACAGACAGACAGATAGATCAAT	AATACATAGGATGGATGGATAGATGGATAGATAGATAGATAGATAGATAGATAGATAGATAGATAGATAGACAGACAGACAGACAGATAGATCAAT	ATTGATCTATCTGTCTGTCTGTCTGTCTATCTATCTATCTATCTATCTATCTATCTATCTATCTATCTATCCATCTATCCATCCATCCTATGTATT	AATACATAGGATGGATGGATAGATGGATAGATAGATAGATAGATAGATAGATAGATAGATAGATAGATAGACAGACAGACAGACAGATAGATCAAT
	16	v1_16_S2	CE16_GGAT[3]AGAT[12]AGAC[4]AGAT[2]	CE16_GGAT[3]AGAT[12]AGAC[4]AGAT[2]	CATAGGATGGATGGATAGATAGATAGATAGATAGATAGATAGATAGATAGATAGATAGATAGATAGACAGACAGACAGACAGATAGATCAAT	AATACATAGGATGGATGGATAGATAGATAGATAGATAGATAGATAGATAGATAGATAGATAGATAGATAGACAGACAGACAGACAGATAGATCAAT	ATTGATCTATCTGTCTGTCTGTCTGTCTATCTATCTATCTATCTATCTATCTATCTATCTATCTATCTATCTATCTATCCATCCATCCTATGTATT	AATACATAGGATGGATGGATAGATAGATAGATAGATAGATAGATAGATAGATAGATAGATAGATAGATAGACAGACAGACAGACAGATAGATCAAT
	17	v1_17_S3	CE17_GGAT[3]AGAT[1]GGAT[1]AGAT[12]AGAC[3]AGAT[2]	CE17_GGAT[3]AGAT[1]GGAT[1]AGAT[12]AGAC[3]AGAT[2]	CATAGGATGGATGGATAGATGGATAGATAGATAGATAGATAGATAGATAGATAGATAGATAGATAGATAGATAGACAGACAGACAGATAGATCAAT	AATACATAGGATGGATGGATAGATGGATAGATAGATAGATAGATAGATAGATAGATAGATAGATAGATAGATAGATAGACAGACAGACAGATAGATCAAT	ATTGATCTATCTGTCTGTCTGTCTATCTATCTATCTATCTATCTATCTATCTATCTATCTATCTATCTATCTATCCATCTATCCATCCATCCTATGTATT	AATACATAGGATGGATGGATAGATGGATAGATAGATAGATAGATAGATAGATAGATAGATAGATAGATAGATAGATAGACAGACAGACAGATAGATCAAT
	17	v1_17_S2	CE17_GGAT[3]AGAT[1]GGAT[1]AGAT[11]AGAC[4]AGAT[2]	CE17_GGAT[3]AGAT[1]GGAT[1]AGAT[11]AGAC[4]AGAT[2]	CATAGGATGGATGGATAGATGGATAGATAGATAGATAGATAGATAGATAGATAGATAGATAGATAGATAGACAGACAGACAGACAGATAGATCAAT	AATACATAGGATGGATGGATAGATGGATAGATAGATAGATAGATAGATAGATAGATAGATAGATAGATAGATAGACAGACAGACAGACAGATAGATCAAT	ATTGATCTATCTGTCTGTCTGTCTGTCTATCTATCTATCTATCTATCTATCTATCTATCTATCTATCTATCTATCCATCTATCCATCCATCCTATGTATT	AATACATAGGATGGATGGATAGATGGATAGATAGATAGATAGATAGATAGATAGATAGATAGATAGATAGATAGACAGACAGACAGACAGATAGATCAAT
	17	v1_17_S1	CE17_GGAT[3]AGAT[1]GGAT[1]AGAT[10]AGAC[5]AGAT[2]	CE17_GGAT[3]AGAT[1]GGAT[1]AGAT[10]AGAC[5]AGAT[2]	CATAGGATGGATGGATAGATGGATAGATAGATAGATAGATAGATAGATAGATAGATAGATAGATAGACAGACAGACAGACAGACAGATAGATCAAT	AATACATAGGATGGATGGATAGATGGATAGATAGATAGATAGATAGATAGATAGATAGATAGATAGATAGACAGACAGACAGACAGACAGATAGATCAAT	ATTGATCTATCTGTCTGTCTGTCTGTCTGTCTATCTATCTATCTATCTATCTATCTATCTATCTATCTATCTATCCATCTATCCATCCATCCTATGTATT	AATACATAGGATGGATGGATAGATGGATAGATAGATAGATAGATAGATAGATAGATAGATAGATAGATAGACAGACAGACAGACAGACAGATAGATCAAT
	17	v1_17_S4	CE17_GGAT[3]AGAT[1]GGAT[1]AGAT[12]AGAC[4]AGAT[1]	CE17_GGAT[3]AGAT[1]GGAT[1]AGAT[12]AGAC[4]AGAT[1]	CATAGGATGGATGGATAGATGGATAGATAGATAGATAGATAGATAGATAGATAGATAGATAGATAGATAGATAGACAGACAGACAGACAGATCAAT	AATACATAGGATGGATGGATAGATGGATAGATAGATAGATAGATAGATAGATAGATAGATAGATAGATAGATAGATAGACAGACAGACAGACAGATCAAT	ATTGATCTGTCTGTCTGTCTGTCTATCTATCTATCTATCTATCTATCTATCTATCTATCTATCTATCTATCTATCCATCTATCCATCCATCCTATGTATT	AATACATAGGATGGATGGATAGATGGATAGATAGATAGATAGATAGATAGATAGATAGATAGATAGATAGATAGATAGACAGACAGACAGACAGATCAAT
	17	v1_17_S5	CE17_GGAT[3]AGAT[1]GGAT[1]AGAT[12]AGAC[3]AGAG[1]AGAT[1]	CE17_GGAT[3]AGAT[1]GGAT[1]AGAT[12]AGAC[3]AGAG[1]AGAT[1]	CATAGGATGGATGGATAGATGGATAGATAGATAGATAGATAGATAGATAGATAGATAGATAGATAGATAGATAGACAGACAGACAGAGAGATCAAT	AATACATAGGATGGATGGATAGATGGATAGATAGATAGATAGATAGATAGATAGATAGATAGATAGATAGATAGATAGACAGACAGACAGAGAGATCAAT	ATTGATCTCTCTGTCTGTCTGTCTATCTATCTATCTATCTATCTATCTATCTATCTATCTATCTATCTATCTATCCATCTATCCATCCATCCTATGTATT	AATACATAGGATGGATGGATAGATGGATAGATAGATAGATAGATAGATAGATAGATAGATAGATAGATAGATAGATAGACAGACAGACAGAGAGATCAAT
	18	v1_18_S6	CE18_GGAT[3]AGAT[1]GGAT[1]AGAT[13]AGAC[3]AGAT[2]	CE18_GGAT[3]AGAT[1]GGAT[1]AGAT[13]AGAC[3]AGAT[2]	CATAGGATGGATGGATAGATGGATAGATAGATAGATAGATAGATAGATAGATAGATAGATAGATAGATAGATAGATAGACAGACAGACAGATAGATCAAT	AATACATAGGATGGATGGATAGATGGATAGATAGATAGATAGATAGATAGATAGATAGATAGATAGATAGATAGATAGATAGACAGACAGACAGATAGATCAAT	ATTGATCTATCTGTCTGTCTGTCTATCTATCTATCTATCTATCTATCTATCTATCTATCTATCTATCTATCTATCTATCCATCTATCCATCCATCCTATGTATT	AATACATAGGATGGATGGATAGATGGATAGATAGATAGATAGATAGATAGATAGATAGATAGATAGATAGATAGATAGATAGACAGACAGACAGATAGATCAAT
	18	v1_18_S4	CE18_GGAT[3]AGAT[1]GGCT[1]AGAT[12]AGAC[4]AGAT[2]	CE18_GGAT[3]AGAT[1]GGCT[1]AGAT[12]AGAC[4]AGAT[2]	CATAGGATGGATGGATAGATGGCTAGATAGATAGATAGATAGATAGATAGATAGATAGATAGATAGATAGATAGACAGACAGACAGACAGATAGATCAAT	AATACATAGGATGGATGGATAGATGGCTAGATAGATAGATAGATAGATAGATAGATAGATAGATAGATAGATAGATAGACAGACAGACAGACAGATAGATCAAT	ATTGATCTATCTGTCTGTCTGTCTGTCTATCTATCTATCTATCTATCTATCTATCTATCTATCTATCTATCTATCTAGCCATCTATCCATCCATCCTATGTATT	AATACATAGGATGGATGGATAGATGGCTAGATAGATAGATAGATAGATAGATAGATAGATAGATAGATAGATAGATAGACAGACAGACAGACAGATAGATCAAT
	18	v1_18_S3	CE18_GGAT[3]AGAT[1]GGAT[1]AGAT[12]AGAC[4]AGAT[2]	CE18_GGAT[3]AGAT[1]GGAT[1]AGAT[12]AGAC[4]AGAT[2]	CATAGGATGGATGGATAGATGGATAGATAGATAGATAGATAGATAGATAGATAGATAGATAGATAGATAGATAGACAGACAGACAGACAGATAGATCAAT	AATACATAGGATGGATGGATAGATGGATAGATAGATAGATAGATAGATAGATAGATAGATAGATAGATAGATAGATAGACAGACAGACAGACAGATAGATCAAT	ATTGATCTATCTGTCTGTCTGTCTGTCTATCTATCTATCTATCTATCTATCTATCTATCTATCTATCTATCTATCTATCCATCTATCCATCCATCCTATGTATT	AATACATAGGATGGATGGATAGATGGATAGATAGATAGATAGATAGATAGATAGATAGATAGATAGATAGATAGATAGACAGACAGACAGACAGATAGATCAAT
	18	v1_18_S2	CE18_GGAT[3]AGAT[1]GGAT[1]AGAT[11]AGAC[5]AGAT[2]	CE18_GGAT[3]AGAT[1]GGAT[1]AGAT[11]AGAC[5]AGAT[2]	CATAGGATGGATGGATAGATGGATAGATAGATAGATAGATAGATAGATAGATAGATAGATAGATAGATAGACAGACAGACAGACAGACAGATAGATCAAT	AATACATAGGATGGATGGATAGATGGATAGATAGATAGATAGATAGATAGATAGATAGATAGATAGATAGATAGACAGACAGACAGACAGACAGATAGATCAAT	ATTGATCTATCTGTCTGTCTGTCTGTCTGTCTATCTATCTATCTATCTATCTATCTATCTATCTATCTATCTATCTATCCATCTATCCATCCATCCTATGTATT	AATACATAGGATGGATGGATAGATGGATAGATAGATAGATAGATAGATAGATAGATAGATAGATAGATAGATAGACAGACAGACAGACAGACAGATAGATCAAT
	18	v1_18_S1	CE18_GGAT[3]AGAT[1]GGAT[1]AGAT[10]AGAC[6]AGAT[2]	CE18_GGAT[3]AGAT[1]GGAT[1]AGAT[10]AGAC[6]AGAT[2]	CATAGGATGGATGGATAGATGGATAGATAGATAGATAGATAGATAGATAGATAGATAGATAGATAGACAGACAGACAGACAGACAGACAGATAGATCAAT	AATACATAGGATGGATGGATAGATGGATAGATAGATAGATAGATAGATAGATAGATAGATAGATAGATAGACAGACAGACAGACAGACAGACAGATAGATCAAT	ATTGATCTATCTGTCTGTCTGTCTGTCTGTCTGTCTATCTATCTATCTATCTATCTATCTATCTATCTATCTATCTATCCATCTATCCATCCATCCTATGTATT	AATACATAGGATGGATGGATAGATGGATAGATAGATAGATAGATAGATAGATAGATAGATAGATAGATAGACAGACAGACAGACAGACAGACAGATAGATCAAT
	18	v1_18_S5	CE18_GGAT[3]AGAT[1]GGAT[1]AGAT[12]AAAC[1]AGAC[3]AGAT[2]	CE18_GGAT[3]AGAT[1]GGAT[1]AGAT[12]AAAC[1]AGAC[3]AGAT[2]	CATAGGATGGATGGATAGATGGATAGATAGATAGATAGATAGATAGATAGATAGATAGATAGATAGATAGATAAACAGACAGACAGACAGATAGATCAAT	AATACATAGGATGGATGGATAGATGGATAGATAGATAGATAGATAGATAGATAGATAGATAGATAGATAGATAGATAAACAGACAGACAGACAGATAGATCAAT	ATTGATCTATCTGTCTGTCTGTCTGTTTATCTATCTATCTATCTATCTATCTATCTATCTATCTATCTATCTATCTATCCATCTATCCATCCATCCTATGTATT	AATACATAGGATGGATGGATAGATGGATAGATAGATAGATAGATAGATAGATAGATAGATAGATAGATAGATAGATAAACAGACAGACAGACAGATAGATCAAT
	18	v1_18_S7	CE18_GGAT[3]AGAT[1]GGAT[1]AGAT[12]AGAC[5]AGAT[1]	CE18_GGAT[3]AGAT[1]GGAT[1]AGAT[12]AGAC[5]AGAT[1]	CATAGGATGGATGGATAGATGGATAGATAGATAGATAGATAGATAGATAGATAGATAGATAGATAGATAGATAGACAGACAGACAGACAGACAGATCAAT	AATACATAGGATGGATGGATAGATGGATAGATAGATAGATAGATAGATAGATAGATAGATAGATAGATAGATAGATAGACAGACAGACAGACAGACAGATCAAT	ATTGATCTGTCTGTCTGTCTGTCTGTCTATCTATCTATCTATCTATCTATCTATCTATCTATCTATCTATCTATCTATCCATCTATCCATCCATCCTATGTATT	AATACATAGGATGGATGGATAGATGGATAGATAGATAGATAGATAGATAGATAGATAGATAGATAGATAGATAGATAGACAGACAGACAGACAGACAGATCAAT
	18	v1_18_S8	CE18_GGAT[3]AGAT[1]GGAT[1]AGAT[13]AGAC[4]AGAT[1]	CE18_GGAT[3]AGAT[1]GGAT[1]AGAT[13]AGAC[4]AGAT[1]	CATAGGATGGATGGATAGATGGATAGATAGATAGATAGATAGATAGATAGATAGATAGATAGATAGATAGATAGATAGACAGACAGACAGACAGATCAAT	AATACATAGGATGGATGGATAGATGGATAGATAGATAGATAGATAGATAGATAGATAGATAGATAGATAGATAGATAGATAGACAGACAGACAGACAGATCAAT	ATTGATCTGTCTGTCTGTCTGTCTATCTATCTATCTATCTATCTATCTATCTATCTATCTATCTATCTATCTATCTATCCATCTATCCATCCATCCTATGTATT	AATACATAGGATGGATGGATAGATGGATAGATAGATAGATAGATAGATAGATAGATAGATAGATAGATAGATAGATAGATAGACAGACAGACAGACAGATCAAT
	19	v1_19_S4	CE19_GGAT[3]AGAT[1]GGAT[1]AGAT[14]AGAC[3]AGAT[2]	CE19_GGAT[3]AGAT[1]GGAT[1]AGAT[14]AGAC[3]AGAT[2]	CATAGGATGGATGGATAGATGGATAGATAGATAGATAGATAGATAGATAGATAGATAGATAGATAGATAGATAGATAGATAGACAGACAGACAGATAGATCAAT	AATACATAGGATGGATGGATAGATGGATAGATAGATAGATAGATAGATAGATAGATAGATAGATAGATAGATAGATAGATAGATAGACAGACAGACAGATAGATCAAT	ATTGATCTATCTGTCTGTCTGTCTATCTATCTATCTATCTATCTATCTATCTATCTATCTATCTATCTATCTATCTATCTATCCATCTATCCATCCATCCTATGTATT	AATACATAGGATGGATGGATAGATGGATAGATAGATAGATAGATAGATAGATAGATAGATAGATAGATAGATAGATAGATAGATAGACAGACAGACAGATAGATCAAT
	19	v1_19_S3	CE19_GGAT[3]AGAT[1]GGAT[1]AGAT[13]AGAC[4]AGAT[2]	CE19_GGAT[3]AGAT[1]GGAT[1]AGAT[13]AGAC[4]AGAT[2]	CATAGGATGGATGGATAGATGGATAGATAGATAGATAGATAGATAGATAGATAGATAGATAGATAGATAGATAGATAGACAGACAGACAGACAGATAGATCAAT	AATACATAGGATGGATGGATAGATGGATAGATAGATAGATAGATAGATAGATAGATAGATAGATAGATAGATAGATAGATAGACAGACAGACAGACAGATAGATCAAT	ATTGATCTATCTGTCTGTCTGTCTGTCTATCTATCTATCTATCTATCTATCTATCTATCTATCTATCTATCTATCTATCTATCCATCTATCCATCCATCCTATGTATT	AATACATAGGATGGATGGATAGATGGATAGATAGATAGATAGATAGATAGATAGATAGATAGATAGATAGATAGATAGATAGACAGACAGACAGACAGATAGATCAAT
	19	v1_19_S2	CE19_GGAT[3]AGAT[1]GGAT[1]AGAT[12]AGAC[5]AGAT[2]	CE19_GGAT[3]AGAT[1]GGAT[1]AGAT[12]AGAC[5]AGAT[2]	CATAGGATGGATGGATAGATGGATAGATAGATAGATAGATAGATAGATAGATAGATAGATAGATAGATAGATAGACAGACAGACAGACAGACAGATAGATCAAT	AATACATAGGATGGATGGATAGATGGATAGATAGATAGATAGATAGATAGATAGATAGATAGATAGATAGATAGATAGACAGACAGACAGACAGACAGATAGATCAAT	ATTGATCTATCTGTCTGTCTGTCTGTCTGTCTATCTATCTATCTATCTATCTATCTATCTATCTATCTATCTATCTATCTATCCATCTATCCATCCATCCTATGTATT	AATACATAGGATGGATGGATAGATGGATAGATAGATAGATAGATAGATAGATAGATAGATAGATAGATAGATAGATAGACAGACAGACAGACAGACAGATAGATCAAT
	19	v1_19_S5	CE19_GGAT[3]AGAT[1]GGAT[1]AGAT[13]AGAC[4]AGAT[1]AGTT[1]	CE19_GGAT[3]AGAT[1]GGAT[1]AGAT[13]AGAC[4]AGAT[1]AGTT[1]	CATAGGATGGATGGATAGATGGATAGATAGATAGATAGATAGATAGATAGATAGATAGATAGATAGATAGATAGATAGACAGACAGACAGACAGATAGTTCAAT	AATACATAGGATGGATGGATAGATGGATAGATAGATAGATAGATAGATAGATAGATAGATAGATAGATAGATAGATAGATAGACAGACAGACAGACAGATAGTTCAAT	ATTGAACTATCTGTCTGTCTGTCTGTCTATCTATCTATCTATCTATCTATCTATCTATCTATCTATCTATCTATCTATCTATCCATCTATCCATCCATCCTATGTATT	AATACATAGGATGGATGGATAGATGGATAGATAGATAGATAGATAGATAGATAGATAGATAGATAGATAGATAGATAGATAGACAGACAGACAGACAGATAGTTCAAT
	19	v1_19_S1	CE19_GGAT[3]AGAT[1]GGAT[1]AGAT[11]AGAC[6]AGAT[2]	CE19_GGAT[3]AGAT[1]GGAT[1]AGAT[11]AGAC[6]AGAT[2]	CATAGGATGGATGGATAGATGGATAGATAGATAGATAGATAGATAGATAGATAGATAGATAGATAGATAGACAGACAGACAGACAGACAGACAGATAGATCAAT	AATACATAGGATGGATGGATAGATGGATAGATAGATAGATAGATAGATAGATAGATAGATAGATAGATAGATAGACAGACAGACAGACAGACAGACAGATAGATCAAT	ATTGATCTATCTGTCTGTCTGTCTGTCTGTCTGTCTATCTATCTATCTATCTATCTATCTATCTATCTATCTATCTATCTATCCATCTATCCATCCATCCTATGTATT	AATACATAGGATGGATGGATAGATGGATAGATAGATAGATAGATAGATAGATAGATAGATAGATAGATAGATAGACAGACAGACAGACAGACAGACAGATAGATCAAT
	20	v1_20_S3	CE20_GGAT[3]AGAT[1]GGAT[1]AGAT[14]AGAC[4]AGAT[2]	CE20_GGAT[3]AGAT[1]GGAT[1]AGAT[14]AGAC[4]AGAT[2]	CATAGGATGGATGGATAGATGGATAGATAGATAGATAGATAGATAGATAGATAGATAGATAGATAGATAGATAGATAGATAGACAGACAGACAGACAGATAGATCAAT	AATACATAGGATGGATGGATAGATGGATAGATAGATAGATAGATAGATAGATAGATAGATAGATAGATAGATAGATAGATAGATAGACAGACAGACAGACAGATAGATCAAT	ATTGATCTATCTGTCTGTCTGTCTGTCTATCTATCTATCTATCTATCTATCTATCTATCTATCTATCTATCTATCTATCTATCTATCCATCTATCCATCCATCCTATGTATT	AATACATAGGATGGATGGATAGATGGATAGATAGATAGATAGATAGATAGATAGATAGATAGATAGATAGATAGATAGATAGATAGACAGACAGACAGACAGATAGATCAAT
	20	v1_20_S2	CE20_GGAT[3]AGAT[1]GGAT[1]AGAT[13]AGAC[5]AGAT[2]	CE20_GGAT[3]AGAT[1]GGAT[1]AGAT[13]AGAC[5]AGAT[2]	CATAGGATGGATGGATAGATGGATAGATAGATAGATAGATAGATAGATAGATAGATAGATAGATAGATAGATAGATAGACAGACAGACAGACAGACAGATAGATCAAT	AATACATAGGATGGATGGATAGATGGATAGATAGATAGATAGATAGATAGATAGATAGATAGATAGATAGATAGATAGATAGACAGACAGACAGACAGACAGATAGATCAAT	ATTGATCTATCTGTCTGTCTGTCTGTCTGTCTATCTATCTATCTATCTATCTATCTATCTATCTATCTATCTATCTATCTATCTATCCATCTATCCATCCATCCTATGTATT	AATACATAGGATGGATGGATAGATGGATAGATAGATAGATAGATAGATAGATAGATAGATAGATAGATAGATAGATAGATAGACAGACAGACAGACAGACAGATAGATCAAT
	20	v1_20_S1	CE20_GGAT[3]AGAT[1]GGAT[1]AGAT[12]AGAC[6]AGAT[2]	CE20_GGAT[3]AGAT[1]GGAT[1]AGAT[12]AGAC[6]AGAT[2]	CATAGGATGGATGGATAGATGGATAGATAGATAGATAGATAGATAGATAGATAGATAGATAGATAGATAGATAGACAGACAGACAGACAGACAGACAGATAGATCAAT	AATACATAGGATGGATGGATAGATGGATAGATAGATAGATAGATAGATAGATAGATAGATAGATAGATAGATAGATAGACAGACAGACAGACAGACAGACAGATAGATCAAT	ATTGATCTATCTGTCTGTCTGTCTGTCTGTCTGTCTATCTATCTATCTATCTATCTATCTATCTATCTATCTATCTATCTATCTATCCATCTATCCATCCATCCTATGTATT	AATACATAGGATGGATGGATAGATGGATAGATAGATAGATAGATAGATAGATAGATAGATAGATAGATAGATAGATAGACAGACAGACAGACAGACAGACAGATAGATCAAT
	21	v1_21_S3	CE21_GGAT[3]AGAT[1]GGAT[1]AGAT[15]AGAC[4]AGAT[2]	CE21_GGAT[3]AGAT[1]GGAT[1]AGAT[15]AGAC[4]AGAT[2]	CATAGGATGGATGGATAGATGGATAGATAGATAGATAGATAGATAGATAGATAGATAGATAGATAGATAGATAGATAGATAGATAGACAGACAGACAGACAGATAGATCAAT	AATACATAGGATGGATGGATAGATGGATAGATAGATAGATAGATAGATAGATAGATAGATAGATAGATAGATAGATAGATAGATAGATAGACAGACAGACAGACAGATAGATCAAT	ATTGATCTATCTGTCTGTCTGTCTGTCTATCTATCTATCTATCTATCTATCTATCTATCTATCTATCTATCTATCTATCTATCTATCTATCCATCTATCCATCCATCCTATGTATT	AATACATAGGATGGATGGATAGATGGATAGATAGATAGATAGATAGATAGATAGATAGATAGATAGATAGATAGATAGATAGATAGATAGACAGACAGACAGACAGATAGATCAAT
	21	v1_21_S2	CE21_GGAT[3]AGAT[1]GGAT[1]AGAT[14]AGAC[5]AGAT[2]	CE21_GGAT[3]AGAT[1]GGAT[1]AGAT[14]AGAC[5]AGAT[2]	CATAGGATGGATGGATAGATGGATAGATAGATAGATAGATAGATAGATAGATAGATAGATAGATAGATAGATAGATAGATAGACAGACAGACAGACAGACAGATAGATCAAT	AATACATAGGATGGATGGATAGATGGATAGATAGATAGATAGATAGATAGATAGATAGATAGATAGATAGATAGATAGATAGATAGACAGACAGACAGACAGACAGATAGATCAAT	ATTGATCTATCTGTCTGTCTGTCTGTCTGTCTATCTATCTATCTATCTATCTATCTATCTATCTATCTATCTATCTATCTATCTATCTATCCATCTATCCATCCATCCTATGTATT	AATACATAGGATGGATGGATAGATGGATAGATAGATAGATAGATAGATAGATAGATAGATAGATAGATAGATAGATAGATAGATAGACAGACAGACAGACAGACAGATAGATCAAT
	21	v1_21_S1	CE21_GGAT[3]AGAT[1]GGAT[1]AGAT[13]AGAC[6]AGAT[2]	CE21_GGAT[3]AGAT[1]GGAT[1]AGAT[13]AGAC[6]AGAT[2]	CATAGGATGGATGGATAGATGGATAGATAGATAGATAGATAGATAGATAGATAGATAGATAGATAGATAGATAGATAGACAGACAGACAGACAGACAGACAGATAGATCAAT	AATACATAGGATGGATGGATAGATGGATAGATAGATAGATAGATAGATAGATAGATAGATAGATAGATAGATAGATAGATAGACAGACAGACAGACAGACAGACAGATAGATCAAT	ATTGATCTATCTGTCTGTCTGTCTGTCTGTCTGTCTATCTATCTATCTATCTATCTATCTATCTATCTATCTATCTATCTATCTATCTATCCATCTATCCATCCATCCTATGTATT	AATACATAGGATGGATGGATAGATGGATAGATAGATAGATAGATAGATAGATAGATAGATAGATAGATAGATAGATAGATAGACAGACAGACAGACAGACAGACAGATAGATCAAT
	21	v1_21_S4	CE21_GGAT[3]AGAT[1]GGAT[1]AGAT[3]GGAT[1]AGAT[11]AGAC[4]AGAT[2]	CE21_GGAT[3]AGAT[1]GGAT[1]AGAT[3]GGAT[1]AGAT[11]AGAC[4]AGAT[2]	CATAGGATGGATGGATAGATGGATAGATAGATAGATGGATAGATAGATAGATAGATAGATAGATAGATAGATAGATAGATAGATAGACAGACAGACAGACAGATAGATCAAT	AATACATAGGATGGATGGATAGATGGATAGATAGATAGATGGATAGATAGATAGATAGATAGATAGATAGATAGATAGATAGATAGATAGACAGACAGACAGACAGATAGATCAAT	ATTGATCTATCTGTCTGTCTGTCTGTCTATCTATCTATCTATCTATCTATCTATCTATCTATCTATCTATCTATCCATCTATCTATCTATCCATCTATCCATCCATCCTATGTATT	AATACATAGGATGGATGGATAGATGGATAGATAGATAGATGGATAGATAGATAGATAGATAGATAGATAGATAGATAGATAGATAGATAGACAGACAGACAGACAGATAGATCAAT
D12S391	13	v1_13_S1	CE13_TAGA[8]CAGA[5]	CE13_TAGA[8]CAGA[5]	TGCATAGGTAGATAGATAGATAGATAGATAGATAGATAGACAGACAGACAGACAGACAGATGAGA	CAGAGAGAAAGAATCAACAGGATCAATGGATGCATAGGTAGATAGATAGATAGATAGATAGATAGATAGACAGACAGACAGACAGACAGATGAGAGGGGATTTATTAGAGGAATTAGCTCAAGTGATATGGAGGCTGAAAAATCTCATGACAGTCCATCTGCAAGCTGGAGACCCAGGGACACTA	CAGAGAGAAAGAATCAACAGGATCAATGGATGCATAGGTAGATAGATAGATAGATAGATAGATAGATAGACAGACAGACAGACAGACAGATGAGAGGGGATTTATTAGAGGAATTAGCTCAAGTGATATGGAGGCTGAAAAATCTCATGACAGTCCATCTGCAAGCTGGAGACCCAGGGACACTA
	14	v1_14_S1	CE14_TAGA[7]CAGA[7]	CE14_TAGA[7]CAGA[7]	TGCATAGGTAGATAGATAGATAGATAGATAGATAGACAGACAGACAGACAGACAGACAGACAGATGAGA	CAGAGAGAAAGAATCAACAGGATCAATGGATGCATAGGTAGATAGATAGATAGATAGATAGATAGACAGACAGACAGACAGACAGACAGACAGATGAGAGGGGATTTATTAGAGGAATTAGCTCAAGTGATATGGAGGCTGAAAAATCTCATGACAGTCCATCTGCAAGCTGGAGACCCAGGGACACTA	CAGAGAGAAAGAATCAACAGGATCAATGGATGCATAGGTAGATAGATAGATAGATAGATAGATAGACAGACAGACAGACAGACAGACAGACAGATGAGAGGGGATTTATTAGAGGAATTAGCTCAAGTGATATGGAGGCTGAAAAATCTCATGACAGTCCATCTGCAAGCTGGAGACCCAGGGACACTA
	14	v1_14_S2	CE14_TAGA[8]CAGA[6]	CE14_TAGA[8]CAGA[6]	TGCATAGGTAGATAGATAGATAGATAGATAGATAGATAGACAGACAGACAGACAGACAGACAGATGAGA	CAGAGAGAAAGAATCAACAGGATCAATGGATGCATAGGTAGATAGATAGATAGATAGATAGATAGATAGACAGACAGACAGACAGACAGACAGATGAGAGGGGATTTATTAGAGGAATTAGCTCAAGTGATATGGAGGCTGAAAAATCTCATGACAGTCCATCTGCAAGCTGGAGACCCAGGGACACTA	CAGAGAGAAAGAATCAACAGGATCAATGGATGCATAGGTAGATAGATAGATAGATAGATAGATAGATAGACAGACAGACAGACAGACAGACAGATGAGAGGGGATTTATTAGAGGAATTAGCTCAAGTGATATGGAGGCTGAAAAATCTCATGACAGTCCATCTGCAAGCTGGAGACCCAGGGACACTA
	15	v1_15_S1	CE15_TAGA[9]CAGA[6]	CE15_TAGA[9]CAGA[6]	TGCATAGGTAGATAGATAGATAGATAGATAGATAGATAGATAGACAGACAGACAGACAGACAGACAGATGAGA	CAGAGAGAAAGAATCAACAGGATCAATGGATGCATAGGTAGATAGATAGATAGATAGATAGATAGATAGATAGACAGACAGACAGACAGACAGACAGATGAGAGGGGATTTATTAGAGGAATTAGCTCAAGTGATATGGAGGCTGAAAAATCTCATGACAGTCCATCTGCAAGCTGGAGACCCAGGGACACTA	CAGAGAGAAAGAATCAACAGGATCAATGGATGCATAGGTAGATAGATAGATAGATAGATAGATAGATAGATAGACAGACAGACAGACAGACAGACAGATGAGAGGGGATTTATTAGAGGAATTAGCTCAAGTGATATGGAGGCTGAAAAATCTCATGACAGTCCATCTGCAAGCTGGAGACCCAGGGACACTA
	15	v1_15_S2	CE15_TAGA[10]CAGA[5]	CE15_TAGA[10]CAGA[5]	TGCATAGGTAGATAGATAGATAGATAGATAGATAGATAGATAGATAGACAGACAGACAGACAGACAGATGAGA	CAGAGAGAAAGAATCAACAGGATCAATGGATGCATAGGTAGATAGATAGATAGATAGATAGATAGATAGATAGATAGACAGACAGACAGACAGACAGATGAGAGGGGATTTATTAGAGGAATTAGCTCAAGTGATATGGAGGCTGAAAAATCTCATGACAGTCCATCTGCAAGCTGGAGACCCAGGGACACTA	CAGAGAGAAAGAATCAACAGGATCAATGGATGCATAGGTAGATAGATAGATAGATAGATAGATAGATAGATAGATAGACAGACAGACAGACAGACAGATGAGAGGGGATTTATTAGAGGAATTAGCTCAAGTGATATGGAGGCTGAAAAATCTCATGACAGTCCATCTGCAAGCTGGAGACCCAGGGACACTA
	15.1	v1_15.1_S1	CE15.1_TAGA[1]T[1]TAGA[8]CAGA[6]	CE15.1_TAGA[1]T[1]TAGA[8]CAGA[6]	TGCATAGGTAGATTAGATAGATAGATAGATAGATAGATAGATAGACAGACAGACAGACAGACAGACAGATGAGA	CAGAGAGAAAGAATCAACAGGATCAATGGATGCATAGGTAGATTAGATAGATAGATAGATAGATAGATAGATAGACAGACAGACAGACAGACAGACAGATGAGAGGGGATTTATTAGAGGAATTAGCTCAAGTGATATGGAGGCTGAAAAATCTCATGACAGTCCATCTGCAAGCTGGAGACCCAGGGACACTA	CAGAGAGAAAGAATCAACAGGATCAATGGATGCATAGGTAGATTAGATAGATAGATAGATAGATAGATAGATAGACAGACAGACAGACAGACAGACAGATGAGAGGGGATTTATTAGAGGAATTAGCTCAAGTGATATGGAGGCTGAAAAATCTCATGACAGTCCATCTGCAAGCTGGAGACCCAGGGACACTA
	16	v1_16_S1	CE16_TAGA[9]CAGA[7]	CE16_TAGA[9]CAGA[7]	TGCATAGGTAGATAGATAGATAGATAGATAGATAGATAGATAGACAGACAGACAGACAGACAGACAGACAGATGAGA	CAGAGAGAAAGAATCAACAGGATCAATGGATGCATAGGTAGATAGATAGATAGATAGATAGATAGATAGATAGACAGACAGACAGACAGACAGACAGACAGATGAGAGGGGATTTATTAGAGGAATTAGCTCAAGTGATATGGAGGCTGAAAAATCTCATGACAGTCCATCTGCAAGCTGGAGACCCAGGGACACTA	CAGAGAGAAAGAATCAACAGGATCAATGGATGCATAGGTAGATAGATAGATAGATAGATAGATAGATAGATAGACAGACAGACAGACAGACAGACAGACAGATGAGAGGGGATTTATTAGAGGAATTAGCTCAAGTGATATGGAGGCTGAAAAATCTCATGACAGTCCATCTGCAAGCTGGAGACCCAGGGACACTA
	16	v1_16_S2	CE16_TAGA[10]CAGA[6]	CE16_TAGA[10]CAGA[6]	TGCATAGGTAGATAGATAGATAGATAGATAGATAGATAGATAGATAGACAGACAGACAGACAGACAGACAGATGAGA	CAGAGAGAAAGAATCAACAGGATCAATGGATGCATAGGTAGATAGATAGATAGATAGATAGATAGATAGATAGATAGACAGACAGACAGACAGACAGACAGATGAGAGGGGATTTATTAGAGGAATTAGCTCAAGTGATATGGAGGCTGAAAAATCTCATGACAGTCCATCTGCAAGCTGGAGACCCAGGGACACTA	CAGAGAGAAAGAATCAACAGGATCAATGGATGCATAGGTAGATAGATAGATAGATAGATAGATAGATAGATAGATAGACAGACAGACAGACAGACAGACAGATGAGAGGGGATTTATTAGAGGAATTAGCTCAAGTGATATGGAGGCTGAAAAATCTCATGACAGTCCATCTGCAAGCTGGAGACCCAGGGACACTA
	16	v1_16_S3	CE16_TAGA[11]CAGA[5]	CE16_TAGA[11]CAGA[5]	TGCATAGGTAGATAGATAGATAGATAGATAGATAGATAGATAGATAGATAGACAGACAGACAGACAGACAGATGAGA	CAGAGAGAAAGAATCAACAGGATCAATGGATGCATAGGTAGATAGATAGATAGATAGATAGATAGATAGATAGATAGATAGACAGACAGACAGACAGACAGATGAGAGGGGATTTATTAGAGGAATTAGCTCAAGTGATATGGAGGCTGAAAAATCTCATGACAGTCCATCTGCAAGCTGGAGACCCAGGGACACTA	CAGAGAGAAAGAATCAACAGGATCAATGGATGCATAGGTAGATAGATAGATAGATAGATAGATAGATAGATAGATAGATAGACAGACAGACAGACAGACAGATGAGAGGGGATTTATTAGAGGAATTAGCTCAAGTGATATGGAGGCTGAAAAATCTCATGACAGTCCATCTGCAAGCTGGAGACCCAGGGACACTA
	17	v1_17_S1	CE17_TAGA[10]CAGA[7]	CE17_TAGA[10]CAGA[7]	TGCATAGGTAGATAGATAGATAGATAGATAGATAGATAGATAGATAGACAGACAGACAGACAGACAGACAGACAGATGAGA	CAGAGAGAAAGAATCAACAGGATCAATGGATGCATAGGTAGATAGATAGATAGATAGATAGATAGATAGATAGATAGACAGACAGACAGACAGACAGACAGACAGATGAGAGGGGATTTATTAGAGGAATTAGCTCAAGTGATATGGAGGCTGAAAAATCTCATGACAGTCCATCTGCAAGCTGGAGACCCAGGGACACTA	CAGAGAGAAAGAATCAACAGGATCAATGGATGCATAGGTAGATAGATAGATAGATAGATAGATAGATAGATAGATAGACAGACAGACAGACAGACAGACAGACAGATGAGAGGGGATTTATTAGAGGAATTAGCTCAAGTGATATGGAGGCTGAAAAATCTCATGACAGTCCATCTGCAAGCTGGAGACCCAGGGACACTA
	17	v2_17_S1	CE17_TAGA[10]CAGA[7]	CE17_TAGA[10]CAGA[7]_+85C>G	TGCATAGGTAGATAGATAGATAGATAGATAGATAGATAGATAGATAGACAGACAGACAGACAGACAGACAGACAGATGAGA	CAGAGAGAAAGAATCAACAGGATCAATGGATGCATAGGTAGATAGATAGATAGATAGATAGATAGATAGATAGATAGACAGACAGACAGACAGACAGACAGACAGATGAGAGGGGATTTATTAGAGGAATTAGCTCAAGTGATATGGAGGCTGAAAAATCTCATGACAGTCCATCTGCAAGCTGGAGACCGAGGGACACTA	CAGAGAGAAAGAATCAACAGGATCAATGGATGCATAGGTAGATAGATAGATAGATAGATAGATAGATAGATAGATAGACAGACAGACAGACAGACAGACAGACAGATGAGAGGGGATTTATTAGAGGAATTAGCTCAAGTGATATGGAGGCTGAAAAATCTCATGACAGTCCATCTGCAAGCTGGAGACCGAGGGACACTA
	17	v1_17_S2	CE17_TAGA[11]CAGA[6]	CE17_TAGA[11]CAGA[6]	TGCATAGGTAGATAGATAGATAGATAGATAGATAGATAGATAGATAGATAGACAGACAGACAGACAGACAGACAGATGAGA	CAGAGAGAAAGAATCAACAGGATCAATGGATGCATAGGTAGATAGATAGATAGATAGATAGATAGATAGATAGATAGATAGACAGACAGACAGACAGACAGACAGATGAGAGGGGATTTATTAGAGGAATTAGCTCAAGTGATATGGAGGCTGAAAAATCTCATGACAGTCCATCTGCAAGCTGGAGACCCAGGGACACTA	CAGAGAGAAAGAATCAACAGGATCAATGGATGCATAGGTAGATAGATAGATAGATAGATAGATAGATAGATAGATAGATAGACAGACAGACAGACAGACAGACAGATGAGAGGGGATTTATTAGAGGAATTAGCTCAAGTGATATGGAGGCTGAAAAATCTCATGACAGTCCATCTGCAAGCTGGAGACCCAGGGACACTA
	17	v2_17_S2	CE17_TAGA[11]CAGA[6]	CE17_TAGA[11]CAGA[6]_+85C>G	TGCATAGGTAGATAGATAGATAGATAGATAGATAGATAGATAGATAGATAGACAGACAGACAGACAGACAGACAGATGAGA	CAGAGAGAAAGAATCAACAGGATCAATGGATGCATAGGTAGATAGATAGATAGATAGATAGATAGATAGATAGATAGATAGACAGACAGACAGACAGACAGACAGATGAGAGGGGATTTATTAGAGGAATTAGCTCAAGTGATATGGAGGCTGAAAAATCTCATGACAGTCCATCTGCAAGCTGGAGACCGAGGGACACTA	CAGAGAGAAAGAATCAACAGGATCAATGGATGCATAGGTAGATAGATAGATAGATAGATAGATAGATAGATAGATAGATAGACAGACAGACAGACAGACAGACAGATGAGAGGGGATTTATTAGAGGAATTAGCTCAAGTGATATGGAGGCTGAAAAATCTCATGACAGTCCATCTGCAAGCTGGAGACCGAGGGACACTA
	17	v1_17_S3	CE17_TAGA[12]CAGA[5]	CE17_TAGA[12]CAGA[5]	TGCATAGGTAGATAGATAGATAGATAGATAGATAGATAGATAGATAGATAGATAGACAGACAGACAGACAGACAGATGAGA	CAGAGAGAAAGAATCAACAGGATCAATGGATGCATAGGTAGATAGATAGATAGATAGATAGATAGATAGATAGATAGATAGATAGACAGACAGACAGACAGACAGATGAGAGGGGATTTATTAGAGGAATTAGCTCAAGTGATATGGAGGCTGAAAAATCTCATGACAGTCCATCTGCAAGCTGGAGACCCAGGGACACTA	CAGAGAGAAAGAATCAACAGGATCAATGGATGCATAGGTAGATAGATAGATAGATAGATAGATAGATAGATAGATAGATAGATAGACAGACAGACAGACAGACAGATGAGAGGGGATTTATTAGAGGAATTAGCTCAAGTGATATGGAGGCTGAAAAATCTCATGACAGTCCATCTGCAAGCTGGAGACCCAGGGACACTA
	17	v1_17_S4	CE17_TAGA[13]CAGA[4]	CE17_TAGA[13]CAGA[4]	TGCATAGGTAGATAGATAGATAGATAGATAGATAGATAGATAGATAGATAGATAGATAGACAGACAGACAGACAGATGAGA	CAGAGAGAAAGAATCAACAGGATCAATGGATGCATAGGTAGATAGATAGATAGATAGATAGATAGATAGATAGATAGATAGATAGATAGACAGACAGACAGACAGATGAGAGGGGATTTATTAGAGGAATTAGCTCAAGTGATATGGAGGCTGAAAAATCTCATGACAGTCCATCTGCAAGCTGGAGACCCAGGGACACTA	CAGAGAGAAAGAATCAACAGGATCAATGGATGCATAGGTAGATAGATAGATAGATAGATAGATAGATAGATAGATAGATAGATAGATAGACAGACAGACAGACAGATGAGAGGGGATTTATTAGAGGAATTAGCTCAAGTGATATGGAGGCTGAAAAATCTCATGACAGTCCATCTGCAAGCTGGAGACCCAGGGACACTA
	17.1	v1_17.1_S1	CE17.1_TAGA[1]T[1]TAGA[10]CAGA[6]	CE17.1_TAGA[1]T[1]TAGA[10]CAGA[6]	TGCATAGGTAGATTAGATAGATAGATAGATAGATAGATAGATAGATAGATAGACAGACAGACAGACAGACAGACAGATGAGA	CAGAGAGAAAGAATCAACAGGATCAATGGATGCATAGGTAGATTAGATAGATAGATAGATAGATAGATAGATAGATAGATAGACAGACAGACAGACAGACAGACAGATGAGAGGGGATTTATTAGAGGAATTAGCTCAAGTGATATGGAGGCTGAAAAATCTCATGACAGTCCATCTGCAAGCTGGAGACCCAGGGACACTA	CAGAGAGAAAGAATCAACAGGATCAATGGATGCATAGGTAGATTAGATAGATAGATAGATAGATAGATAGATAGATAGATAGACAGACAGACAGACAGACAGACAGATGAGAGGGGATTTATTAGAGGAATTAGCTCAAGTGATATGGAGGCTGAAAAATCTCATGACAGTCCATCTGCAAGCTGGAGACCCAGGGACACTA
	17.3	v1_17.3_S1	CE17.3_TAGA[1]TGA[1]TAGA[9]CAGA[7]	CE17.3_TAGA[1]TGA[1]TAGA[9]CAGA[7]	TGCATAGGTAGATGATAGATAGATAGATAGATAGATAGATAGATAGATAGACAGACAGACAGACAGACAGACAGACAGATGAGA	CAGAGAGAAAGAATCAACAGGATCAATGGATGCATAGGTAGATGATAGATAGATAGATAGATAGATAGATAGATAGATAGACAGACAGACAGACAGACAGACAGACAGATGAGAGGGGATTTATTAGAGGAATTAGCTCAAGTGATATGGAGGCTGAAAAATCTCATGACAGTCCATCTGCAAGCTGGAGACCCAGGGACACTA	CAGAGAGAAAGAATCAACAGGATCAATGGATGCATAGGTAGATGATAGATAGATAGATAGATAGATAGATAGATAGATAGACAGACAGACAGACAGACAGACAGACAGATGAGAGGGGATTTATTAGAGGAATTAGCTCAAGTGATATGGAGGCTGAAAAATCTCATGACAGTCCATCTGCAAGCTGGAGACCCAGGGACACTA
	18	v1_18_S1	CE18_TAGA[10]CAGA[8]	CE18_TAGA[10]CAGA[8]	TGCATAGGTAGATAGATAGATAGATAGATAGATAGATAGATAGATAGACAGACAGACAGACAGACAGACAGACAGACAGATGAGA	CAGAGAGAAAGAATCAACAGGATCAATGGATGCATAGGTAGATAGATAGATAGATAGATAGATAGATAGATAGATAGACAGACAGACAGACAGACAGACAGACAGACAGATGAGAGGGGATTTATTAGAGGAATTAGCTCAAGTGATATGGAGGCTGAAAAATCTCATGACAGTCCATCTGCAAGCTGGAGACCCAGGGACACTA	CAGAGAGAAAGAATCAACAGGATCAATGGATGCATAGGTAGATAGATAGATAGATAGATAGATAGATAGATAGATAGACAGACAGACAGACAGACAGACAGACAGACAGATGAGAGGGGATTTATTAGAGGAATTAGCTCAAGTGATATGGAGGCTGAAAAATCTCATGACAGTCCATCTGCAAGCTGGAGACCCAGGGACACTA
	18	v1_18_S2	CE18_TAGA[11]CAGA[7]_+1T>C	CE18_TAGA[11]CAGA[7]_+1T>C	TGCATAGGTAGATAGATAGATAGATAGATAGATAGATAGATAGATAGATAGACAGACAGACAGACAGACAGACAGACAGACGAGA	CAGAGAGAAAGAATCAACAGGATCAATGGATGCATAGGTAGATAGATAGATAGATAGATAGATAGATAGATAGATAGATAGACAGACAGACAGACAGACAGACAGACAGACGAGAGGGGATTTATTAGAGGAATTAGCTCAAGTGATATGGAGGCTGAAAAATCTCATGACAGTCCATCTGCAAGCTGGAGACCCAGGGACACTA	CAGAGAGAAAGAATCAACAGGATCAATGGATGCATAGGTAGATAGATAGATAGATAGATAGATAGATAGATAGATAGATAGACAGACAGACAGACAGACAGACAGACAGACGAGAGGGGATTTATTAGAGGAATTAGCTCAAGTGATATGGAGGCTGAAAAATCTCATGACAGTCCATCTGCAAGCTGGAGACCCAGGGACACTA
	18	v1_18_S3	CE18_TAGA[11]CAGA[7]	CE18_TAGA[11]CAGA[7]	TGCATAGGTAGATAGATAGATAGATAGATAGATAGATAGATAGATAGATAGACAGACAGACAGACAGACAGACAGACAGATGAGA	CAGAGAGAAAGAATCAACAGGATCAATGGATGCATAGGTAGATAGATAGATAGATAGATAGATAGATAGATAGATAGATAGACAGACAGACAGACAGACAGACAGACAGATGAGAGGGGATTTATTAGAGGAATTAGCTCAAGTGATATGGAGGCTGAAAAATCTCATGACAGTCCATCTGCAAGCTGGAGACCCAGGGACACTA	CAGAGAGAAAGAATCAACAGGATCAATGGATGCATAGGTAGATAGATAGATAGATAGATAGATAGATAGATAGATAGATAGACAGACAGACAGACAGACAGACAGACAGATGAGAGGGGATTTATTAGAGGAATTAGCTCAAGTGATATGGAGGCTGAAAAATCTCATGACAGTCCATCTGCAAGCTGGAGACCCAGGGACACTA
	18	v2_18_S3	CE18_TAGA[11]CAGA[7]	CE18_TAGA[11]CAGA[7]_+85C>G	TGCATAGGTAGATAGATAGATAGATAGATAGATAGATAGATAGATAGATAGACAGACAGACAGACAGACAGACAGACAGATGAGA	CAGAGAGAAAGAATCAACAGGATCAATGGATGCATAGGTAGATAGATAGATAGATAGATAGATAGATAGATAGATAGATAGACAGACAGACAGACAGACAGACAGACAGATGAGAGGGGATTTATTAGAGGAATTAGCTCAAGTGATATGGAGGCTGAAAAATCTCATGACAGTCCATCTGCAAGCTGGAGACCGAGGGACACTA	CAGAGAGAAAGAATCAACAGGATCAATGGATGCATAGGTAGATAGATAGATAGATAGATAGATAGATAGATAGATAGATAGACAGACAGACAGACAGACAGACAGACAGATGAGAGGGGATTTATTAGAGGAATTAGCTCAAGTGATATGGAGGCTGAAAAATCTCATGACAGTCCATCTGCAAGCTGGAGACCGAGGGACACTA
	18	v1_18_S4	CE18_TAGA[12]CAGA[6]_+1T>C	CE18_TAGA[12]CAGA[6]_+1T>C	TGCATAGGTAGATAGATAGATAGATAGATAGATAGATAGATAGATAGATAGATAGACAGACAGACAGACAGACAGACAGACGAGA	CAGAGAGAAAGAATCAACAGGATCAATGGATGCATAGGTAGATAGATAGATAGATAGATAGATAGATAGATAGATAGATAGATAGACAGACAGACAGACAGACAGACAGACGAGAGGGGATTTATTAGAGGAATTAGCTCAAGTGATATGGAGGCTGAAAAATCTCATGACAGTCCATCTGCAAGCTGGAGACCCAGGGACACTA	CAGAGAGAAAGAATCAACAGGATCAATGGATGCATAGGTAGATAGATAGATAGATAGATAGATAGATAGATAGATAGATAGATAGACAGACAGACAGACAGACAGACAGACGAGAGGGGATTTATTAGAGGAATTAGCTCAAGTGATATGGAGGCTGAAAAATCTCATGACAGTCCATCTGCAAGCTGGAGACCCAGGGACACTA
	18	v1_18_S5	CE18_TAGA[12]CAGA[6]	CE18_TAGA[12]CAGA[6]	TGCATAGGTAGATAGATAGATAGATAGATAGATAGATAGATAGATAGATAGATAGACAGACAGACAGACAGACAGACAGATGAGA	CAGAGAGAAAGAATCAACAGGATCAATGGATGCATAGGTAGATAGATAGATAGATAGATAGATAGATAGATAGATAGATAGATAGACAGACAGACAGACAGACAGACAGATGAGAGGGGATTTATTAGAGGAATTAGCTCAAGTGATATGGAGGCTGAAAAATCTCATGACAGTCCATCTGCAAGCTGGAGACCCAGGGACACTA	CAGAGAGAAAGAATCAACAGGATCAATGGATGCATAGGTAGATAGATAGATAGATAGATAGATAGATAGATAGATAGATAGATAGACAGACAGACAGACAGACAGACAGATGAGAGGGGATTTATTAGAGGAATTAGCTCAAGTGATATGGAGGCTGAAAAATCTCATGACAGTCCATCTGCAAGCTGGAGACCCAGGGACACTA
	18	v1_18_S6	CE18_TAGA[13]CAGA[5]	CE18_TAGA[13]CAGA[5]	TGCATAGGTAGATAGATAGATAGATAGATAGATAGATAGATAGATAGATAGATAGATAGACAGACAGACAGACAGACAGATGAGA	CAGAGAGAAAGAATCAACAGGATCAATGGATGCATAGGTAGATAGATAGATAGATAGATAGATAGATAGATAGATAGATAGATAGATAGACAGACAGACAGACAGACAGATGAGAGGGGATTTATTAGAGGAATTAGCTCAAGTGATATGGAGGCTGAAAAATCTCATGACAGTCCATCTGCAAGCTGGAGACCCAGGGACACTA	CAGAGAGAAAGAATCAACAGGATCAATGGATGCATAGGTAGATAGATAGATAGATAGATAGATAGATAGATAGATAGATAGATAGATAGACAGACAGACAGACAGACAGATGAGAGGGGATTTATTAGAGGAATTAGCTCAAGTGATATGGAGGCTGAAAAATCTCATGACAGTCCATCTGCAAGCTGGAGACCCAGGGACACTA
	18	v1_18_S7	CE18_TAGA[14]CAGA[4]	CE18_TAGA[14]CAGA[4]	TGCATAGGTAGATAGATAGATAGATAGATAGATAGATAGATAGATAGATAGATAGATAGATAGACAGACAGACAGACAGATGAGA	CAGAGAGAAAGAATCAACAGGATCAATGGATGCATAGGTAGATAGATAGATAGATAGATAGATAGATAGATAGATAGATAGATAGATAGATAGACAGACAGACAGACAGATGAGAGGGGATTTATTAGAGGAATTAGCTCAAGTGATATGGAGGCTGAAAAATCTCATGACAGTCCATCTGCAAGCTGGAGACCCAGGGACACTA	CAGAGAGAAAGAATCAACAGGATCAATGGATGCATAGGTAGATAGATAGATAGATAGATAGATAGATAGATAGATAGATAGATAGATAGATAGACAGACAGACAGACAGATGAGAGGGGATTTATTAGAGGAATTAGCTCAAGTGATATGGAGGCTGAAAAATCTCATGACAGTCCATCTGCAAGCTGGAGACCCAGGGACACTA
	18.3	v1_18.3_S2	CE18.3_TAGA[1]TGA[1]TAGA[9]CAGA[8]	CE18.3_TAGA[1]TGA[1]TAGA[9]CAGA[8]	TGCATAGGTAGATGATAGATAGATAGATAGATAGATAGATAGATAGATAGACAGACAGACAGACAGACAGACAGACAGACAGATGAGA	CAGAGAGAAAGAATCAACAGGATCAATGGATGCATAGGTAGATGATAGATAGATAGATAGATAGATAGATAGATAGATAGACAGACAGACAGACAGACAGACAGACAGACAGATGAGAGGGGATTTATTAGAGGAATTAGCTCAAGTGATATGGAGGCTGAAAAATCTCATGACAGTCCATCTGCAAGCTGGAGACCCAGGGACACTA	CAGAGAGAAAGAATCAACAGGATCAATGGATGCATAGGTAGATGATAGATAGATAGATAGATAGATAGATAGATAGATAGACAGACAGACAGACAGACAGACAGACAGACAGATGAGAGGGGATTTATTAGAGGAATTAGCTCAAGTGATATGGAGGCTGAAAAATCTCATGACAGTCCATCTGCAAGCTGGAGACCCAGGGACACTA
	18.3	v1_18.3_S1	CE18.3_TAGA[1]TGA[1]TAGA[10]CAGA[7]	CE18.3_TAGA[1]TGA[1]TAGA[10]CAGA[7]	TGCATAGGTAGATGATAGATAGATAGATAGATAGATAGATAGATAGATAGATAGACAGACAGACAGACAGACAGACAGACAGATGAGA	CAGAGAGAAAGAATCAACAGGATCAATGGATGCATAGGTAGATGATAGATAGATAGATAGATAGATAGATAGATAGATAGATAGACAGACAGACAGACAGACAGACAGACAGATGAGAGGGGATTTATTAGAGGAATTAGCTCAAGTGATATGGAGGCTGAAAAATCTCATGACAGTCCATCTGCAAGCTGGAGACCCAGGGACACTA	CAGAGAGAAAGAATCAACAGGATCAATGGATGCATAGGTAGATGATAGATAGATAGATAGATAGATAGATAGATAGATAGATAGACAGACAGACAGACAGACAGACAGACAGATGAGAGGGGATTTATTAGAGGAATTAGCTCAAGTGATATGGAGGCTGAAAAATCTCATGACAGTCCATCTGCAAGCTGGAGACCCAGGGACACTA
	19	v1_19_S10	CE19_TAGA[1]CAGA[1]TAGA[11]CAGA[6]	CE19_TAGA[1]CAGA[1]TAGA[11]CAGA[6]	TGCATAGGTAGACAGATAGATAGATAGATAGATAGATAGATAGATAGATAGATAGATAGACAGACAGACAGACAGACAGACAGATGAGA	CAGAGAGAAAGAATCAACAGGATCAATGGATGCATAGGTAGACAGATAGATAGATAGATAGATAGATAGATAGATAGATAGATAGATAGACAGACAGACAGACAGACAGACAGATGAGAGGGGATTTATTAGAGGAATTAGCTCAAGTGATATGGAGGCTGAAAAATCTCATGACAGTCCATCTGCAAGCTGGAGACCCAGGGACACTA	CAGAGAGAAAGAATCAACAGGATCAATGGATGCATAGGTAGACAGATAGATAGATAGATAGATAGATAGATAGATAGATAGATAGATAGACAGACAGACAGACAGACAGACAGATGAGAGGGGATTTATTAGAGGAATTAGCTCAAGTGATATGGAGGCTGAAAAATCTCATGACAGTCCATCTGCAAGCTGGAGACCCAGGGACACTA
	19	v1_19_S1	CE19_TAGA[10]CAGA[9]	CE19_TAGA[10]CAGA[9]	TGCATAGGTAGATAGATAGATAGATAGATAGATAGATAGATAGATAGACAGACAGACAGACAGACAGACAGACAGACAGACAGATGAGA	CAGAGAGAAAGAATCAACAGGATCAATGGATGCATAGGTAGATAGATAGATAGATAGATAGATAGATAGATAGATAGACAGACAGACAGACAGACAGACAGACAGACAGACAGATGAGAGGGGATTTATTAGAGGAATTAGCTCAAGTGATATGGAGGCTGAAAAATCTCATGACAGTCCATCTGCAAGCTGGAGACCCAGGGACACTA	CAGAGAGAAAGAATCAACAGGATCAATGGATGCATAGGTAGATAGATAGATAGATAGATAGATAGATAGATAGATAGACAGACAGACAGACAGACAGACAGACAGACAGACAGATGAGAGGGGATTTATTAGAGGAATTAGCTCAAGTGATATGGAGGCTGAAAAATCTCATGACAGTCCATCTGCAAGCTGGAGACCCAGGGACACTA
	19	v1_19_S2	CE19_TAGA[11]CAGA[8]_+1T>C	CE19_TAGA[11]CAGA[8]_+1T>C	TGCATAGGTAGATAGATAGATAGATAGATAGATAGATAGATAGATAGATAGACAGACAGACAGACAGACAGACAGACAGACAGACGAGA	CAGAGAGAAAGAATCAACAGGATCAATGGATGCATAGGTAGATAGATAGATAGATAGATAGATAGATAGATAGATAGATAGACAGACAGACAGACAGACAGACAGACAGACAGACGAGAGGGGATTTATTAGAGGAATTAGCTCAAGTGATATGGAGGCTGAAAAATCTCATGACAGTCCATCTGCAAGCTGGAGACCCAGGGACACTA	CAGAGAGAAAGAATCAACAGGATCAATGGATGCATAGGTAGATAGATAGATAGATAGATAGATAGATAGATAGATAGATAGACAGACAGACAGACAGACAGACAGACAGACAGACGAGAGGGGATTTATTAGAGGAATTAGCTCAAGTGATATGGAGGCTGAAAAATCTCATGACAGTCCATCTGCAAGCTGGAGACCCAGGGACACTA
	19	v1_19_S3	CE19_TAGA[11]CAGA[8]	CE19_TAGA[11]CAGA[8]	TGCATAGGTAGATAGATAGATAGATAGATAGATAGATAGATAGATAGATAGACAGACAGACAGACAGACAGACAGACAGACAGATGAGA	CAGAGAGAAAGAATCAACAGGATCAATGGATGCATAGGTAGATAGATAGATAGATAGATAGATAGATAGATAGATAGATAGACAGACAGACAGACAGACAGACAGACAGACAGATGAGAGGGGATTTATTAGAGGAATTAGCTCAAGTGATATGGAGGCTGAAAAATCTCATGACAGTCCATCTGCAAGCTGGAGACCCAGGGACACTA	CAGAGAGAAAGAATCAACAGGATCAATGGATGCATAGGTAGATAGATAGATAGATAGATAGATAGATAGATAGATAGATAGACAGACAGACAGACAGACAGACAGACAGACAGATGAGAGGGGATTTATTAGAGGAATTAGCTCAAGTGATATGGAGGCTGAAAAATCTCATGACAGTCCATCTGCAAGCTGGAGACCCAGGGACACTA
	19	v1_19_S4	CE19_TAGA[12]CAGA[7]_+1T>C	CE19_TAGA[12]CAGA[7]_+1T>C	TGCATAGGTAGATAGATAGATAGATAGATAGATAGATAGATAGATAGATAGATAGACAGACAGACAGACAGACAGACAGACAGACGAGA	CAGAGAGAAAGAATCAACAGGATCAATGGATGCATAGGTAGATAGATAGATAGATAGATAGATAGATAGATAGATAGATAGATAGACAGACAGACAGACAGACAGACAGACAGACGAGAGGGGATTTATTAGAGGAATTAGCTCAAGTGATATGGAGGCTGAAAAATCTCATGACAGTCCATCTGCAAGCTGGAGACCCAGGGACACTA	CAGAGAGAAAGAATCAACAGGATCAATGGATGCATAGGTAGATAGATAGATAGATAGATAGATAGATAGATAGATAGATAGATAGACAGACAGACAGACAGACAGACAGACAGACGAGAGGGGATTTATTAGAGGAATTAGCTCAAGTGATATGGAGGCTGAAAAATCTCATGACAGTCCATCTGCAAGCTGGAGACCCAGGGACACTA
	19	v1_19_S5	CE19_TAGA[12]CAGA[7]	CE19_TAGA[12]CAGA[7]	TGCATAGGTAGATAGATAGATAGATAGATAGATAGATAGATAGATAGATAGATAGACAGACAGACAGACAGACAGACAGACAGATGAGA	CAGAGAGAAAGAATCAACAGGATCAATGGATGCATAGGTAGATAGATAGATAGATAGATAGATAGATAGATAGATAGATAGATAGACAGACAGACAGACAGACAGACAGACAGATGAGAGGGGATTTATTAGAGGAATTAGCTCAAGTGATATGGAGGCTGAAAAATCTCATGACAGTCCATCTGCAAGCTGGAGACCCAGGGACACTA	CAGAGAGAAAGAATCAACAGGATCAATGGATGCATAGGTAGATAGATAGATAGATAGATAGATAGATAGATAGATAGATAGATAGACAGACAGACAGACAGACAGACAGACAGATGAGAGGGGATTTATTAGAGGAATTAGCTCAAGTGATATGGAGGCTGAAAAATCTCATGACAGTCCATCTGCAAGCTGGAGACCCAGGGACACTA
	19	v2_19_S5	CE19_TAGA[12]CAGA[7]	CE19_TAGA[12]CAGA[7]_+85C>G	TGCATAGGTAGATAGATAGATAGATAGATAGATAGATAGATAGATAGATAGATAGACAGACAGACAGACAGACAGACAGACAGATGAGA	CAGAGAGAAAGAATCAACAGGATCAATGGATGCATAGGTAGATAGATAGATAGATAGATAGATAGATAGATAGATAGATAGATAGACAGACAGACAGACAGACAGACAGACAGATGAGAGGGGATTTATTAGAGGAATTAGCTCAAGTGATATGGAGGCTGAAAAATCTCATGACAGTCCATCTGCAAGCTGGAGACCGAGGGACACTA	CAGAGAGAAAGAATCAACAGGATCAATGGATGCATAGGTAGATAGATAGATAGATAGATAGATAGATAGATAGATAGATAGATAGACAGACAGACAGACAGACAGACAGACAGATGAGAGGGGATTTATTAGAGGAATTAGCTCAAGTGATATGGAGGCTGAAAAATCTCATGACAGTCCATCTGCAAGCTGGAGACCGAGGGACACTA
	19	v1_19_S6	CE19_TAGA[13]CAGA[6]_+1T>C	CE19_TAGA[13]CAGA[6]_+1T>C	TGCATAGGTAGATAGATAGATAGATAGATAGATAGATAGATAGATAGATAGATAGATAGACAGACAGACAGACAGACAGACAGACGAGA	CAGAGAGAAAGAATCAACAGGATCAATGGATGCATAGGTAGATAGATAGATAGATAGATAGATAGATAGATAGATAGATAGATAGATAGACAGACAGACAGACAGACAGACAGACGAGAGGGGATTTATTAGAGGAATTAGCTCAAGTGATATGGAGGCTGAAAAATCTCATGACAGTCCATCTGCAAGCTGGAGACCCAGGGACACTA	CAGAGAGAAAGAATCAACAGGATCAATGGATGCATAGGTAGATAGATAGATAGATAGATAGATAGATAGATAGATAGATAGATAGATAGACAGACAGACAGACAGACAGACAGACGAGAGGGGATTTATTAGAGGAATTAGCTCAAGTGATATGGAGGCTGAAAAATCTCATGACAGTCCATCTGCAAGCTGGAGACCCAGGGACACTA
	19	v1_19_S7	CE19_TAGA[13]CAGA[6]	CE19_TAGA[13]CAGA[6]	TGCATAGGTAGATAGATAGATAGATAGATAGATAGATAGATAGATAGATAGATAGATAGACAGACAGACAGACAGACAGACAGATGAGA	CAGAGAGAAAGAATCAACAGGATCAATGGATGCATAGGTAGATAGATAGATAGATAGATAGATAGATAGATAGATAGATAGATAGATAGACAGACAGACAGACAGACAGACAGATGAGAGGGGATTTATTAGAGGAATTAGCTCAAGTGATATGGAGGCTGAAAAATCTCATGACAGTCCATCTGCAAGCTGGAGACCCAGGGACACTA	CAGAGAGAAAGAATCAACAGGATCAATGGATGCATAGGTAGATAGATAGATAGATAGATAGATAGATAGATAGATAGATAGATAGATAGACAGACAGACAGACAGACAGACAGATGAGAGGGGATTTATTAGAGGAATTAGCTCAAGTGATATGGAGGCTGAAAAATCTCATGACAGTCCATCTGCAAGCTGGAGACCCAGGGACACTA
	19	v2_19_S7	CE19_TAGA[13]CAGA[6]	CE19_TAGA[13]CAGA[6]_+85C>G	TGCATAGGTAGATAGATAGATAGATAGATAGATAGATAGATAGATAGATAGATAGATAGACAGACAGACAGACAGACAGACAGATGAGA	CAGAGAGAAAGAATCAACAGGATCAATGGATGCATAGGTAGATAGATAGATAGATAGATAGATAGATAGATAGATAGATAGATAGATAGACAGACAGACAGACAGACAGACAGATGAGAGGGGATTTATTAGAGGAATTAGCTCAAGTGATATGGAGGCTGAAAAATCTCATGACAGTCCATCTGCAAGCTGGAGACCGAGGGACACTA	CAGAGAGAAAGAATCAACAGGATCAATGGATGCATAGGTAGATAGATAGATAGATAGATAGATAGATAGATAGATAGATAGATAGATAGACAGACAGACAGACAGACAGACAGATGAGAGGGGATTTATTAGAGGAATTAGCTCAAGTGATATGGAGGCTGAAAAATCTCATGACAGTCCATCTGCAAGCTGGAGACCGAGGGACACTA
	19	v1_19_S8	CE19_TAGA[14]CAGA[5]	CE19_TAGA[14]CAGA[5]	TGCATAGGTAGATAGATAGATAGATAGATAGATAGATAGATAGATAGATAGATAGATAGATAGACAGACAGACAGACAGACAGATGAGA	CAGAGAGAAAGAATCAACAGGATCAATGGATGCATAGGTAGATAGATAGATAGATAGATAGATAGATAGATAGATAGATAGATAGATAGATAGACAGACAGACAGACAGACAGATGAGAGGGGATTTATTAGAGGAATTAGCTCAAGTGATATGGAGGCTGAAAAATCTCATGACAGTCCATCTGCAAGCTGGAGACCCAGGGACACTA	CAGAGAGAAAGAATCAACAGGATCAATGGATGCATAGGTAGATAGATAGATAGATAGATAGATAGATAGATAGATAGATAGATAGATAGATAGACAGACAGACAGACAGACAGATGAGAGGGGATTTATTAGAGGAATTAGCTCAAGTGATATGGAGGCTGAAAAATCTCATGACAGTCCATCTGCAAGCTGGAGACCCAGGGACACTA
	19	v1_19_S9	CE19_TAGG[1]TAGA[12]CAGA[6]	CE19_TAGG[1]TAGA[12]CAGA[6]	TGCATAGGTAGGTAGATAGATAGATAGATAGATAGATAGATAGATAGATAGATAGATAGACAGACAGACAGACAGACAGACAGATGAGA	CAGAGAGAAAGAATCAACAGGATCAATGGATGCATAGGTAGGTAGATAGATAGATAGATAGATAGATAGATAGATAGATAGATAGATAGACAGACAGACAGACAGACAGACAGATGAGAGGGGATTTATTAGAGGAATTAGCTCAAGTGATATGGAGGCTGAAAAATCTCATGACAGTCCATCTGCAAGCTGGAGACCCAGGGACACTA	CAGAGAGAAAGAATCAACAGGATCAATGGATGCATAGGTAGGTAGATAGATAGATAGATAGATAGATAGATAGATAGATAGATAGATAGACAGACAGACAGACAGACAGACAGATGAGAGGGGATTTATTAGAGGAATTAGCTCAAGTGATATGGAGGCTGAAAAATCTCATGACAGTCCATCTGCAAGCTGGAGACCCAGGGACACTA
	19.1	v1_19.1_S1	CE19.1_TAGA[1]T[1]TAGA[12]CAGA[6]	CE19.1_TAGA[1]T[1]TAGA[12]CAGA[6]	TGCATAGGTAGATTAGATAGATAGATAGATAGATAGATAGATAGATAGATAGATAGATAGACAGACAGACAGACAGACAGACAGATGAGA	CAGAGAGAAAGAATCAACAGGATCAATGGATGCATAGGTAGATTAGATAGATAGATAGATAGATAGATAGATAGATAGATAGATAGATAGACAGACAGACAGACAGACAGACAGATGAGAGGGGATTTATTAGAGGAATTAGCTCAAGTGATATGGAGGCTGAAAAATCTCATGACAGTCCATCTGCAAGCTGGAGACCCAGGGACACTA	CAGAGAGAAAGAATCAACAGGATCAATGGATGCATAGGTAGATTAGATAGATAGATAGATAGATAGATAGATAGATAGATAGATAGATAGACAGACAGACAGACAGACAGACAGATGAGAGGGGATTTATTAGAGGAATTAGCTCAAGTGATATGGAGGCTGAAAAATCTCATGACAGTCCATCTGCAAGCTGGAGACCCAGGGACACTA
	19.2	v2_19.2_S1	CE19.2_TAGA[6]TA[1]TAGA[7]CAGA[6]	CE19.2_TAGA[6]TA[1]TAGA[7]CAGA[6]_+85C>G	TGCATAGGTAGATAGATAGATAGATAGATAGATATAGATAGATAGATAGATAGATAGATAGACAGACAGACAGACAGACAGACAGATGAGA	CAGAGAGAAAGAATCAACAGGATCAATGGATGCATAGGTAGATAGATAGATAGATAGATAGATATAGATAGATAGATAGATAGATAGATAGACAGACAGACAGACAGACAGACAGATGAGAGGGGATTTATTAGAGGAATTAGCTCAAGTGATATGGAGGCTGAAAAATCTCATGACAGTCCATCTGCAAGCTGGAGACCGAGGGACACTA	CAGAGAGAAAGAATCAACAGGATCAATGGATGCATAGGTAGATAGATAGATAGATAGATAGATATAGATAGATAGATAGATAGATAGATAGACAGACAGACAGACAGACAGACAGATGAGAGGGGATTTATTAGAGGAATTAGCTCAAGTGATATGGAGGCTGAAAAATCTCATGACAGTCCATCTGCAAGCTGGAGACCGAGGGACACTA
	19.3	v1_19.3_S1	CE19.3_TAGA[5]TGA[1]TAGA[8]CAGA[6]	CE19.3_TAGA[5]TGA[1]TAGA[8]CAGA[6]	TGCATAGGTAGATAGATAGATAGATAGATGATAGATAGATAGATAGATAGATAGATAGATAGACAGACAGACAGACAGACAGACAGATGAGA	CAGAGAGAAAGAATCAACAGGATCAATGGATGCATAGGTAGATAGATAGATAGATAGATGATAGATAGATAGATAGATAGATAGATAGATAGACAGACAGACAGACAGACAGACAGATGAGAGGGGATTTATTAGAGGAATTAGCTCAAGTGATATGGAGGCTGAAAAATCTCATGACAGTCCATCTGCAAGCTGGAGACCCAGGGACACTA	CAGAGAGAAAGAATCAACAGGATCAATGGATGCATAGGTAGATAGATAGATAGATAGATGATAGATAGATAGATAGATAGATAGATAGATAGACAGACAGACAGACAGACAGACAGATGAGAGGGGATTTATTAGAGGAATTAGCTCAAGTGATATGGAGGCTGAAAAATCTCATGACAGTCCATCTGCAAGCTGGAGACCCAGGGACACTA
	19.3	v1_19.3_S2	CE19.3_TAGA[4]TGA[1]TAGA[9]CAGA[6]	CE19.3_TAGA[4]TGA[1]TAGA[9]CAGA[6]	TGCATAGGTAGATAGATAGATAGATGATAGATAGATAGATAGATAGATAGATAGATAGATAGACAGACAGACAGACAGACAGACAGATGAGA	CAGAGAGAAAGAATCAACAGGATCAATGGATGCATAGGTAGATAGATAGATAGATGATAGATAGATAGATAGATAGATAGATAGATAGATAGACAGACAGACAGACAGACAGACAGATGAGAGGGGATTTATTAGAGGAATTAGCTCAAGTGATATGGAGGCTGAAAAATCTCATGACAGTCCATCTGCAAGCTGGAGACCCAGGGACACTA	CAGAGAGAAAGAATCAACAGGATCAATGGATGCATAGGTAGATAGATAGATAGATGATAGATAGATAGATAGATAGATAGATAGATAGATAGACAGACAGACAGACAGACAGACAGATGAGAGGGGATTTATTAGAGGAATTAGCTCAAGTGATATGGAGGCTGAAAAATCTCATGACAGTCCATCTGCAAGCTGGAGACCCAGGGACACTA
	19.3	v1_19.3_S4	CE19.3_TAGA[1]TGA[1]TAGA[10]CAGA[8]	CE19.3_TAGA[1]TGA[1]TAGA[10]CAGA[8]	TGCATAGGTAGATGATAGATAGATAGATAGATAGATAGATAGATAGATAGATAGACAGACAGACAGACAGACAGACAGACAGACAGATGAGA	CAGAGAGAAAGAATCAACAGGATCAATGGATGCATAGGTAGATGATAGATAGATAGATAGATAGATAGATAGATAGATAGATAGACAGACAGACAGACAGACAGACAGACAGACAGATGAGAGGGGATTTATTAGAGGAATTAGCTCAAGTGATATGGAGGCTGAAAAATCTCATGACAGTCCATCTGCAAGCTGGAGACCCAGGGACACTA	CAGAGAGAAAGAATCAACAGGATCAATGGATGCATAGGTAGATGATAGATAGATAGATAGATAGATAGATAGATAGATAGATAGACAGACAGACAGACAGACAGACAGACAGACAGATGAGAGGGGATTTATTAGAGGAATTAGCTCAAGTGATATGGAGGCTGAAAAATCTCATGACAGTCCATCTGCAAGCTGGAGACCCAGGGACACTA
	19.3	v1_19.3_S3	CE19.3_TAGA[1]TGA[1]TAGA[11]CAGA[7]	CE19.3_TAGA[1]TGA[1]TAGA[11]CAGA[7]	TGCATAGGTAGATGATAGATAGATAGATAGATAGATAGATAGATAGATAGATAGATAGACAGACAGACAGACAGACAGACAGACAGATGAGA	CAGAGAGAAAGAATCAACAGGATCAATGGATGCATAGGTAGATGATAGATAGATAGATAGATAGATAGATAGATAGATAGATAGATAGACAGACAGACAGACAGACAGACAGACAGATGAGAGGGGATTTATTAGAGGAATTAGCTCAAGTGATATGGAGGCTGAAAAATCTCATGACAGTCCATCTGCAAGCTGGAGACCCAGGGACACTA	CAGAGAGAAAGAATCAACAGGATCAATGGATGCATAGGTAGATGATAGATAGATAGATAGATAGATAGATAGATAGATAGATAGATAGACAGACAGACAGACAGACAGACAGACAGATGAGAGGGGATTTATTAGAGGAATTAGCTCAAGTGATATGGAGGCTGAAAAATCTCATGACAGTCCATCTGCAAGCTGGAGACCCAGGGACACTA
	20	v1_20_S1	CE20_TAGA[11]CAGA[9]	CE20_TAGA[11]CAGA[9]	TGCATAGGTAGATAGATAGATAGATAGATAGATAGATAGATAGATAGATAGACAGACAGACAGACAGACAGACAGACAGACAGACAGATGAGA	CAGAGAGAAAGAATCAACAGGATCAATGGATGCATAGGTAGATAGATAGATAGATAGATAGATAGATAGATAGATAGATAGACAGACAGACAGACAGACAGACAGACAGACAGACAGATGAGAGGGGATTTATTAGAGGAATTAGCTCAAGTGATATGGAGGCTGAAAAATCTCATGACAGTCCATCTGCAAGCTGGAGACCCAGGGACACTA	CAGAGAGAAAGAATCAACAGGATCAATGGATGCATAGGTAGATAGATAGATAGATAGATAGATAGATAGATAGATAGATAGACAGACAGACAGACAGACAGACAGACAGACAGACAGATGAGAGGGGATTTATTAGAGGAATTAGCTCAAGTGATATGGAGGCTGAAAAATCTCATGACAGTCCATCTGCAAGCTGGAGACCCAGGGACACTA
	20	v1_20_S2	CE20_TAGA[12]CAGA[8]_+1T>C	CE20_TAGA[12]CAGA[8]_+1T>C	TGCATAGGTAGATAGATAGATAGATAGATAGATAGATAGATAGATAGATAGATAGACAGACAGACAGACAGACAGACAGACAGACAGACGAGA	CAGAGAGAAAGAATCAACAGGATCAATGGATGCATAGGTAGATAGATAGATAGATAGATAGATAGATAGATAGATAGATAGATAGACAGACAGACAGACAGACAGACAGACAGACAGACGAGAGGGGATTTATTAGAGGAATTAGCTCAAGTGATATGGAGGCTGAAAAATCTCATGACAGTCCATCTGCAAGCTGGAGACCCAGGGACACTA	CAGAGAGAAAGAATCAACAGGATCAATGGATGCATAGGTAGATAGATAGATAGATAGATAGATAGATAGATAGATAGATAGATAGACAGACAGACAGACAGACAGACAGACAGACAGACGAGAGGGGATTTATTAGAGGAATTAGCTCAAGTGATATGGAGGCTGAAAAATCTCATGACAGTCCATCTGCAAGCTGGAGACCCAGGGACACTA
	20	v1_20_S3	CE20_TAGA[12]CAGA[8]	CE20_TAGA[12]CAGA[8]	TGCATAGGTAGATAGATAGATAGATAGATAGATAGATAGATAGATAGATAGATAGACAGACAGACAGACAGACAGACAGACAGACAGATGAGA	CAGAGAGAAAGAATCAACAGGATCAATGGATGCATAGGTAGATAGATAGATAGATAGATAGATAGATAGATAGATAGATAGATAGACAGACAGACAGACAGACAGACAGACAGACAGATGAGAGGGGATTTATTAGAGGAATTAGCTCAAGTGATATGGAGGCTGAAAAATCTCATGACAGTCCATCTGCAAGCTGGAGACCCAGGGACACTA	CAGAGAGAAAGAATCAACAGGATCAATGGATGCATAGGTAGATAGATAGATAGATAGATAGATAGATAGATAGATAGATAGATAGACAGACAGACAGACAGACAGACAGACAGACAGATGAGAGGGGATTTATTAGAGGAATTAGCTCAAGTGATATGGAGGCTGAAAAATCTCATGACAGTCCATCTGCAAGCTGGAGACCCAGGGACACTA
	20	v1_20_S4	CE20_TAGA[13]CAGA[7]_+1T>C	CE20_TAGA[13]CAGA[7]_+1T>C	TGCATAGGTAGATAGATAGATAGATAGATAGATAGATAGATAGATAGATAGATAGATAGACAGACAGACAGACAGACAGACAGACAGACGAGA	CAGAGAGAAAGAATCAACAGGATCAATGGATGCATAGGTAGATAGATAGATAGATAGATAGATAGATAGATAGATAGATAGATAGATAGACAGACAGACAGACAGACAGACAGACAGACGAGAGGGGATTTATTAGAGGAATTAGCTCAAGTGATATGGAGGCTGAAAAATCTCATGACAGTCCATCTGCAAGCTGGAGACCCAGGGACACTA	CAGAGAGAAAGAATCAACAGGATCAATGGATGCATAGGTAGATAGATAGATAGATAGATAGATAGATAGATAGATAGATAGATAGATAGACAGACAGACAGACAGACAGACAGACAGACGAGAGGGGATTTATTAGAGGAATTAGCTCAAGTGATATGGAGGCTGAAAAATCTCATGACAGTCCATCTGCAAGCTGGAGACCCAGGGACACTA
	20	v1_20_S5	CE20_TAGA[13]CAGA[7]	CE20_TAGA[13]CAGA[7]	TGCATAGGTAGATAGATAGATAGATAGATAGATAGATAGATAGATAGATAGATAGATAGACAGACAGACAGACAGACAGACAGACAGATGAGA	CAGAGAGAAAGAATCAACAGGATCAATGGATGCATAGGTAGATAGATAGATAGATAGATAGATAGATAGATAGATAGATAGATAGATAGACAGACAGACAGACAGACAGACAGACAGATGAGAGGGGATTTATTAGAGGAATTAGCTCAAGTGATATGGAGGCTGAAAAATCTCATGACAGTCCATCTGCAAGCTGGAGACCCAGGGACACTA	CAGAGAGAAAGAATCAACAGGATCAATGGATGCATAGGTAGATAGATAGATAGATAGATAGATAGATAGATAGATAGATAGATAGATAGACAGACAGACAGACAGACAGACAGACAGATGAGAGGGGATTTATTAGAGGAATTAGCTCAAGTGATATGGAGGCTGAAAAATCTCATGACAGTCCATCTGCAAGCTGGAGACCCAGGGACACTA
	20	v2_20_S5	CE20_TAGA[13]CAGA[7]	CE20_TAGA[13]CAGA[7]_+85C>G	TGCATAGGTAGATAGATAGATAGATAGATAGATAGATAGATAGATAGATAGATAGATAGACAGACAGACAGACAGACAGACAGACAGATGAGA	CAGAGAGAAAGAATCAACAGGATCAATGGATGCATAGGTAGATAGATAGATAGATAGATAGATAGATAGATAGATAGATAGATAGATAGACAGACAGACAGACAGACAGACAGACAGATGAGAGGGGATTTATTAGAGGAATTAGCTCAAGTGATATGGAGGCTGAAAAATCTCATGACAGTCCATCTGCAAGCTGGAGACCGAGGGACACTA	CAGAGAGAAAGAATCAACAGGATCAATGGATGCATAGGTAGATAGATAGATAGATAGATAGATAGATAGATAGATAGATAGATAGATAGACAGACAGACAGACAGACAGACAGACAGATGAGAGGGGATTTATTAGAGGAATTAGCTCAAGTGATATGGAGGCTGAAAAATCTCATGACAGTCCATCTGCAAGCTGGAGACCGAGGGACACTA
	20	v1_20_S6	CE20_TAGA[14]CAGA[6]_+1T>C	CE20_TAGA[14]CAGA[6]_+1T>C	TGCATAGGTAGATAGATAGATAGATAGATAGATAGATAGATAGATAGATAGATAGATAGATAGACAGACAGACAGACAGACAGACAGACGAGA	CAGAGAGAAAGAATCAACAGGATCAATGGATGCATAGGTAGATAGATAGATAGATAGATAGATAGATAGATAGATAGATAGATAGATAGATAGACAGACAGACAGACAGACAGACAGACGAGAGGGGATTTATTAGAGGAATTAGCTCAAGTGATATGGAGGCTGAAAAATCTCATGACAGTCCATCTGCAAGCTGGAGACCCAGGGACACTA	CAGAGAGAAAGAATCAACAGGATCAATGGATGCATAGGTAGATAGATAGATAGATAGATAGATAGATAGATAGATAGATAGATAGATAGATAGACAGACAGACAGACAGACAGACAGACGAGAGGGGATTTATTAGAGGAATTAGCTCAAGTGATATGGAGGCTGAAAAATCTCATGACAGTCCATCTGCAAGCTGGAGACCCAGGGACACTA
	20	v1_20_S7	CE20_TAGA[14]CAGA[6]	CE20_TAGA[14]CAGA[6]	TGCATAGGTAGATAGATAGATAGATAGATAGATAGATAGATAGATAGATAGATAGATAGATAGACAGACAGACAGACAGACAGACAGATGAGA	CAGAGAGAAAGAATCAACAGGATCAATGGATGCATAGGTAGATAGATAGATAGATAGATAGATAGATAGATAGATAGATAGATAGATAGATAGACAGACAGACAGACAGACAGACAGATGAGAGGGGATTTATTAGAGGAATTAGCTCAAGTGATATGGAGGCTGAAAAATCTCATGACAGTCCATCTGCAAGCTGGAGACCCAGGGACACTA	CAGAGAGAAAGAATCAACAGGATCAATGGATGCATAGGTAGATAGATAGATAGATAGATAGATAGATAGATAGATAGATAGATAGATAGATAGACAGACAGACAGACAGACAGACAGATGAGAGGGGATTTATTAGAGGAATTAGCTCAAGTGATATGGAGGCTGAAAAATCTCATGACAGTCCATCTGCAAGCTGGAGACCCAGGGACACTA
	20	v2_20_S7	CE20_TAGA[14]CAGA[6]	CE20_TAGA[14]CAGA[6]_+85C>G	TGCATAGGTAGATAGATAGATAGATAGATAGATAGATAGATAGATAGATAGATAGATAGATAGACAGACAGACAGACAGACAGACAGATGAGA	CAGAGAGAAAGAATCAACAGGATCAATGGATGCATAGGTAGATAGATAGATAGATAGATAGATAGATAGATAGATAGATAGATAGATAGATAGACAGACAGACAGACAGACAGACAGATGAGAGGGGATTTATTAGAGGAATTAGCTCAAGTGATATGGAGGCTGAAAAATCTCATGACAGTCCATCTGCAAGCTGGAGACCGAGGGACACTA	CAGAGAGAAAGAATCAACAGGATCAATGGATGCATAGGTAGATAGATAGATAGATAGATAGATAGATAGATAGATAGATAGATAGATAGATAGACAGACAGACAGACAGACAGACAGATGAGAGGGGATTTATTAGAGGAATTAGCTCAAGTGATATGGAGGCTGAAAAATCTCATGACAGTCCATCTGCAAGCTGGAGACCGAGGGACACTA
	20	v1_20_S8	CE20_TAGA[15]CAGA[5]	CE20_TAGA[15]CAGA[5]	TGCATAGGTAGATAGATAGATAGATAGATAGATAGATAGATAGATAGATAGATAGATAGATAGATAGACAGACAGACAGACAGACAGATGAGA	CAGAGAGAAAGAATCAACAGGATCAATGGATGCATAGGTAGATAGATAGATAGATAGATAGATAGATAGATAGATAGATAGATAGATAGATAGATAGACAGACAGACAGACAGACAGATGAGAGGGGATTTATTAGAGGAATTAGCTCAAGTGATATGGAGGCTGAAAAATCTCATGACAGTCCATCTGCAAGCTGGAGACCCAGGGACACTA	CAGAGAGAAAGAATCAACAGGATCAATGGATGCATAGGTAGATAGATAGATAGATAGATAGATAGATAGATAGATAGATAGATAGATAGATAGATAGACAGACAGACAGACAGACAGATGAGAGGGGATTTATTAGAGGAATTAGCTCAAGTGATATGGAGGCTGAAAAATCTCATGACAGTCCATCTGCAAGCTGGAGACCCAGGGACACTA
	20.1	v1_20.1_S1	CE20.1_TAGA[1]T[1]TAGA[13]CAGA[6]	CE20.1_TAGA[1]T[1]TAGA[13]CAGA[6]	TGCATAGGTAGATTAGATAGATAGATAGATAGATAGATAGATAGATAGATAGATAGATAGATAGACAGACAGACAGACAGACAGACAGATGAGA	CAGAGAGAAAGAATCAACAGGATCAATGGATGCATAGGTAGATTAGATAGATAGATAGATAGATAGATAGATAGATAGATAGATAGATAGATAGACAGACAGACAGACAGACAGACAGATGAGAGGGGATTTATTAGAGGAATTAGCTCAAGTGATATGGAGGCTGAAAAATCTCATGACAGTCCATCTGCAAGCTGGAGACCCAGGGACACTA	CAGAGAGAAAGAATCAACAGGATCAATGGATGCATAGGTAGATTAGATAGATAGATAGATAGATAGATAGATAGATAGATAGATAGATAGATAGACAGACAGACAGACAGACAGACAGATGAGAGGGGATTTATTAGAGGAATTAGCTCAAGTGATATGGAGGCTGAAAAATCTCATGACAGTCCATCTGCAAGCTGGAGACCCAGGGACACTA
	20.3	v1_20.3_S1	CE20.3_TAGA[3]TGA[1]TAGA[11]CAGA[6]	CE20.3_TAGA[3]TGA[1]TAGA[11]CAGA[6]	TGCATAGGTAGATAGATAGATGATAGATAGATAGATAGATAGATAGATAGATAGATAGATAGATAGACAGACAGACAGACAGACAGACAGATGAGA	CAGAGAGAAAGAATCAACAGGATCAATGGATGCATAGGTAGATAGATAGATGATAGATAGATAGATAGATAGATAGATAGATAGATAGATAGATAGACAGACAGACAGACAGACAGACAGATGAGAGGGGATTTATTAGAGGAATTAGCTCAAGTGATATGGAGGCTGAAAAATCTCATGACAGTCCATCTGCAAGCTGGAGACCCAGGGACACTA	CAGAGAGAAAGAATCAACAGGATCAATGGATGCATAGGTAGATAGATAGATGATAGATAGATAGATAGATAGATAGATAGATAGATAGATAGATAGACAGACAGACAGACAGACAGACAGATGAGAGGGGATTTATTAGAGGAATTAGCTCAAGTGATATGGAGGCTGAAAAATCTCATGACAGTCCATCTGCAAGCTGGAGACCCAGGGACACTA
	21	v1_21_S1	CE21_TAGA[12]CAGA[9]_+1T>C	CE21_TAGA[12]CAGA[9]_+1T>C	TGCATAGGTAGATAGATAGATAGATAGATAGATAGATAGATAGATAGATAGATAGACAGACAGACAGACAGACAGACAGACAGACAGACAGACGAGA	CAGAGAGAAAGAATCAACAGGATCAATGGATGCATAGGTAGATAGATAGATAGATAGATAGATAGATAGATAGATAGATAGATAGACAGACAGACAGACAGACAGACAGACAGACAGACAGACGAGAGGGGATTTATTAGAGGAATTAGCTCAAGTGATATGGAGGCTGAAAAATCTCATGACAGTCCATCTGCAAGCTGGAGACCCAGGGACACTA	CAGAGAGAAAGAATCAACAGGATCAATGGATGCATAGGTAGATAGATAGATAGATAGATAGATAGATAGATAGATAGATAGATAGACAGACAGACAGACAGACAGACAGACAGACAGACAGACGAGAGGGGATTTATTAGAGGAATTAGCTCAAGTGATATGGAGGCTGAAAAATCTCATGACAGTCCATCTGCAAGCTGGAGACCCAGGGACACTA
	21	v1_21_S2	CE21_TAGA[12]CAGA[9]	CE21_TAGA[12]CAGA[9]	TGCATAGGTAGATAGATAGATAGATAGATAGATAGATAGATAGATAGATAGATAGACAGACAGACAGACAGACAGACAGACAGACAGACAGATGAGA	CAGAGAGAAAGAATCAACAGGATCAATGGATGCATAGGTAGATAGATAGATAGATAGATAGATAGATAGATAGATAGATAGATAGACAGACAGACAGACAGACAGACAGACAGACAGACAGATGAGAGGGGATTTATTAGAGGAATTAGCTCAAGTGATATGGAGGCTGAAAAATCTCATGACAGTCCATCTGCAAGCTGGAGACCCAGGGACACTA	CAGAGAGAAAGAATCAACAGGATCAATGGATGCATAGGTAGATAGATAGATAGATAGATAGATAGATAGATAGATAGATAGATAGACAGACAGACAGACAGACAGACAGACAGACAGACAGATGAGAGGGGATTTATTAGAGGAATTAGCTCAAGTGATATGGAGGCTGAAAAATCTCATGACAGTCCATCTGCAAGCTGGAGACCCAGGGACACTA
	21	v1_21_S3	CE21_TAGA[13]CAGA[8]_+1T>C	CE21_TAGA[13]CAGA[8]_+1T>C	TGCATAGGTAGATAGATAGATAGATAGATAGATAGATAGATAGATAGATAGATAGATAGACAGACAGACAGACAGACAGACAGACAGACAGACGAGA	CAGAGAGAAAGAATCAACAGGATCAATGGATGCATAGGTAGATAGATAGATAGATAGATAGATAGATAGATAGATAGATAGATAGATAGACAGACAGACAGACAGACAGACAGACAGACAGACGAGAGGGGATTTATTAGAGGAATTAGCTCAAGTGATATGGAGGCTGAAAAATCTCATGACAGTCCATCTGCAAGCTGGAGACCCAGGGACACTA	CAGAGAGAAAGAATCAACAGGATCAATGGATGCATAGGTAGATAGATAGATAGATAGATAGATAGATAGATAGATAGATAGATAGATAGACAGACAGACAGACAGACAGACAGACAGACAGACGAGAGGGGATTTATTAGAGGAATTAGCTCAAGTGATATGGAGGCTGAAAAATCTCATGACAGTCCATCTGCAAGCTGGAGACCCAGGGACACTA
	21	v1_21_S4	CE21_TAGA[13]CAGA[8]	CE21_TAGA[13]CAGA[8]	TGCATAGGTAGATAGATAGATAGATAGATAGATAGATAGATAGATAGATAGATAGATAGACAGACAGACAGACAGACAGACAGACAGACAGATGAGA	CAGAGAGAAAGAATCAACAGGATCAATGGATGCATAGGTAGATAGATAGATAGATAGATAGATAGATAGATAGATAGATAGATAGATAGACAGACAGACAGACAGACAGACAGACAGACAGATGAGAGGGGATTTATTAGAGGAATTAGCTCAAGTGATATGGAGGCTGAAAAATCTCATGACAGTCCATCTGCAAGCTGGAGACCCAGGGACACTA	CAGAGAGAAAGAATCAACAGGATCAATGGATGCATAGGTAGATAGATAGATAGATAGATAGATAGATAGATAGATAGATAGATAGATAGACAGACAGACAGACAGACAGACAGACAGACAGATGAGAGGGGATTTATTAGAGGAATTAGCTCAAGTGATATGGAGGCTGAAAAATCTCATGACAGTCCATCTGCAAGCTGGAGACCCAGGGACACTA
	21	v1_21_S5	CE21_TAGA[14]CAGA[7]_+1T>C	CE21_TAGA[14]CAGA[7]_+1T>C	TGCATAGGTAGATAGATAGATAGATAGATAGATAGATAGATAGATAGATAGATAGATAGATAGACAGACAGACAGACAGACAGACAGACAGACGAGA	CAGAGAGAAAGAATCAACAGGATCAATGGATGCATAGGTAGATAGATAGATAGATAGATAGATAGATAGATAGATAGATAGATAGATAGATAGACAGACAGACAGACAGACAGACAGACAGACGAGAGGGGATTTATTAGAGGAATTAGCTCAAGTGATATGGAGGCTGAAAAATCTCATGACAGTCCATCTGCAAGCTGGAGACCCAGGGACACTA	CAGAGAGAAAGAATCAACAGGATCAATGGATGCATAGGTAGATAGATAGATAGATAGATAGATAGATAGATAGATAGATAGATAGATAGATAGACAGACAGACAGACAGACAGACAGACAGACGAGAGGGGATTTATTAGAGGAATTAGCTCAAGTGATATGGAGGCTGAAAAATCTCATGACAGTCCATCTGCAAGCTGGAGACCCAGGGACACTA
	21	v1_21_S6	CE21_TAGA[14]CAGA[7]	CE21_TAGA[14]CAGA[7]	TGCATAGGTAGATAGATAGATAGATAGATAGATAGATAGATAGATAGATAGATAGATAGATAGACAGACAGACAGACAGACAGACAGACAGATGAGA	CAGAGAGAAAGAATCAACAGGATCAATGGATGCATAGGTAGATAGATAGATAGATAGATAGATAGATAGATAGATAGATAGATAGATAGATAGACAGACAGACAGACAGACAGACAGACAGATGAGAGGGGATTTATTAGAGGAATTAGCTCAAGTGATATGGAGGCTGAAAAATCTCATGACAGTCCATCTGCAAGCTGGAGACCCAGGGACACTA	CAGAGAGAAAGAATCAACAGGATCAATGGATGCATAGGTAGATAGATAGATAGATAGATAGATAGATAGATAGATAGATAGATAGATAGATAGACAGACAGACAGACAGACAGACAGACAGATGAGAGGGGATTTATTAGAGGAATTAGCTCAAGTGATATGGAGGCTGAAAAATCTCATGACAGTCCATCTGCAAGCTGGAGACCCAGGGACACTA
	21	v1_21_S7	CE21_TAGA[15]CAGA[6]_+1T>C	CE21_TAGA[15]CAGA[6]_+1T>C	TGCATAGGTAGATAGATAGATAGATAGATAGATAGATAGATAGATAGATAGATAGATAGATAGATAGACAGACAGACAGACAGACAGACAGACGAGA	CAGAGAGAAAGAATCAACAGGATCAATGGATGCATAGGTAGATAGATAGATAGATAGATAGATAGATAGATAGATAGATAGATAGATAGATAGATAGACAGACAGACAGACAGACAGACAGACGAGAGGGGATTTATTAGAGGAATTAGCTCAAGTGATATGGAGGCTGAAAAATCTCATGACAGTCCATCTGCAAGCTGGAGACCCAGGGACACTA	CAGAGAGAAAGAATCAACAGGATCAATGGATGCATAGGTAGATAGATAGATAGATAGATAGATAGATAGATAGATAGATAGATAGATAGATAGATAGACAGACAGACAGACAGACAGACAGACGAGAGGGGATTTATTAGAGGAATTAGCTCAAGTGATATGGAGGCTGAAAAATCTCATGACAGTCCATCTGCAAGCTGGAGACCCAGGGACACTA
	21	v1_21_S8	CE21_TAGA[15]CAGA[6]	CE21_TAGA[15]CAGA[6]	TGCATAGGTAGATAGATAGATAGATAGATAGATAGATAGATAGATAGATAGATAGATAGATAGATAGACAGACAGACAGACAGACAGACAGATGAGA	CAGAGAGAAAGAATCAACAGGATCAATGGATGCATAGGTAGATAGATAGATAGATAGATAGATAGATAGATAGATAGATAGATAGATAGATAGATAGACAGACAGACAGACAGACAGACAGATGAGAGGGGATTTATTAGAGGAATTAGCTCAAGTGATATGGAGGCTGAAAAATCTCATGACAGTCCATCTGCAAGCTGGAGACCCAGGGACACTA	CAGAGAGAAAGAATCAACAGGATCAATGGATGCATAGGTAGATAGATAGATAGATAGATAGATAGATAGATAGATAGATAGATAGATAGATAGATAGACAGACAGACAGACAGACAGACAGATGAGAGGGGATTTATTAGAGGAATTAGCTCAAGTGATATGGAGGCTGAAAAATCTCATGACAGTCCATCTGCAAGCTGGAGACCCAGGGACACTA
	21	v1_21_S9	CE21_TAGA[15]CAGA[5]TAGA[1]	CE21_TAGA[15]CAGA[5]TAGA[1]	TGCATAGGTAGATAGATAGATAGATAGATAGATAGATAGATAGATAGATAGATAGATAGATAGATAGACAGACAGACAGACAGACAGATAGATGAGA	CAGAGAGAAAGAATCAACAGGATCAATGGATGCATAGGTAGATAGATAGATAGATAGATAGATAGATAGATAGATAGATAGATAGATAGATAGATAGACAGACAGACAGACAGACAGATAGATGAGAGGGGATTTATTAGAGGAATTAGCTCAAGTGATATGGAGGCTGAAAAATCTCATGACAGTCCATCTGCAAGCTGGAGACCCAGGGACACTA	CAGAGAGAAAGAATCAACAGGATCAATGGATGCATAGGTAGATAGATAGATAGATAGATAGATAGATAGATAGATAGATAGATAGATAGATAGATAGACAGACAGACAGACAGACAGATAGATGAGAGGGGATTTATTAGAGGAATTAGCTCAAGTGATATGGAGGCTGAAAAATCTCATGACAGTCCATCTGCAAGCTGGAGACCCAGGGACACTA
	21	v1_21_S10	CE21_TAGA[16]CAGA[5]	CE21_TAGA[16]CAGA[5]	TGCATAGGTAGATAGATAGATAGATAGATAGATAGATAGATAGATAGATAGATAGATAGATAGATAGATAGACAGACAGACAGACAGACAGATGAGA	CAGAGAGAAAGAATCAACAGGATCAATGGATGCATAGGTAGATAGATAGATAGATAGATAGATAGATAGATAGATAGATAGATAGATAGATAGATAGATAGACAGACAGACAGACAGACAGATGAGAGGGGATTTATTAGAGGAATTAGCTCAAGTGATATGGAGGCTGAAAAATCTCATGACAGTCCATCTGCAAGCTGGAGACCCAGGGACACTA	CAGAGAGAAAGAATCAACAGGATCAATGGATGCATAGGTAGATAGATAGATAGATAGATAGATAGATAGATAGATAGATAGATAGATAGATAGATAGATAGACAGACAGACAGACAGACAGATGAGAGGGGATTTATTAGAGGAATTAGCTCAAGTGATATGGAGGCTGAAAAATCTCATGACAGTCCATCTGCAAGCTGGAGACCCAGGGACACTA
	21	v1_21_S11	CE21_TAGG[1]TAGA[12]CAGA[8]_+1T>C	CE21_TAGG[1]TAGA[12]CAGA[8]_+1T>C	TGCATAGGTAGGTAGATAGATAGATAGATAGATAGATAGATAGATAGATAGATAGATAGACAGACAGACAGACAGACAGACAGACAGACAGACGAGA	CAGAGAGAAAGAATCAACAGGATCAATGGATGCATAGGTAGGTAGATAGATAGATAGATAGATAGATAGATAGATAGATAGATAGATAGACAGACAGACAGACAGACAGACAGACAGACAGACGAGAGGGGATTTATTAGAGGAATTAGCTCAAGTGATATGGAGGCTGAAAAATCTCATGACAGTCCATCTGCAAGCTGGAGACCCAGGGACACTA	CAGAGAGAAAGAATCAACAGGATCAATGGATGCATAGGTAGGTAGATAGATAGATAGATAGATAGATAGATAGATAGATAGATAGATAGACAGACAGACAGACAGACAGACAGACAGACAGACGAGAGGGGATTTATTAGAGGAATTAGCTCAAGTGATATGGAGGCTGAAAAATCTCATGACAGTCCATCTGCAAGCTGGAGACCCAGGGACACTA
	21.1	v1_21.1_S1	CE21.1_TAGA[1]T[1]TAGA[14]CAGA[6]	CE21.1_TAGA[1]T[1]TAGA[14]CAGA[6]	TGCATAGGTAGATTAGATAGATAGATAGATAGATAGATAGATAGATAGATAGATAGATAGATAGATAGACAGACAGACAGACAGACAGACAGATGAGA	CAGAGAGAAAGAATCAACAGGATCAATGGATGCATAGGTAGATTAGATAGATAGATAGATAGATAGATAGATAGATAGATAGATAGATAGATAGATAGACAGACAGACAGACAGACAGACAGATGAGAGGGGATTTATTAGAGGAATTAGCTCAAGTGATATGGAGGCTGAAAAATCTCATGACAGTCCATCTGCAAGCTGGAGACCCAGGGACACTA	CAGAGAGAAAGAATCAACAGGATCAATGGATGCATAGGTAGATTAGATAGATAGATAGATAGATAGATAGATAGATAGATAGATAGATAGATAGATAGACAGACAGACAGACAGACAGACAGATGAGAGGGGATTTATTAGAGGAATTAGCTCAAGTGATATGGAGGCTGAAAAATCTCATGACAGTCCATCTGCAAGCTGGAGACCCAGGGACACTA
	22	v1_22_S1	CE22_TAGA[12]CAGA[10]	CE22_TAGA[12]CAGA[10]	TGCATAGGTAGATAGATAGATAGATAGATAGATAGATAGATAGATAGATAGATAGACAGACAGACAGACAGACAGACAGACAGACAGACAGACAGATGAGA	CAGAGAGAAAGAATCAACAGGATCAATGGATGCATAGGTAGATAGATAGATAGATAGATAGATAGATAGATAGATAGATAGATAGACAGACAGACAGACAGACAGACAGACAGACAGACAGACAGATGAGAGGGGATTTATTAGAGGAATTAGCTCAAGTGATATGGAGGCTGAAAAATCTCATGACAGTCCATCTGCAAGCTGGAGACCCAGGGACACTA	CAGAGAGAAAGAATCAACAGGATCAATGGATGCATAGGTAGATAGATAGATAGATAGATAGATAGATAGATAGATAGATAGATAGACAGACAGACAGACAGACAGACAGACAGACAGACAGACAGATGAGAGGGGATTTATTAGAGGAATTAGCTCAAGTGATATGGAGGCTGAAAAATCTCATGACAGTCCATCTGCAAGCTGGAGACCCAGGGACACTA
	22	v1_22_S2	CE22_TAGA[13]CAGA[9]_+1T>C	CE22_TAGA[13]CAGA[9]_+1T>C	TGCATAGGTAGATAGATAGATAGATAGATAGATAGATAGATAGATAGATAGATAGATAGACAGACAGACAGACAGACAGACAGACAGACAGACAGACGAGA	CAGAGAGAAAGAATCAACAGGATCAATGGATGCATAGGTAGATAGATAGATAGATAGATAGATAGATAGATAGATAGATAGATAGATAGACAGACAGACAGACAGACAGACAGACAGACAGACAGACGAGAGGGGATTTATTAGAGGAATTAGCTCAAGTGATATGGAGGCTGAAAAATCTCATGACAGTCCATCTGCAAGCTGGAGACCCAGGGACACTA	CAGAGAGAAAGAATCAACAGGATCAATGGATGCATAGGTAGATAGATAGATAGATAGATAGATAGATAGATAGATAGATAGATAGATAGACAGACAGACAGACAGACAGACAGACAGACAGACAGACGAGAGGGGATTTATTAGAGGAATTAGCTCAAGTGATATGGAGGCTGAAAAATCTCATGACAGTCCATCTGCAAGCTGGAGACCCAGGGACACTA
	22	v1_22_S3	CE22_TAGA[13]CAGA[9]	CE22_TAGA[13]CAGA[9]	TGCATAGGTAGATAGATAGATAGATAGATAGATAGATAGATAGATAGATAGATAGATAGACAGACAGACAGACAGACAGACAGACAGACAGACAGATGAGA	CAGAGAGAAAGAATCAACAGGATCAATGGATGCATAGGTAGATAGATAGATAGATAGATAGATAGATAGATAGATAGATAGATAGATAGACAGACAGACAGACAGACAGACAGACAGACAGACAGATGAGAGGGGATTTATTAGAGGAATTAGCTCAAGTGATATGGAGGCTGAAAAATCTCATGACAGTCCATCTGCAAGCTGGAGACCCAGGGACACTA	CAGAGAGAAAGAATCAACAGGATCAATGGATGCATAGGTAGATAGATAGATAGATAGATAGATAGATAGATAGATAGATAGATAGATAGACAGACAGACAGACAGACAGACAGACAGACAGACAGATGAGAGGGGATTTATTAGAGGAATTAGCTCAAGTGATATGGAGGCTGAAAAATCTCATGACAGTCCATCTGCAAGCTGGAGACCCAGGGACACTA
	22	v1_22_S4	CE22_TAGA[14]CAGA[8]_+1T>C	CE22_TAGA[14]CAGA[8]_+1T>C	TGCATAGGTAGATAGATAGATAGATAGATAGATAGATAGATAGATAGATAGATAGATAGATAGACAGACAGACAGACAGACAGACAGACAGACAGACGAGA	CAGAGAGAAAGAATCAACAGGATCAATGGATGCATAGGTAGATAGATAGATAGATAGATAGATAGATAGATAGATAGATAGATAGATAGATAGACAGACAGACAGACAGACAGACAGACAGACAGACGAGAGGGGATTTATTAGAGGAATTAGCTCAAGTGATATGGAGGCTGAAAAATCTCATGACAGTCCATCTGCAAGCTGGAGACCCAGGGACACTA	CAGAGAGAAAGAATCAACAGGATCAATGGATGCATAGGTAGATAGATAGATAGATAGATAGATAGATAGATAGATAGATAGATAGATAGATAGACAGACAGACAGACAGACAGACAGACAGACAGACGAGAGGGGATTTATTAGAGGAATTAGCTCAAGTGATATGGAGGCTGAAAAATCTCATGACAGTCCATCTGCAAGCTGGAGACCCAGGGACACTA
	22	v1_22_S5	CE22_TAGA[14]CAGA[8]	CE22_TAGA[14]CAGA[8]	TGCATAGGTAGATAGATAGATAGATAGATAGATAGATAGATAGATAGATAGATAGATAGATAGACAGACAGACAGACAGACAGACAGACAGACAGATGAGA	CAGAGAGAAAGAATCAACAGGATCAATGGATGCATAGGTAGATAGATAGATAGATAGATAGATAGATAGATAGATAGATAGATAGATAGATAGACAGACAGACAGACAGACAGACAGACAGACAGATGAGAGGGGATTTATTAGAGGAATTAGCTCAAGTGATATGGAGGCTGAAAAATCTCATGACAGTCCATCTGCAAGCTGGAGACCCAGGGACACTA	CAGAGAGAAAGAATCAACAGGATCAATGGATGCATAGGTAGATAGATAGATAGATAGATAGATAGATAGATAGATAGATAGATAGATAGATAGACAGACAGACAGACAGACAGACAGACAGACAGATGAGAGGGGATTTATTAGAGGAATTAGCTCAAGTGATATGGAGGCTGAAAAATCTCATGACAGTCCATCTGCAAGCTGGAGACCCAGGGACACTA
	22	v2_22_S5	CE22_TAGA[14]CAGA[8]	CE22_TAGA[14]CAGA[8]_+85C>G	TGCATAGGTAGATAGATAGATAGATAGATAGATAGATAGATAGATAGATAGATAGATAGATAGACAGACAGACAGACAGACAGACAGACAGACAGATGAGA	CAGAGAGAAAGAATCAACAGGATCAATGGATGCATAGGTAGATAGATAGATAGATAGATAGATAGATAGATAGATAGATAGATAGATAGATAGACAGACAGACAGACAGACAGACAGACAGACAGATGAGAGGGGATTTATTAGAGGAATTAGCTCAAGTGATATGGAGGCTGAAAAATCTCATGACAGTCCATCTGCAAGCTGGAGACCGAGGGACACTA	CAGAGAGAAAGAATCAACAGGATCAATGGATGCATAGGTAGATAGATAGATAGATAGATAGATAGATAGATAGATAGATAGATAGATAGATAGACAGACAGACAGACAGACAGACAGACAGACAGATGAGAGGGGATTTATTAGAGGAATTAGCTCAAGTGATATGGAGGCTGAAAAATCTCATGACAGTCCATCTGCAAGCTGGAGACCGAGGGACACTA
	22	v1_22_S6	CE22_TAGA[15]CAGA[7]_+1T>C	CE22_TAGA[15]CAGA[7]_+1T>C	TGCATAGGTAGATAGATAGATAGATAGATAGATAGATAGATAGATAGATAGATAGATAGATAGATAGACAGACAGACAGACAGACAGACAGACAGACGAGA	CAGAGAGAAAGAATCAACAGGATCAATGGATGCATAGGTAGATAGATAGATAGATAGATAGATAGATAGATAGATAGATAGATAGATAGATAGATAGACAGACAGACAGACAGACAGACAGACAGACGAGAGGGGATTTATTAGAGGAATTAGCTCAAGTGATATGGAGGCTGAAAAATCTCATGACAGTCCATCTGCAAGCTGGAGACCCAGGGACACTA	CAGAGAGAAAGAATCAACAGGATCAATGGATGCATAGGTAGATAGATAGATAGATAGATAGATAGATAGATAGATAGATAGATAGATAGATAGATAGACAGACAGACAGACAGACAGACAGACAGACGAGAGGGGATTTATTAGAGGAATTAGCTCAAGTGATATGGAGGCTGAAAAATCTCATGACAGTCCATCTGCAAGCTGGAGACCCAGGGACACTA
	22	v1_22_S7	CE22_TAGA[15]CAGA[7]	CE22_TAGA[15]CAGA[7]	TGCATAGGTAGATAGATAGATAGATAGATAGATAGATAGATAGATAGATAGATAGATAGATAGATAGACAGACAGACAGACAGACAGACAGACAGATGAGA	CAGAGAGAAAGAATCAACAGGATCAATGGATGCATAGGTAGATAGATAGATAGATAGATAGATAGATAGATAGATAGATAGATAGATAGATAGATAGACAGACAGACAGACAGACAGACAGACAGATGAGAGGGGATTTATTAGAGGAATTAGCTCAAGTGATATGGAGGCTGAAAAATCTCATGACAGTCCATCTGCAAGCTGGAGACCCAGGGACACTA	CAGAGAGAAAGAATCAACAGGATCAATGGATGCATAGGTAGATAGATAGATAGATAGATAGATAGATAGATAGATAGATAGATAGATAGATAGATAGACAGACAGACAGACAGACAGACAGACAGATGAGAGGGGATTTATTAGAGGAATTAGCTCAAGTGATATGGAGGCTGAAAAATCTCATGACAGTCCATCTGCAAGCTGGAGACCCAGGGACACTA
	22	v1_22_S8	CE22_TAGA[16]CAGA[6]	CE22_TAGA[16]CAGA[6]	TGCATAGGTAGATAGATAGATAGATAGATAGATAGATAGATAGATAGATAGATAGATAGATAGATAGATAGACAGACAGACAGACAGACAGACAGATGAGA	CAGAGAGAAAGAATCAACAGGATCAATGGATGCATAGGTAGATAGATAGATAGATAGATAGATAGATAGATAGATAGATAGATAGATAGATAGATAGATAGACAGACAGACAGACAGACAGACAGATGAGAGGGGATTTATTAGAGGAATTAGCTCAAGTGATATGGAGGCTGAAAAATCTCATGACAGTCCATCTGCAAGCTGGAGACCCAGGGACACTA	CAGAGAGAAAGAATCAACAGGATCAATGGATGCATAGGTAGATAGATAGATAGATAGATAGATAGATAGATAGATAGATAGATAGATAGATAGATAGATAGACAGACAGACAGACAGACAGACAGATGAGAGGGGATTTATTAGAGGAATTAGCTCAAGTGATATGGAGGCTGAAAAATCTCATGACAGTCCATCTGCAAGCTGGAGACCCAGGGACACTA
	22	v1_22_S10	CE22_TAGG[1]TAGA[13]CAGA[8]_+1T>C	CE22_TAGG[1]TAGA[13]CAGA[8]_+1T>C	TGCATAGGTAGGTAGATAGATAGATAGATAGATAGATAGATAGATAGATAGATAGATAGATAGACAGACAGACAGACAGACAGACAGACAGACAGACGAGA	CAGAGAGAAAGAATCAACAGGATCAATGGATGCATAGGTAGGTAGATAGATAGATAGATAGATAGATAGATAGATAGATAGATAGATAGATAGACAGACAGACAGACAGACAGACAGACAGACAGACGAGAGGGGATTTATTAGAGGAATTAGCTCAAGTGATATGGAGGCTGAAAAATCTCATGACAGTCCATCTGCAAGCTGGAGACCCAGGGACACTA	CAGAGAGAAAGAATCAACAGGATCAATGGATGCATAGGTAGGTAGATAGATAGATAGATAGATAGATAGATAGATAGATAGATAGATAGATAGACAGACAGACAGACAGACAGACAGACAGACAGACGAGAGGGGATTTATTAGAGGAATTAGCTCAAGTGATATGGAGGCTGAAAAATCTCATGACAGTCCATCTGCAAGCTGGAGACCCAGGGACACTA
	22	v1_22_S9	CE22_TAGG[1]TAGA[14]CAGA[7]	CE22_TAGG[1]TAGA[14]CAGA[7]	TGCATAGGTAGGTAGATAGATAGATAGATAGATAGATAGATAGATAGATAGATAGATAGATAGATAGACAGACAGACAGACAGACAGACAGACAGATGAGA	CAGAGAGAAAGAATCAACAGGATCAATGGATGCATAGGTAGGTAGATAGATAGATAGATAGATAGATAGATAGATAGATAGATAGATAGATAGATAGACAGACAGACAGACAGACAGACAGACAGATGAGAGGGGATTTATTAGAGGAATTAGCTCAAGTGATATGGAGGCTGAAAAATCTCATGACAGTCCATCTGCAAGCTGGAGACCCAGGGACACTA	CAGAGAGAAAGAATCAACAGGATCAATGGATGCATAGGTAGGTAGATAGATAGATAGATAGATAGATAGATAGATAGATAGATAGATAGATAGATAGACAGACAGACAGACAGACAGACAGACAGATGAGAGGGGATTTATTAGAGGAATTAGCTCAAGTGATATGGAGGCTGAAAAATCTCATGACAGTCCATCTGCAAGCTGGAGACCCAGGGACACTA
	23	v1_23_S1	CE23_TAGA[13]CAGA[10]_+1T>C	CE23_TAGA[13]CAGA[10]_+1T>C	TGCATAGGTAGATAGATAGATAGATAGATAGATAGATAGATAGATAGATAGATAGATAGACAGACAGACAGACAGACAGACAGACAGACAGACAGACAGACGAGA	CAGAGAGAAAGAATCAACAGGATCAATGGATGCATAGGTAGATAGATAGATAGATAGATAGATAGATAGATAGATAGATAGATAGATAGACAGACAGACAGACAGACAGACAGACAGACAGACAGACAGACGAGAGGGGATTTATTAGAGGAATTAGCTCAAGTGATATGGAGGCTGAAAAATCTCATGACAGTCCATCTGCAAGCTGGAGACCCAGGGACACTA	CAGAGAGAAAGAATCAACAGGATCAATGGATGCATAGGTAGATAGATAGATAGATAGATAGATAGATAGATAGATAGATAGATAGATAGACAGACAGACAGACAGACAGACAGACAGACAGACAGACAGACGAGAGGGGATTTATTAGAGGAATTAGCTCAAGTGATATGGAGGCTGAAAAATCTCATGACAGTCCATCTGCAAGCTGGAGACCCAGGGACACTA
	23	v1_23_S2	CE23_TAGA[13]CAGA[10]	CE23_TAGA[13]CAGA[10]	TGCATAGGTAGATAGATAGATAGATAGATAGATAGATAGATAGATAGATAGATAGATAGACAGACAGACAGACAGACAGACAGACAGACAGACAGACAGATGAGA	CAGAGAGAAAGAATCAACAGGATCAATGGATGCATAGGTAGATAGATAGATAGATAGATAGATAGATAGATAGATAGATAGATAGATAGACAGACAGACAGACAGACAGACAGACAGACAGACAGACAGATGAGAGGGGATTTATTAGAGGAATTAGCTCAAGTGATATGGAGGCTGAAAAATCTCATGACAGTCCATCTGCAAGCTGGAGACCCAGGGACACTA	CAGAGAGAAAGAATCAACAGGATCAATGGATGCATAGGTAGATAGATAGATAGATAGATAGATAGATAGATAGATAGATAGATAGATAGACAGACAGACAGACAGACAGACAGACAGACAGACAGACAGATGAGAGGGGATTTATTAGAGGAATTAGCTCAAGTGATATGGAGGCTGAAAAATCTCATGACAGTCCATCTGCAAGCTGGAGACCCAGGGACACTA
	23	v1_23_S3	CE23_TAGA[14]CAGA[9]_+1T>C	CE23_TAGA[14]CAGA[9]_+1T>C	TGCATAGGTAGATAGATAGATAGATAGATAGATAGATAGATAGATAGATAGATAGATAGATAGACAGACAGACAGACAGACAGACAGACAGACAGACAGACGAGA	CAGAGAGAAAGAATCAACAGGATCAATGGATGCATAGGTAGATAGATAGATAGATAGATAGATAGATAGATAGATAGATAGATAGATAGATAGACAGACAGACAGACAGACAGACAGACAGACAGACAGACGAGAGGGGATTTATTAGAGGAATTAGCTCAAGTGATATGGAGGCTGAAAAATCTCATGACAGTCCATCTGCAAGCTGGAGACCCAGGGACACTA	CAGAGAGAAAGAATCAACAGGATCAATGGATGCATAGGTAGATAGATAGATAGATAGATAGATAGATAGATAGATAGATAGATAGATAGATAGACAGACAGACAGACAGACAGACAGACAGACAGACAGACGAGAGGGGATTTATTAGAGGAATTAGCTCAAGTGATATGGAGGCTGAAAAATCTCATGACAGTCCATCTGCAAGCTGGAGACCCAGGGACACTA
	23	v1_23_S4	CE23_TAGA[14]CAGA[9]	CE23_TAGA[14]CAGA[9]	TGCATAGGTAGATAGATAGATAGATAGATAGATAGATAGATAGATAGATAGATAGATAGATAGACAGACAGACAGACAGACAGACAGACAGACAGACAGATGAGA	CAGAGAGAAAGAATCAACAGGATCAATGGATGCATAGGTAGATAGATAGATAGATAGATAGATAGATAGATAGATAGATAGATAGATAGATAGACAGACAGACAGACAGACAGACAGACAGACAGACAGATGAGAGGGGATTTATTAGAGGAATTAGCTCAAGTGATATGGAGGCTGAAAAATCTCATGACAGTCCATCTGCAAGCTGGAGACCCAGGGACACTA	CAGAGAGAAAGAATCAACAGGATCAATGGATGCATAGGTAGATAGATAGATAGATAGATAGATAGATAGATAGATAGATAGATAGATAGATAGACAGACAGACAGACAGACAGACAGACAGACAGACAGATGAGAGGGGATTTATTAGAGGAATTAGCTCAAGTGATATGGAGGCTGAAAAATCTCATGACAGTCCATCTGCAAGCTGGAGACCCAGGGACACTA
	23	v1_23_S5	CE23_TAGA[15]CAGA[8]_+1T>C	CE23_TAGA[15]CAGA[8]_+1T>C	TGCATAGGTAGATAGATAGATAGATAGATAGATAGATAGATAGATAGATAGATAGATAGATAGATAGACAGACAGACAGACAGACAGACAGACAGACAGACGAGA	CAGAGAGAAAGAATCAACAGGATCAATGGATGCATAGGTAGATAGATAGATAGATAGATAGATAGATAGATAGATAGATAGATAGATAGATAGATAGACAGACAGACAGACAGACAGACAGACAGACAGACGAGAGGGGATTTATTAGAGGAATTAGCTCAAGTGATATGGAGGCTGAAAAATCTCATGACAGTCCATCTGCAAGCTGGAGACCCAGGGACACTA	CAGAGAGAAAGAATCAACAGGATCAATGGATGCATAGGTAGATAGATAGATAGATAGATAGATAGATAGATAGATAGATAGATAGATAGATAGATAGACAGACAGACAGACAGACAGACAGACAGACAGACGAGAGGGGATTTATTAGAGGAATTAGCTCAAGTGATATGGAGGCTGAAAAATCTCATGACAGTCCATCTGCAAGCTGGAGACCCAGGGACACTA
	23	v1_23_S6	CE23_TAGA[15]CAGA[8]	CE23_TAGA[15]CAGA[8]	TGCATAGGTAGATAGATAGATAGATAGATAGATAGATAGATAGATAGATAGATAGATAGATAGATAGACAGACAGACAGACAGACAGACAGACAGACAGATGAGA	CAGAGAGAAAGAATCAACAGGATCAATGGATGCATAGGTAGATAGATAGATAGATAGATAGATAGATAGATAGATAGATAGATAGATAGATAGATAGACAGACAGACAGACAGACAGACAGACAGACAGATGAGAGGGGATTTATTAGAGGAATTAGCTCAAGTGATATGGAGGCTGAAAAATCTCATGACAGTCCATCTGCAAGCTGGAGACCCAGGGACACTA	CAGAGAGAAAGAATCAACAGGATCAATGGATGCATAGGTAGATAGATAGATAGATAGATAGATAGATAGATAGATAGATAGATAGATAGATAGATAGACAGACAGACAGACAGACAGACAGACAGACAGATGAGAGGGGATTTATTAGAGGAATTAGCTCAAGTGATATGGAGGCTGAAAAATCTCATGACAGTCCATCTGCAAGCTGGAGACCCAGGGACACTA
	23	v1_23_S7	CE23_TAGA[16]CAGA[7]_+1T>C	CE23_TAGA[16]CAGA[7]_+1T>C	TGCATAGGTAGATAGATAGATAGATAGATAGATAGATAGATAGATAGATAGATAGATAGATAGATAGATAGACAGACAGACAGACAGACAGACAGACAGACGAGA	CAGAGAGAAAGAATCAACAGGATCAATGGATGCATAGGTAGATAGATAGATAGATAGATAGATAGATAGATAGATAGATAGATAGATAGATAGATAGATAGACAGACAGACAGACAGACAGACAGACAGACGAGAGGGGATTTATTAGAGGAATTAGCTCAAGTGATATGGAGGCTGAAAAATCTCATGACAGTCCATCTGCAAGCTGGAGACCCAGGGACACTA	CAGAGAGAAAGAATCAACAGGATCAATGGATGCATAGGTAGATAGATAGATAGATAGATAGATAGATAGATAGATAGATAGATAGATAGATAGATAGATAGACAGACAGACAGACAGACAGACAGACAGACGAGAGGGGATTTATTAGAGGAATTAGCTCAAGTGATATGGAGGCTGAAAAATCTCATGACAGTCCATCTGCAAGCTGGAGACCCAGGGACACTA
	23	v1_23_S8	CE23_TAGA[16]CAGA[7]	CE23_TAGA[16]CAGA[7]	TGCATAGGTAGATAGATAGATAGATAGATAGATAGATAGATAGATAGATAGATAGATAGATAGATAGATAGACAGACAGACAGACAGACAGACAGACAGATGAGA	CAGAGAGAAAGAATCAACAGGATCAATGGATGCATAGGTAGATAGATAGATAGATAGATAGATAGATAGATAGATAGATAGATAGATAGATAGATAGATAGACAGACAGACAGACAGACAGACAGACAGATGAGAGGGGATTTATTAGAGGAATTAGCTCAAGTGATATGGAGGCTGAAAAATCTCATGACAGTCCATCTGCAAGCTGGAGACCCAGGGACACTA	CAGAGAGAAAGAATCAACAGGATCAATGGATGCATAGGTAGATAGATAGATAGATAGATAGATAGATAGATAGATAGATAGATAGATAGATAGATAGATAGACAGACAGACAGACAGACAGACAGACAGATGAGAGGGGATTTATTAGAGGAATTAGCTCAAGTGATATGGAGGCTGAAAAATCTCATGACAGTCCATCTGCAAGCTGGAGACCCAGGGACACTA
	24	v1_24_S1	CE24_TAGA[15]CAGA[9]_+1T>C	CE24_TAGA[15]CAGA[9]_+1T>C	TGCATAGGTAGATAGATAGATAGATAGATAGATAGATAGATAGATAGATAGATAGATAGATAGATAGACAGACAGACAGACAGACAGACAGACAGACAGACAGACGAGA	CAGAGAGAAAGAATCAACAGGATCAATGGATGCATAGGTAGATAGATAGATAGATAGATAGATAGATAGATAGATAGATAGATAGATAGATAGATAGACAGACAGACAGACAGACAGACAGACAGACAGACAGACGAGAGGGGATTTATTAGAGGAATTAGCTCAAGTGATATGGAGGCTGAAAAATCTCATGACAGTCCATCTGCAAGCTGGAGACCCAGGGACACTA	CAGAGAGAAAGAATCAACAGGATCAATGGATGCATAGGTAGATAGATAGATAGATAGATAGATAGATAGATAGATAGATAGATAGATAGATAGATAGACAGACAGACAGACAGACAGACAGACAGACAGACAGACGAGAGGGGATTTATTAGAGGAATTAGCTCAAGTGATATGGAGGCTGAAAAATCTCATGACAGTCCATCTGCAAGCTGGAGACCCAGGGACACTA
	24	v1_24_S2	CE24_TAGA[15]CAGA[9]	CE24_TAGA[15]CAGA[9]	TGCATAGGTAGATAGATAGATAGATAGATAGATAGATAGATAGATAGATAGATAGATAGATAGATAGACAGACAGACAGACAGACAGACAGACAGACAGACAGATGAGA	CAGAGAGAAAGAATCAACAGGATCAATGGATGCATAGGTAGATAGATAGATAGATAGATAGATAGATAGATAGATAGATAGATAGATAGATAGATAGACAGACAGACAGACAGACAGACAGACAGACAGACAGATGAGAGGGGATTTATTAGAGGAATTAGCTCAAGTGATATGGAGGCTGAAAAATCTCATGACAGTCCATCTGCAAGCTGGAGACCCAGGGACACTA	CAGAGAGAAAGAATCAACAGGATCAATGGATGCATAGGTAGATAGATAGATAGATAGATAGATAGATAGATAGATAGATAGATAGATAGATAGATAGACAGACAGACAGACAGACAGACAGACAGACAGACAGATGAGAGGGGATTTATTAGAGGAATTAGCTCAAGTGATATGGAGGCTGAAAAATCTCATGACAGTCCATCTGCAAGCTGGAGACCCAGGGACACTA
	24	v1_24_S3	CE24_TAGA[16]CAGA[8]_+1T>C	CE24_TAGA[16]CAGA[8]_+1T>C	TGCATAGGTAGATAGATAGATAGATAGATAGATAGATAGATAGATAGATAGATAGATAGATAGATAGATAGACAGACAGACAGACAGACAGACAGACAGACAGACGAGA	CAGAGAGAAAGAATCAACAGGATCAATGGATGCATAGGTAGATAGATAGATAGATAGATAGATAGATAGATAGATAGATAGATAGATAGATAGATAGATAGACAGACAGACAGACAGACAGACAGACAGACAGACGAGAGGGGATTTATTAGAGGAATTAGCTCAAGTGATATGGAGGCTGAAAAATCTCATGACAGTCCATCTGCAAGCTGGAGACCCAGGGACACTA	CAGAGAGAAAGAATCAACAGGATCAATGGATGCATAGGTAGATAGATAGATAGATAGATAGATAGATAGATAGATAGATAGATAGATAGATAGATAGATAGACAGACAGACAGACAGACAGACAGACAGACAGACGAGAGGGGATTTATTAGAGGAATTAGCTCAAGTGATATGGAGGCTGAAAAATCTCATGACAGTCCATCTGCAAGCTGGAGACCCAGGGACACTA
	24	v1_24_S4	CE24_TAGA[16]CAGA[8]	CE24_TAGA[16]CAGA[8]	TGCATAGGTAGATAGATAGATAGATAGATAGATAGATAGATAGATAGATAGATAGATAGATAGATAGATAGACAGACAGACAGACAGACAGACAGACAGACAGATGAGA	CAGAGAGAAAGAATCAACAGGATCAATGGATGCATAGGTAGATAGATAGATAGATAGATAGATAGATAGATAGATAGATAGATAGATAGATAGATAGATAGACAGACAGACAGACAGACAGACAGACAGACAGATGAGAGGGGATTTATTAGAGGAATTAGCTCAAGTGATATGGAGGCTGAAAAATCTCATGACAGTCCATCTGCAAGCTGGAGACCCAGGGACACTA	CAGAGAGAAAGAATCAACAGGATCAATGGATGCATAGGTAGATAGATAGATAGATAGATAGATAGATAGATAGATAGATAGATAGATAGATAGATAGATAGACAGACAGACAGACAGACAGACAGACAGACAGATGAGAGGGGATTTATTAGAGGAATTAGCTCAAGTGATATGGAGGCTGAAAAATCTCATGACAGTCCATCTGCAAGCTGGAGACCCAGGGACACTA
	24	v2_24_S4	CE24_TAGA[16]CAGA[8]	CE24_TAGA[16]CAGA[8]_+85C>G	TGCATAGGTAGATAGATAGATAGATAGATAGATAGATAGATAGATAGATAGATAGATAGATAGATAGATAGACAGACAGACAGACAGACAGACAGACAGACAGATGAGA	CAGAGAGAAAGAATCAACAGGATCAATGGATGCATAGGTAGATAGATAGATAGATAGATAGATAGATAGATAGATAGATAGATAGATAGATAGATAGATAGACAGACAGACAGACAGACAGACAGACAGACAGATGAGAGGGGATTTATTAGAGGAATTAGCTCAAGTGATATGGAGGCTGAAAAATCTCATGACAGTCCATCTGCAAGCTGGAGACCGAGGGACACTA	CAGAGAGAAAGAATCAACAGGATCAATGGATGCATAGGTAGATAGATAGATAGATAGATAGATAGATAGATAGATAGATAGATAGATAGATAGATAGATAGACAGACAGACAGACAGACAGACAGACAGACAGATGAGAGGGGATTTATTAGAGGAATTAGCTCAAGTGATATGGAGGCTGAAAAATCTCATGACAGTCCATCTGCAAGCTGGAGACCGAGGGACACTA
	24	v1_24_S5	CE24_TAGA[17]CAGA[7]_+1T>C	CE24_TAGA[17]CAGA[7]_+1T>C	TGCATAGGTAGATAGATAGATAGATAGATAGATAGATAGATAGATAGATAGATAGATAGATAGATAGATAGATAGACAGACAGACAGACAGACAGACAGACAGACGAGA	CAGAGAGAAAGAATCAACAGGATCAATGGATGCATAGGTAGATAGATAGATAGATAGATAGATAGATAGATAGATAGATAGATAGATAGATAGATAGATAGATAGACAGACAGACAGACAGACAGACAGACAGACGAGAGGGGATTTATTAGAGGAATTAGCTCAAGTGATATGGAGGCTGAAAAATCTCATGACAGTCCATCTGCAAGCTGGAGACCCAGGGACACTA	CAGAGAGAAAGAATCAACAGGATCAATGGATGCATAGGTAGATAGATAGATAGATAGATAGATAGATAGATAGATAGATAGATAGATAGATAGATAGATAGATAGACAGACAGACAGACAGACAGACAGACAGACGAGAGGGGATTTATTAGAGGAATTAGCTCAAGTGATATGGAGGCTGAAAAATCTCATGACAGTCCATCTGCAAGCTGGAGACCCAGGGACACTA
	25	v1_25_S6	CE25_TAGA[15]CAGA[10]_+1T>C	CE25_TAGA[15]CAGA[10]_+1T>C	TGCATAGGTAGATAGATAGATAGATAGATAGATAGATAGATAGATAGATAGATAGATAGATAGATAGACAGACAGACAGACAGACAGACAGACAGACAGACAGACAGACGAGA	CAGAGAGAAAGAATCAACAGGATCAATGGATGCATAGGTAGATAGATAGATAGATAGATAGATAGATAGATAGATAGATAGATAGATAGATAGATAGACAGACAGACAGACAGACAGACAGACAGACAGACAGACAGACGAGAGGGGATTTATTAGAGGAATTAGCTCAAGTGATATGGAGGCTGAAAAATCTCATGACAGTCCATCTGCAAGCTGGAGACCCAGGGACACTA	CAGAGAGAAAGAATCAACAGGATCAATGGATGCATAGGTAGATAGATAGATAGATAGATAGATAGATAGATAGATAGATAGATAGATAGATAGATAGACAGACAGACAGACAGACAGACAGACAGACAGACAGACAGACGAGAGGGGATTTATTAGAGGAATTAGCTCAAGTGATATGGAGGCTGAAAAATCTCATGACAGTCCATCTGCAAGCTGGAGACCCAGGGACACTA
	25	v1_25_S1	CE25_TAGA[15]CAGA[10]	CE25_TAGA[15]CAGA[10]	TGCATAGGTAGATAGATAGATAGATAGATAGATAGATAGATAGATAGATAGATAGATAGATAGATAGACAGACAGACAGACAGACAGACAGACAGACAGACAGACAGATGAGA	CAGAGAGAAAGAATCAACAGGATCAATGGATGCATAGGTAGATAGATAGATAGATAGATAGATAGATAGATAGATAGATAGATAGATAGATAGATAGACAGACAGACAGACAGACAGACAGACAGACAGACAGACAGATGAGAGGGGATTTATTAGAGGAATTAGCTCAAGTGATATGGAGGCTGAAAAATCTCATGACAGTCCATCTGCAAGCTGGAGACCCAGGGACACTA	CAGAGAGAAAGAATCAACAGGATCAATGGATGCATAGGTAGATAGATAGATAGATAGATAGATAGATAGATAGATAGATAGATAGATAGATAGATAGACAGACAGACAGACAGACAGACAGACAGACAGACAGACAGATGAGAGGGGATTTATTAGAGGAATTAGCTCAAGTGATATGGAGGCTGAAAAATCTCATGACAGTCCATCTGCAAGCTGGAGACCCAGGGACACTA
	25	v1_25_S2	CE25_TAGA[16]CAGA[9]_+1T>C	CE25_TAGA[16]CAGA[9]_+1T>C	TGCATAGGTAGATAGATAGATAGATAGATAGATAGATAGATAGATAGATAGATAGATAGATAGATAGATAGACAGACAGACAGACAGACAGACAGACAGACAGACAGACGAGA	CAGAGAGAAAGAATCAACAGGATCAATGGATGCATAGGTAGATAGATAGATAGATAGATAGATAGATAGATAGATAGATAGATAGATAGATAGATAGATAGACAGACAGACAGACAGACAGACAGACAGACAGACAGACGAGAGGGGATTTATTAGAGGAATTAGCTCAAGTGATATGGAGGCTGAAAAATCTCATGACAGTCCATCTGCAAGCTGGAGACCCAGGGACACTA	CAGAGAGAAAGAATCAACAGGATCAATGGATGCATAGGTAGATAGATAGATAGATAGATAGATAGATAGATAGATAGATAGATAGATAGATAGATAGATAGACAGACAGACAGACAGACAGACAGACAGACAGACAGACGAGAGGGGATTTATTAGAGGAATTAGCTCAAGTGATATGGAGGCTGAAAAATCTCATGACAGTCCATCTGCAAGCTGGAGACCCAGGGACACTA
	25	v1_25_S3	CE25_TAGA[16]CAGA[9]	CE25_TAGA[16]CAGA[9]	TGCATAGGTAGATAGATAGATAGATAGATAGATAGATAGATAGATAGATAGATAGATAGATAGATAGATAGACAGACAGACAGACAGACAGACAGACAGACAGACAGATGAGA	CAGAGAGAAAGAATCAACAGGATCAATGGATGCATAGGTAGATAGATAGATAGATAGATAGATAGATAGATAGATAGATAGATAGATAGATAGATAGATAGACAGACAGACAGACAGACAGACAGACAGACAGACAGATGAGAGGGGATTTATTAGAGGAATTAGCTCAAGTGATATGGAGGCTGAAAAATCTCATGACAGTCCATCTGCAAGCTGGAGACCCAGGGACACTA	CAGAGAGAAAGAATCAACAGGATCAATGGATGCATAGGTAGATAGATAGATAGATAGATAGATAGATAGATAGATAGATAGATAGATAGATAGATAGATAGACAGACAGACAGACAGACAGACAGACAGACAGACAGATGAGAGGGGATTTATTAGAGGAATTAGCTCAAGTGATATGGAGGCTGAAAAATCTCATGACAGTCCATCTGCAAGCTGGAGACCCAGGGACACTA
	25	v1_25_S4	CE25_TAGA[17]CAGA[8]_+1T>C	CE25_TAGA[17]CAGA[8]_+1T>C	TGCATAGGTAGATAGATAGATAGATAGATAGATAGATAGATAGATAGATAGATAGATAGATAGATAGATAGATAGACAGACAGACAGACAGACAGACAGACAGACAGACGAGA	CAGAGAGAAAGAATCAACAGGATCAATGGATGCATAGGTAGATAGATAGATAGATAGATAGATAGATAGATAGATAGATAGATAGATAGATAGATAGATAGATAGACAGACAGACAGACAGACAGACAGACAGACAGACGAGAGGGGATTTATTAGAGGAATTAGCTCAAGTGATATGGAGGCTGAAAAATCTCATGACAGTCCATCTGCAAGCTGGAGACCCAGGGACACTA	CAGAGAGAAAGAATCAACAGGATCAATGGATGCATAGGTAGATAGATAGATAGATAGATAGATAGATAGATAGATAGATAGATAGATAGATAGATAGATAGATAGACAGACAGACAGACAGACAGACAGACAGACAGACGAGAGGGGATTTATTAGAGGAATTAGCTCAAGTGATATGGAGGCTGAAAAATCTCATGACAGTCCATCTGCAAGCTGGAGACCCAGGGACACTA
	25	v1_25_S5	CE25_TAGA[17]CAGA[8]	CE25_TAGA[17]CAGA[8]	TGCATAGGTAGATAGATAGATAGATAGATAGATAGATAGATAGATAGATAGATAGATAGATAGATAGATAGATAGACAGACAGACAGACAGACAGACAGACAGACAGATGAGA	CAGAGAGAAAGAATCAACAGGATCAATGGATGCATAGGTAGATAGATAGATAGATAGATAGATAGATAGATAGATAGATAGATAGATAGATAGATAGATAGATAGACAGACAGACAGACAGACAGACAGACAGACAGATGAGAGGGGATTTATTAGAGGAATTAGCTCAAGTGATATGGAGGCTGAAAAATCTCATGACAGTCCATCTGCAAGCTGGAGACCCAGGGACACTA	CAGAGAGAAAGAATCAACAGGATCAATGGATGCATAGGTAGATAGATAGATAGATAGATAGATAGATAGATAGATAGATAGATAGATAGATAGATAGATAGATAGACAGACAGACAGACAGACAGACAGACAGACAGATGAGAGGGGATTTATTAGAGGAATTAGCTCAAGTGATATGGAGGCTGAAAAATCTCATGACAGTCCATCTGCAAGCTGGAGACCCAGGGACACTA
	25	v2_25_S5	CE25_TAGA[17]CAGA[8]	CE25_TAGA[17]CAGA[8]_+85C>G	TGCATAGGTAGATAGATAGATAGATAGATAGATAGATAGATAGATAGATAGATAGATAGATAGATAGATAGATAGACAGACAGACAGACAGACAGACAGACAGACAGATGAGA	CAGAGAGAAAGAATCAACAGGATCAATGGATGCATAGGTAGATAGATAGATAGATAGATAGATAGATAGATAGATAGATAGATAGATAGATAGATAGATAGATAGACAGACAGACAGACAGACAGACAGACAGACAGATGAGAGGGGATTTATTAGAGGAATTAGCTCAAGTGATATGGAGGCTGAAAAATCTCATGACAGTCCATCTGCAAGCTGGAGACCGAGGGACACTA	CAGAGAGAAAGAATCAACAGGATCAATGGATGCATAGGTAGATAGATAGATAGATAGATAGATAGATAGATAGATAGATAGATAGATAGATAGATAGATAGATAGACAGACAGACAGACAGACAGACAGACAGACAGATGAGAGGGGATTTATTAGAGGAATTAGCTCAAGTGATATGGAGGCTGAAAAATCTCATGACAGTCCATCTGCAAGCTGGAGACCGAGGGACACTA
	26	v1_26_S1	CE26_TAGA[13]CAGA[13]	CE26_TAGA[13]CAGA[13]	TGCATAGGTAGATAGATAGATAGATAGATAGATAGATAGATAGATAGATAGATAGATAGACAGACAGACAGACAGACAGACAGACAGACAGACAGACAGACAGACAGACAGATGAGA	CAGAGAGAAAGAATCAACAGGATCAATGGATGCATAGGTAGATAGATAGATAGATAGATAGATAGATAGATAGATAGATAGATAGATAGACAGACAGACAGACAGACAGACAGACAGACAGACAGACAGACAGACAGACAGATGAGAGGGGATTTATTAGAGGAATTAGCTCAAGTGATATGGAGGCTGAAAAATCTCATGACAGTCCATCTGCAAGCTGGAGACCCAGGGACACTA	CAGAGAGAAAGAATCAACAGGATCAATGGATGCATAGGTAGATAGATAGATAGATAGATAGATAGATAGATAGATAGATAGATAGATAGACAGACAGACAGACAGACAGACAGACAGACAGACAGACAGACAGACAGACAGATGAGAGGGGATTTATTAGAGGAATTAGCTCAAGTGATATGGAGGCTGAAAAATCTCATGACAGTCCATCTGCAAGCTGGAGACCCAGGGACACTA
	26	v1_26_S2	CE26_TAGA[17]CAGA[9]_+1T>C	CE26_TAGA[17]CAGA[9]_+1T>C	TGCATAGGTAGATAGATAGATAGATAGATAGATAGATAGATAGATAGATAGATAGATAGATAGATAGATAGATAGACAGACAGACAGACAGACAGACAGACAGACAGACAGACGAGA	CAGAGAGAAAGAATCAACAGGATCAATGGATGCATAGGTAGATAGATAGATAGATAGATAGATAGATAGATAGATAGATAGATAGATAGATAGATAGATAGATAGACAGACAGACAGACAGACAGACAGACAGACAGACAGACGAGAGGGGATTTATTAGAGGAATTAGCTCAAGTGATATGGAGGCTGAAAAATCTCATGACAGTCCATCTGCAAGCTGGAGACCCAGGGACACTA	CAGAGAGAAAGAATCAACAGGATCAATGGATGCATAGGTAGATAGATAGATAGATAGATAGATAGATAGATAGATAGATAGATAGATAGATAGATAGATAGATAGACAGACAGACAGACAGACAGACAGACAGACAGACAGACGAGAGGGGATTTATTAGAGGAATTAGCTCAAGTGATATGGAGGCTGAAAAATCTCATGACAGTCCATCTGCAAGCTGGAGACCCAGGGACACTA
	26	v1_26_S3	CE26_TAGA[18]CAGA[8]_+1T>C	CE26_TAGA[18]CAGA[8]_+1T>C	TGCATAGGTAGATAGATAGATAGATAGATAGATAGATAGATAGATAGATAGATAGATAGATAGATAGATAGATAGATAGACAGACAGACAGACAGACAGACAGACAGACAGACGAGA	CAGAGAGAAAGAATCAACAGGATCAATGGATGCATAGGTAGATAGATAGATAGATAGATAGATAGATAGATAGATAGATAGATAGATAGATAGATAGATAGATAGATAGACAGACAGACAGACAGACAGACAGACAGACAGACGAGAGGGGATTTATTAGAGGAATTAGCTCAAGTGATATGGAGGCTGAAAAATCTCATGACAGTCCATCTGCAAGCTGGAGACCCAGGGACACTA	CAGAGAGAAAGAATCAACAGGATCAATGGATGCATAGGTAGATAGATAGATAGATAGATAGATAGATAGATAGATAGATAGATAGATAGATAGATAGATAGATAGATAGACAGACAGACAGACAGACAGACAGACAGACAGACGAGAGGGGATTTATTAGAGGAATTAGCTCAAGTGATATGGAGGCTGAAAAATCTCATGACAGTCCATCTGCAAGCTGGAGACCCAGGGACACTA
	26	v1_26_S4	CE26_TAGA[18]CAGA[8]	CE26_TAGA[18]CAGA[8]	TGCATAGGTAGATAGATAGATAGATAGATAGATAGATAGATAGATAGATAGATAGATAGATAGATAGATAGATAGATAGACAGACAGACAGACAGACAGACAGACAGACAGATGAGA	CAGAGAGAAAGAATCAACAGGATCAATGGATGCATAGGTAGATAGATAGATAGATAGATAGATAGATAGATAGATAGATAGATAGATAGATAGATAGATAGATAGATAGACAGACAGACAGACAGACAGACAGACAGACAGATGAGAGGGGATTTATTAGAGGAATTAGCTCAAGTGATATGGAGGCTGAAAAATCTCATGACAGTCCATCTGCAAGCTGGAGACCCAGGGACACTA	CAGAGAGAAAGAATCAACAGGATCAATGGATGCATAGGTAGATAGATAGATAGATAGATAGATAGATAGATAGATAGATAGATAGATAGATAGATAGATAGATAGATAGACAGACAGACAGACAGACAGACAGACAGACAGATGAGAGGGGATTTATTAGAGGAATTAGCTCAAGTGATATGGAGGCTGAAAAATCTCATGACAGTCCATCTGCAAGCTGGAGACCCAGGGACACTA
	28	v1_28_S1	CE28_TAGG[1]TAGA[19]CAGA[8]	CE28_TAGG[1]TAGA[19]CAGA[8]	TGCATAGGTAGGTAGATAGATAGATAGATAGATAGATAGATAGATAGATAGATAGATAGATAGATAGATAGATAGATAGATAGATAGACAGACAGACAGACAGACAGACAGACAGACAGATGAGA	CAGAGAGAAAGAATCAACAGGATCAATGGATGCATAGGTAGGTAGATAGATAGATAGATAGATAGATAGATAGATAGATAGATAGATAGATAGATAGATAGATAGATAGATAGATAGACAGACAGACAGACAGACAGACAGACAGACAGATGAGAGGGGATTTATTAGAGGAATTAGCTCAAGTGATATGGAGGCTGAAAAATCTCATGACAGTCCATCTGCAAGCTGGAGACCCAGGGACACTA	CAGAGAGAAAGAATCAACAGGATCAATGGATGCATAGGTAGGTAGATAGATAGATAGATAGATAGATAGATAGATAGATAGATAGATAGATAGATAGATAGATAGATAGATAGATAGACAGACAGACAGACAGACAGACAGACAGACAGATGAGAGGGGATTTATTAGAGGAATTAGCTCAAGTGATATGGAGGCTGAAAAATCTCATGACAGTCCATCTGCAAGCTGGAGACCCAGGGACACTA
D13S317	7	v1_7_S1	CE7_TATC[7]AATC[2]ATCT[3]	CE7_TATC[7]AATC[2]ATCT[3]	ACATTATCTATCTATCTATCTATCTATCTATCAATCAATCATCTATCTATCTTTCTGTCTGTCTTTTT	TCTGACCCATCTAACGCCTATCTGTATTTACAAATACATTATCTATCTATCTATCTATCTATCTATCAATCAATCATCTATCTATCTTTCTGTCTGTCTTTTTGGG	TCTGACCCATCTAACGCCTATCTGTATTTACAAATACATTATCTATCTATCTATCTATCTATCTATCAATCAATCATCTATCTATCTTTCTGTCTGTCTTTTTGGG
	7	v1_7_S2	CE7_TATC[8]AATC[1]ATCT[3]	CE7_TATC[8]AATC[1]ATCT[3]	ACATTATCTATCTATCTATCTATCTATCTATCTATCAATCATCTATCTATCTTTCTGTCTGTCTTTTT	TCTGACCCATCTAACGCCTATCTGTATTTACAAATACATTATCTATCTATCTATCTATCTATCTATCTATCAATCATCTATCTATCTTTCTGTCTGTCTTTTTGGG	TCTGACCCATCTAACGCCTATCTGTATTTACAAATACATTATCTATCTATCTATCTATCTATCTATCTATCAATCATCTATCTATCTTTCTGTCTGTCTTTTTGGG
	8	v1_8_S1	CE8_TATC[8]AATC[2]ATCT[3]	CE8_TATC[8]AATC[2]ATCT[3]	ACATTATCTATCTATCTATCTATCTATCTATCTATCAATCAATCATCTATCTATCTTTCTGTCTGTCTTTTT	TCTGACCCATCTAACGCCTATCTGTATTTACAAATACATTATCTATCTATCTATCTATCTATCTATCTATCAATCAATCATCTATCTATCTTTCTGTCTGTCTTTTTGGG	TCTGACCCATCTAACGCCTATCTGTATTTACAAATACATTATCTATCTATCTATCTATCTATCTATCTATCAATCAATCATCTATCTATCTTTCTGTCTGTCTTTTTGGG
	9	v1_9_S1	CE9_TATC[9]AATC[2]ATCT[3]	CE9_TATC[9]AATC[2]ATCT[3]	ACATTATCTATCTATCTATCTATCTATCTATCTATCTATCAATCAATCATCTATCTATCTTTCTGTCTGTCTTTTT	TCTGACCCATCTAACGCCTATCTGTATTTACAAATACATTATCTATCTATCTATCTATCTATCTATCTATCTATCAATCAATCATCTATCTATCTTTCTGTCTGTCTTTTTGGG	TCTGACCCATCTAACGCCTATCTGTATTTACAAATACATTATCTATCTATCTATCTATCTATCTATCTATCTATCAATCAATCATCTATCTATCTTTCTGTCTGTCTTTTTGGG
	9	v1_9_S2	CE9_TATC[10]AATC[1]ATCT[3]	CE9_TATC[10]AATC[1]ATCT[3]	ACATTATCTATCTATCTATCTATCTATCTATCTATCTATCTATCAATCATCTATCTATCTTTCTGTCTGTCTTTTT	TCTGACCCATCTAACGCCTATCTGTATTTACAAATACATTATCTATCTATCTATCTATCTATCTATCTATCTATCTATCAATCATCTATCTATCTTTCTGTCTGTCTTTTTGGG	TCTGACCCATCTAACGCCTATCTGTATTTACAAATACATTATCTATCTATCTATCTATCTATCTATCTATCTATCTATCAATCATCTATCTATCTTTCTGTCTGTCTTTTTGGG
	9	v1_9_S3	CE9_TATC[11]AATC[1]ATCT[2]	CE9_TATC[11]AATC[1]ATCT[2]	ACATTATCTATCTATCTATCTATCTATCTATCTATCTATCTATCTATCAATCATCTATCTTTCTGTCTGTCTTTTT	TCTGACCCATCTAACGCCTATCTGTATTTACAAATACATTATCTATCTATCTATCTATCTATCTATCTATCTATCTATCTATCAATCATCTATCTTTCTGTCTGTCTTTTTGGG	TCTGACCCATCTAACGCCTATCTGTATTTACAAATACATTATCTATCTATCTATCTATCTATCTATCTATCTATCTATCTATCAATCATCTATCTTTCTGTCTGTCTTTTTGGG
	9	v1_9_S4	CE9_TATC[11]AATC[1]ATCT[3]_+9GTCT>-	CE9_TATC[11]AATC[1]ATCT[3]_+9GTCT>-	ACATTATCTATCTATCTATCTATCTATCTATCTATCTATCTATCTATCAATCATCTATCTATCTTTCTGTCTTTTT	TCTGACCCATCTAACGCCTATCTGTATTTACAAATACATTATCTATCTATCTATCTATCTATCTATCTATCTATCTATCTATCAATCATCTATCTATCTTTCTGTCTTTTTGGG	TCTGACCCATCTAACGCCTATCTGTATTTACAAATACATTATCTATCTATCTATCTATCTATCTATCTATCTATCTATCTATCAATCATCTATCTATCTTTCTGTCTTTTTGGG
	10	v1_10_S1	CE10_TATC[10]AATC[2]ATCT[3]	CE10_TATC[10]AATC[2]ATCT[3]	ACATTATCTATCTATCTATCTATCTATCTATCTATCTATCTATCAATCAATCATCTATCTATCTTTCTGTCTGTCTTTTT	TCTGACCCATCTAACGCCTATCTGTATTTACAAATACATTATCTATCTATCTATCTATCTATCTATCTATCTATCTATCAATCAATCATCTATCTATCTTTCTGTCTGTCTTTTTGGG	TCTGACCCATCTAACGCCTATCTGTATTTACAAATACATTATCTATCTATCTATCTATCTATCTATCTATCTATCTATCAATCAATCATCTATCTATCTTTCTGTCTGTCTTTTTGGG
	10	v1_10_S2	CE10_TATC[11]AATC[1]ATCT[3]	CE10_TATC[11]AATC[1]ATCT[3]	ACATTATCTATCTATCTATCTATCTATCTATCTATCTATCTATCTATCAATCATCTATCTATCTTTCTGTCTGTCTTTTT	TCTGACCCATCTAACGCCTATCTGTATTTACAAATACATTATCTATCTATCTATCTATCTATCTATCTATCTATCTATCTATCAATCATCTATCTATCTTTCTGTCTGTCTTTTTGGG	TCTGACCCATCTAACGCCTATCTGTATTTACAAATACATTATCTATCTATCTATCTATCTATCTATCTATCTATCTATCTATCAATCATCTATCTATCTTTCTGTCTGTCTTTTTGGG
	10	v2_10_S2	CE10_TATC[11]AATC[1]ATCT[3]	CE10_TATC[11]AATC[1]ATCT[3]_-25C>T	ACATTATCTATCTATCTATCTATCTATCTATCTATCTATCTATCTATCAATCATCTATCTATCTTTCTGTCTGTCTTTTT	TCTGACCCATCTAATGCCTATCTGTATTTACAAATACATTATCTATCTATCTATCTATCTATCTATCTATCTATCTATCTATCAATCATCTATCTATCTTTCTGTCTGTCTTTTTGGG	TCTGACCCATCTAATGCCTATCTGTATTTACAAATACATTATCTATCTATCTATCTATCTATCTATCTATCTATCTATCTATCAATCATCTATCTATCTTTCTGTCTGTCTTTTTGGG
	10	v1_10_S3	CE10_TATC[12]ATCT[3]	CE10_TATC[12]ATCT[3]	ACATTATCTATCTATCTATCTATCTATCTATCTATCTATCTATCTATCTATCATCTATCTATCTTTCTGTCTGTCTTTTT	TCTGACCCATCTAACGCCTATCTGTATTTACAAATACATTATCTATCTATCTATCTATCTATCTATCTATCTATCTATCTATCTATCATCTATCTATCTTTCTGTCTGTCTTTTTGGG	TCTGACCCATCTAACGCCTATCTGTATTTACAAATACATTATCTATCTATCTATCTATCTATCTATCTATCTATCTATCTATCTATCATCTATCTATCTTTCTGTCTGTCTTTTTGGG
	10	v1_10_S4	CE10_TATC[12]AATC[1]ATCT[2]	CE10_TATC[12]AATC[1]ATCT[2]	ACATTATCTATCTATCTATCTATCTATCTATCTATCTATCTATCTATCTATCAATCATCTATCTTTCTGTCTGTCTTTTT	TCTGACCCATCTAACGCCTATCTGTATTTACAAATACATTATCTATCTATCTATCTATCTATCTATCTATCTATCTATCTATCTATCAATCATCTATCTTTCTGTCTGTCTTTTTGGG	TCTGACCCATCTAACGCCTATCTGTATTTACAAATACATTATCTATCTATCTATCTATCTATCTATCTATCTATCTATCTATCTATCAATCATCTATCTTTCTGTCTGTCTTTTTGGG
	10	v1_10_S5	CE10_TATC[12]AATC[1]ATCT[3]_+9GTCT>-	CE10_TATC[12]AATC[1]ATCT[3]_+9GTCT>-	ACATTATCTATCTATCTATCTATCTATCTATCTATCTATCTATCTATCTATCAATCATCTATCTATCTTTCTGTCTTTTT	TCTGACCCATCTAACGCCTATCTGTATTTACAAATACATTATCTATCTATCTATCTATCTATCTATCTATCTATCTATCTATCTATCAATCATCTATCTATCTTTCTGTCTTTTTGGG	TCTGACCCATCTAACGCCTATCTGTATTTACAAATACATTATCTATCTATCTATCTATCTATCTATCTATCTATCTATCTATCTATCAATCATCTATCTATCTTTCTGTCTTTTTGGG
	11	v1_11_S1	CE11_TATC[11]AATC[2]ATCT[3]	CE11_TATC[11]AATC[2]ATCT[3]	ACATTATCTATCTATCTATCTATCTATCTATCTATCTATCTATCTATCAATCAATCATCTATCTATCTTTCTGTCTGTCTTTTT	TCTGACCCATCTAACGCCTATCTGTATTTACAAATACATTATCTATCTATCTATCTATCTATCTATCTATCTATCTATCTATCAATCAATCATCTATCTATCTTTCTGTCTGTCTTTTTGGG	TCTGACCCATCTAACGCCTATCTGTATTTACAAATACATTATCTATCTATCTATCTATCTATCTATCTATCTATCTATCTATCAATCAATCATCTATCTATCTTTCTGTCTGTCTTTTTGGG
	11	v1_11_S2	CE11_TATC[12]AATC[1]ATCT[3]	CE11_TATC[12]AATC[1]ATCT[3]	ACATTATCTATCTATCTATCTATCTATCTATCTATCTATCTATCTATCTATCAATCATCTATCTATCTTTCTGTCTGTCTTTTT	TCTGACCCATCTAACGCCTATCTGTATTTACAAATACATTATCTATCTATCTATCTATCTATCTATCTATCTATCTATCTATCTATCAATCATCTATCTATCTTTCTGTCTGTCTTTTTGGG	TCTGACCCATCTAACGCCTATCTGTATTTACAAATACATTATCTATCTATCTATCTATCTATCTATCTATCTATCTATCTATCTATCAATCATCTATCTATCTTTCTGTCTGTCTTTTTGGG
	11	v2_11_S2	CE11_TATC[12]AATC[1]ATCT[3]	CE11_TATC[12]AATC[1]ATCT[3]_-25C>T	ACATTATCTATCTATCTATCTATCTATCTATCTATCTATCTATCTATCTATCAATCATCTATCTATCTTTCTGTCTGTCTTTTT	TCTGACCCATCTAATGCCTATCTGTATTTACAAATACATTATCTATCTATCTATCTATCTATCTATCTATCTATCTATCTATCTATCAATCATCTATCTATCTTTCTGTCTGTCTTTTTGGG	TCTGACCCATCTAATGCCTATCTGTATTTACAAATACATTATCTATCTATCTATCTATCTATCTATCTATCTATCTATCTATCTATCAATCATCTATCTATCTTTCTGTCTGTCTTTTTGGG
	11	v3_11_S2	CE11_TATC[12]AATC[1]ATCT[3]	CE11_TATC[12]AATC[1]ATCT[3]_-24G>A	ACATTATCTATCTATCTATCTATCTATCTATCTATCTATCTATCTATCTATCAATCATCTATCTATCTTTCTGTCTGTCTTTTT	TCTGACCCATCTAACACCTATCTGTATTTACAAATACATTATCTATCTATCTATCTATCTATCTATCTATCTATCTATCTATCTATCAATCATCTATCTATCTTTCTGTCTGTCTTTTTGGG	TCTGACCCATCTAACACCTATCTGTATTTACAAATACATTATCTATCTATCTATCTATCTATCTATCTATCTATCTATCTATCTATCAATCATCTATCTATCTTTCTGTCTGTCTTTTTGGG
	11	v1_11_S3	CE11_TATC[13]ATCT[3]	CE11_TATC[13]ATCT[3]	ACATTATCTATCTATCTATCTATCTATCTATCTATCTATCTATCTATCTATCTATCATCTATCTATCTTTCTGTCTGTCTTTTT	TCTGACCCATCTAACGCCTATCTGTATTTACAAATACATTATCTATCTATCTATCTATCTATCTATCTATCTATCTATCTATCTATCTATCATCTATCTATCTTTCTGTCTGTCTTTTTGGG	TCTGACCCATCTAACGCCTATCTGTATTTACAAATACATTATCTATCTATCTATCTATCTATCTATCTATCTATCTATCTATCTATCTATCATCTATCTATCTTTCTGTCTGTCTTTTTGGG
	11	v1_11_S4	CE11_TATC[8]TGTC[1]TATC[3]AATC[1]ATCT[3]	CE11_TATC[8]TGTC[1]TATC[3]AATC[1]ATCT[3]	ACATTATCTATCTATCTATCTATCTATCTATCTATCTGTCTATCTATCTATCAATCATCTATCTATCTTTCTGTCTGTCTTTTT	TCTGACCCATCTAACGCCTATCTGTATTTACAAATACATTATCTATCTATCTATCTATCTATCTATCTATCTGTCTATCTATCTATCAATCATCTATCTATCTTTCTGTCTGTCTTTTTGGG	TCTGACCCATCTAACGCCTATCTGTATTTACAAATACATTATCTATCTATCTATCTATCTATCTATCTATCTGTCTATCTATCTATCAATCATCTATCTATCTTTCTGTCTGTCTTTTTGGG
	12	v1_12_S5	CE12_TATC[5]TAAC[1]TATC[7]AATC[1]ATCT[3]	CE12_TATC[5]TAAC[1]TATC[7]AATC[1]ATCT[3]	ACATTATCTATCTATCTATCTATCTAACTATCTATCTATCTATCTATCTATCTATCAATCATCTATCTATCTTTCTGTCTGTCTTTTT	TCTGACCCATCTAACGCCTATCTGTATTTACAAATACATTATCTATCTATCTATCTATCTAACTATCTATCTATCTATCTATCTATCTATCAATCATCTATCTATCTTTCTGTCTGTCTTTTTGGG	TCTGACCCATCTAACGCCTATCTGTATTTACAAATACATTATCTATCTATCTATCTATCTAACTATCTATCTATCTATCTATCTATCTATCAATCATCTATCTATCTTTCTGTCTGTCTTTTTGGG
	12	v1_12_S1	CE12_TATC[12]AATC[2]ATCT[3]	CE12_TATC[12]AATC[2]ATCT[3]	ACATTATCTATCTATCTATCTATCTATCTATCTATCTATCTATCTATCTATCAATCAATCATCTATCTATCTTTCTGTCTGTCTTTTT	TCTGACCCATCTAACGCCTATCTGTATTTACAAATACATTATCTATCTATCTATCTATCTATCTATCTATCTATCTATCTATCTATCAATCAATCATCTATCTATCTTTCTGTCTGTCTTTTTGGG	TCTGACCCATCTAACGCCTATCTGTATTTACAAATACATTATCTATCTATCTATCTATCTATCTATCTATCTATCTATCTATCTATCAATCAATCATCTATCTATCTTTCTGTCTGTCTTTTTGGG
	12	v1_12_S2	CE12_TATC[13]AATC[1]ATCT[3]	CE12_TATC[13]AATC[1]ATCT[3]	ACATTATCTATCTATCTATCTATCTATCTATCTATCTATCTATCTATCTATCTATCAATCATCTATCTATCTTTCTGTCTGTCTTTTT	TCTGACCCATCTAACGCCTATCTGTATTTACAAATACATTATCTATCTATCTATCTATCTATCTATCTATCTATCTATCTATCTATCTATCAATCATCTATCTATCTTTCTGTCTGTCTTTTTGGG	TCTGACCCATCTAACGCCTATCTGTATTTACAAATACATTATCTATCTATCTATCTATCTATCTATCTATCTATCTATCTATCTATCTATCAATCATCTATCTATCTTTCTGTCTGTCTTTTTGGG
	12	v2_12_S2	CE12_TATC[13]AATC[1]ATCT[3]	CE12_TATC[13]AATC[1]ATCT[3]_-25C>T	ACATTATCTATCTATCTATCTATCTATCTATCTATCTATCTATCTATCTATCTATCAATCATCTATCTATCTTTCTGTCTGTCTTTTT	TCTGACCCATCTAATGCCTATCTGTATTTACAAATACATTATCTATCTATCTATCTATCTATCTATCTATCTATCTATCTATCTATCTATCAATCATCTATCTATCTTTCTGTCTGTCTTTTTGGG	TCTGACCCATCTAATGCCTATCTGTATTTACAAATACATTATCTATCTATCTATCTATCTATCTATCTATCTATCTATCTATCTATCTATCAATCATCTATCTATCTTTCTGTCTGTCTTTTTGGG
	12	v3_12_S2	CE12_TATC[13]AATC[1]ATCT[3]	CE12_TATC[13]AATC[1]ATCT[3]_-24G>A	ACATTATCTATCTATCTATCTATCTATCTATCTATCTATCTATCTATCTATCTATCAATCATCTATCTATCTTTCTGTCTGTCTTTTT	TCTGACCCATCTAACACCTATCTGTATTTACAAATACATTATCTATCTATCTATCTATCTATCTATCTATCTATCTATCTATCTATCTATCAATCATCTATCTATCTTTCTGTCTGTCTTTTTGGG	TCTGACCCATCTAACACCTATCTGTATTTACAAATACATTATCTATCTATCTATCTATCTATCTATCTATCTATCTATCTATCTATCTATCAATCATCTATCTATCTTTCTGTCTGTCTTTTTGGG
	12	v1_12_S3	CE12_TATC[14]ATCT[3]	CE12_TATC[14]ATCT[3]	ACATTATCTATCTATCTATCTATCTATCTATCTATCTATCTATCTATCTATCTATCTATCATCTATCTATCTTTCTGTCTGTCTTTTT	TCTGACCCATCTAACGCCTATCTGTATTTACAAATACATTATCTATCTATCTATCTATCTATCTATCTATCTATCTATCTATCTATCTATCTATCATCTATCTATCTTTCTGTCTGTCTTTTTGGG	TCTGACCCATCTAACGCCTATCTGTATTTACAAATACATTATCTATCTATCTATCTATCTATCTATCTATCTATCTATCTATCTATCTATCTATCATCTATCTATCTTTCTGTCTGTCTTTTTGGG
	12	v1_12_S4	CE12_TATC[7]TATT[1]TATC[5]AATC[1]ATCT[3]	CE12_TATC[7]TATT[1]TATC[5]AATC[1]ATCT[3]	ACATTATCTATCTATCTATCTATCTATCTATCTATTTATCTATCTATCTATCTATCAATCATCTATCTATCTTTCTGTCTGTCTTTTT	TCTGACCCATCTAACGCCTATCTGTATTTACAAATACATTATCTATCTATCTATCTATCTATCTATCTATTTATCTATCTATCTATCTATCAATCATCTATCTATCTTTCTGTCTGTCTTTTTGGG	TCTGACCCATCTAACGCCTATCTGTATTTACAAATACATTATCTATCTATCTATCTATCTATCTATCTATTTATCTATCTATCTATCTATCAATCATCTATCTATCTTTCTGTCTGTCTTTTTGGG
	13	v1_13_S1	CE13_TATC[13]AATC[2]ATCT[3]	CE13_TATC[13]AATC[2]ATCT[3]	ACATTATCTATCTATCTATCTATCTATCTATCTATCTATCTATCTATCTATCTATCAATCAATCATCTATCTATCTTTCTGTCTGTCTTTTT	TCTGACCCATCTAACGCCTATCTGTATTTACAAATACATTATCTATCTATCTATCTATCTATCTATCTATCTATCTATCTATCTATCTATCAATCAATCATCTATCTATCTTTCTGTCTGTCTTTTTGGG	TCTGACCCATCTAACGCCTATCTGTATTTACAAATACATTATCTATCTATCTATCTATCTATCTATCTATCTATCTATCTATCTATCTATCAATCAATCATCTATCTATCTTTCTGTCTGTCTTTTTGGG
	13	v1_13_S2	CE13_TATC[14]AATC[1]ATCT[3]	CE13_TATC[14]AATC[1]ATCT[3]	ACATTATCTATCTATCTATCTATCTATCTATCTATCTATCTATCTATCTATCTATCTATCAATCATCTATCTATCTTTCTGTCTGTCTTTTT	TCTGACCCATCTAACGCCTATCTGTATTTACAAATACATTATCTATCTATCTATCTATCTATCTATCTATCTATCTATCTATCTATCTATCTATCAATCATCTATCTATCTTTCTGTCTGTCTTTTTGGG	TCTGACCCATCTAACGCCTATCTGTATTTACAAATACATTATCTATCTATCTATCTATCTATCTATCTATCTATCTATCTATCTATCTATCTATCAATCATCTATCTATCTTTCTGTCTGTCTTTTTGGG
	14	v1_14_S1	CE14_TATC[14]AATC[2]ATCT[3]	CE14_TATC[14]AATC[2]ATCT[3]	ACATTATCTATCTATCTATCTATCTATCTATCTATCTATCTATCTATCTATCTATCTATCAATCAATCATCTATCTATCTTTCTGTCTGTCTTTTT	TCTGACCCATCTAACGCCTATCTGTATTTACAAATACATTATCTATCTATCTATCTATCTATCTATCTATCTATCTATCTATCTATCTATCTATCAATCAATCATCTATCTATCTTTCTGTCTGTCTTTTTGGG	TCTGACCCATCTAACGCCTATCTGTATTTACAAATACATTATCTATCTATCTATCTATCTATCTATCTATCTATCTATCTATCTATCTATCTATCAATCAATCATCTATCTATCTTTCTGTCTGTCTTTTTGGG
	14	v1_14_S2	CE14_TATC[15]AATC[1]ATCT[3]	CE14_TATC[15]AATC[1]ATCT[3]	ACATTATCTATCTATCTATCTATCTATCTATCTATCTATCTATCTATCTATCTATCTATCTATCAATCATCTATCTATCTTTCTGTCTGTCTTTTT	TCTGACCCATCTAACGCCTATCTGTATTTACAAATACATTATCTATCTATCTATCTATCTATCTATCTATCTATCTATCTATCTATCTATCTATCTATCAATCATCTATCTATCTTTCTGTCTGTCTTTTTGGG	TCTGACCCATCTAACGCCTATCTGTATTTACAAATACATTATCTATCTATCTATCTATCTATCTATCTATCTATCTATCTATCTATCTATCTATCTATCAATCATCTATCTATCTTTCTGTCTGTCTTTTTGGG
	15	v1_15_S1	CE15_TATC[15]AATC[2]ATCT[3]	CE15_TATC[15]AATC[2]ATCT[3]	ACATTATCTATCTATCTATCTATCTATCTATCTATCTATCTATCTATCTATCTATCTATCTATCAATCAATCATCTATCTATCTTTCTGTCTGTCTTTTT	TCTGACCCATCTAACGCCTATCTGTATTTACAAATACATTATCTATCTATCTATCTATCTATCTATCTATCTATCTATCTATCTATCTATCTATCTATCAATCAATCATCTATCTATCTTTCTGTCTGTCTTTTTGGG	TCTGACCCATCTAACGCCTATCTGTATTTACAAATACATTATCTATCTATCTATCTATCTATCTATCTATCTATCTATCTATCTATCTATCTATCTATCAATCAATCATCTATCTATCTTTCTGTCTGTCTTTTTGGG
	28.2	v1_28.2_S1	CE28.2_TATC[10]AATC[2]ATCT[3]T[1]TCTG[2]TCTTTTTGGGCTGCCTA[1]TATC[7]AATC[2]ATCT[3]	CE28.2_TATC[10]AATC[2]ATCT[3]T[1]TCTG[2]TCTTTTTGGGCTGCCTA[1]TATC[7]AATC[2]ATCT[3]	ACATTATCTATCTATCTATCTATCTATCTATCTATCTATCTATCAATCAATCATCTATCTATCTTTCTGTCTGTCTTTTTGGGCTGCCTATATCTATCTATCTATCTATCTATCTATCAATCAATCATCTATCTATCTTTCTGTCTGTCTTTTT	TCTGACCCATCTAACGCCTATCTGTATTTACAAATACATTATCTATCTATCTATCTATCTATCTATCTATCTATCTATCAATCAATCATCTATCTATCTTTCTGTCTGTCTTTTTGGGCTGCCTATATCTATCTATCTATCTATCTATCTATCAATCAATCATCTATCTATCTTTCTGTCTGTCTTTTTGGG	TCTGACCCATCTAACGCCTATCTGTATTTACAAATACATTATCTATCTATCTATCTATCTATCTATCTATCTATCTATCAATCAATCATCTATCTATCTTTCTGTCTGTCTTTTTGGGCTGCCTATATCTATCTATCTATCTATCTATCTATCAATCAATCATCTATCTATCTTTCTGTCTGTCTTTTTGGG
Penta E	5	v1_5_S1	CE5_TTTTC[5]	CE5_TTTTC[5]	ACAATTTTCTTTTCTTTTCTTTTCTTTTCTTTgagac	AGAAAACTCCTTACAATTTTCTTTTCTTTTCTTTTCTTTTCTTTgagac	AAAGAAAAGAAAAGAAAAGAAAAGAAAATTGTAAGGAGTTTTCT	AGAAAACTCCTTACAATTTTCTTTTCTTTTCTTTTCTTTTCTTT
	6	v1_6_S1	CE6_TTTTC[6]	CE6_TTTTC[6]	ACAATTTTCTTTTCTTTTCTTTTCTTTTCTTTTCTTTgagac	AGAAAACTCCTTACAATTTTCTTTTCTTTTCTTTTCTTTTCTTTTCTTTgagac	AAAGAAAAGAAAAGAAAAGAAAAGAAAAGAAAATTGTAAGGAGTTTTCT	AGAAAACTCCTTACAATTTTCTTTTCTTTTCTTTTCTTTTCTTTTCTTT
	7	v1_7_S1	CE7_TTTTC[7]	CE7_TTTTC[7]	ACAATTTTCTTTTCTTTTCTTTTCTTTTCTTTTCTTTTCTTTgagac	AGAAAACTCCTTACAATTTTCTTTTCTTTTCTTTTCTTTTCTTTTCTTTTCTTTgagac	AAAGAAAAGAAAAGAAAAGAAAAGAAAAGAAAAGAAAATTGTAAGGAGTTTTCT	AGAAAACTCCTTACAATTTTCTTTTCTTTTCTTTTCTTTTCTTTTCTTTTCTTT
	8	v1_8_S1	CE8_TTTTC[8]	CE8_TTTTC[8]	ACAATTTTCTTTTCTTTTCTTTTCTTTTCTTTTCTTTTCTTTTCTTTgagac	AGAAAACTCCTTACAATTTTCTTTTCTTTTCTTTTCTTTTCTTTTCTTTTCTTTTCTTTgagac	AAAGAAAAGAAAAGAAAAGAAAAGAAAAGAAAAGAAAAGAAAATTGTAAGGAGTTTTCT	AGAAAACTCCTTACAATTTTCTTTTCTTTTCTTTTCTTTTCTTTTCTTTTCTTTTCTTT
	9	v1_9_S1	CE9_TTTTC[9]	CE9_TTTTC[9]	ACAATTTTCTTTTCTTTTCTTTTCTTTTCTTTTCTTTTCTTTTCTTTTCTTTgagac	AGAAAACTCCTTACAATTTTCTTTTCTTTTCTTTTCTTTTCTTTTCTTTTCTTTTCTTTTCTTTgagac	AAAGAAAAGAAAAGAAAAGAAAAGAAAAGAAAAGAAAAGAAAAGAAAATTGTAAGGAGTTTTCT	AGAAAACTCCTTACAATTTTCTTTTCTTTTCTTTTCTTTTCTTTTCTTTTCTTTTCTTTTCTTT
	10	v1_10_S1	CE10_TTTTC[10]	CE10_TTTTC[10]	ACAATTTTCTTTTCTTTTCTTTTCTTTTCTTTTCTTTTCTTTTCTTTTCTTTTCTTTgagac	AGAAAACTCCTTACAATTTTCTTTTCTTTTCTTTTCTTTTCTTTTCTTTTCTTTTCTTTTCTTTTCTTTgagac	AAAGAAAAGAAAAGAAAAGAAAAGAAAAGAAAAGAAAAGAAAAGAAAAGAAAATTGTAAGGAGTTTTCT	AGAAAACTCCTTACAATTTTCTTTTCTTTTCTTTTCTTTTCTTTTCTTTTCTTTTCTTTTCTTTTCTTT
	11	v1_11_S1	CE11_TTTTC[11]	CE11_TTTTC[11]	ACAATTTTCTTTTCTTTTCTTTTCTTTTCTTTTCTTTTCTTTTCTTTTCTTTTCTTTTCTTTgagac	AGAAAACTCCTTACAATTTTCTTTTCTTTTCTTTTCTTTTCTTTTCTTTTCTTTTCTTTTCTTTTCTTTTCTTTgagac	AAAGAAAAGAAAAGAAAAGAAAAGAAAAGAAAAGAAAAGAAAAGAAAAGAAAAGAAAATTGTAAGGAGTTTTCT	AGAAAACTCCTTACAATTTTCTTTTCTTTTCTTTTCTTTTCTTTTCTTTTCTTTTCTTTTCTTTTCTTTTCTTT
	12	v1_12_S1	CE12_TTTTC[12]	CE12_TTTTC[12]	ACAATTTTCTTTTCTTTTCTTTTCTTTTCTTTTCTTTTCTTTTCTTTTCTTTTCTTTTCTTTTCTTTgagac	AGAAAACTCCTTACAATTTTCTTTTCTTTTCTTTTCTTTTCTTTTCTTTTCTTTTCTTTTCTTTTCTTTTCTTTTCTTTgagac	AAAGAAAAGAAAAGAAAAGAAAAGAAAAGAAAAGAAAAGAAAAGAAAAGAAAAGAAAAGAAAATTGTAAGGAGTTTTCT	AGAAAACTCCTTACAATTTTCTTTTCTTTTCTTTTCTTTTCTTTTCTTTTCTTTTCTTTTCTTTTCTTTTCTTTTCTTT
	13	v1_13_S1	CE13_TTTTC[13]	CE13_TTTTC[13]	ACAATTTTCTTTTCTTTTCTTTTCTTTTCTTTTCTTTTCTTTTCTTTTCTTTTCTTTTCTTTTCTTTTCTTTgagac	AGAAAACTCCTTACAATTTTCTTTTCTTTTCTTTTCTTTTCTTTTCTTTTCTTTTCTTTTCTTTTCTTTTCTTTTCTTTTCTTTgagac	AAAGAAAAGAAAAGAAAAGAAAAGAAAAGAAAAGAAAAGAAAAGAAAAGAAAAGAAAAGAAAAGAAAATTGTAAGGAGTTTTCT	AGAAAACTCCTTACAATTTTCTTTTCTTTTCTTTTCTTTTCTTTTCTTTTCTTTTCTTTTCTTTTCTTTTCTTTTCTTTTCTTT
	13	v1_13_S2	CE13_TTTTA[1]TTTTC[12]	CE13_TTTTA[1]TTTTC[12]	ACAATTTTATTTTCTTTTCTTTTCTTTTCTTTTCTTTTCTTTTCTTTTCTTTTCTTTTCTTTTCTTTTCTTTgagac	AGAAAACTCCTTACAATTTTATTTTCTTTTCTTTTCTTTTCTTTTCTTTTCTTTTCTTTTCTTTTCTTTTCTTTTCTTTTCTTTgagac	AAAGAAAAGAAAAGAAAAGAAAAGAAAAGAAAAGAAAAGAAAAGAAAAGAAAAGAAAAGAAAATAAAATTGTAAGGAGTTTTCT	AGAAAACTCCTTACAATTTTATTTTCTTTTCTTTTCTTTTCTTTTCTTTTCTTTTCTTTTCTTTTCTTTTCTTTTCTTTTCTTT
	14	v1_14_S1	CE14_TTTTC[14]	CE14_TTTTC[14]	ACAATTTTCTTTTCTTTTCTTTTCTTTTCTTTTCTTTTCTTTTCTTTTCTTTTCTTTTCTTTTCTTTTCTTTTCTTTgagac	AGAAAACTCCTTACAATTTTCTTTTCTTTTCTTTTCTTTTCTTTTCTTTTCTTTTCTTTTCTTTTCTTTTCTTTTCTTTTCTTTTCTTTgagac	AAAGAAAAGAAAAGAAAAGAAAAGAAAAGAAAAGAAAAGAAAAGAAAAGAAAAGAAAAGAAAAGAAAAGAAAATTGTAAGGAGTTTTCT	AGAAAACTCCTTACAATTTTCTTTTCTTTTCTTTTCTTTTCTTTTCTTTTCTTTTCTTTTCTTTTCTTTTCTTTTCTTTTCTTTTCTTT
	15	v1_15_S1	CE15_TTTTC[15]	CE15_TTTTC[15]	ACAATTTTCTTTTCTTTTCTTTTCTTTTCTTTTCTTTTCTTTTCTTTTCTTTTCTTTTCTTTTCTTTTCTTTTCTTTTCTTTgagac	AGAAAACTCCTTACAATTTTCTTTTCTTTTCTTTTCTTTTCTTTTCTTTTCTTTTCTTTTCTTTTCTTTTCTTTTCTTTTCTTTTCTTTTCTTTgagac	AAAGAAAAGAAAAGAAAAGAAAAGAAAAGAAAAGAAAAGAAAAGAAAAGAAAAGAAAAGAAAAGAAAAGAAAAGAAAATTGTAAGGAGTTTTCT	AGAAAACTCCTTACAATTTTCTTTTCTTTTCTTTTCTTTTCTTTTCTTTTCTTTTCTTTTCTTTTCTTTTCTTTTCTTTTCTTTTCTTTTCTTT
	15	v1_15_S2	CE15_TTTTA[1]TTTTC[14]	CE15_TTTTA[1]TTTTC[14]	ACAATTTTATTTTCTTTTCTTTTCTTTTCTTTTCTTTTCTTTTCTTTTCTTTTCTTTTCTTTTCTTTTCTTTTCTTTTCTTTgagac	AGAAAACTCCTTACAATTTTATTTTCTTTTCTTTTCTTTTCTTTTCTTTTCTTTTCTTTTCTTTTCTTTTCTTTTCTTTTCTTTTCTTTTCTTTgagac	AAAGAAAAGAAAAGAAAAGAAAAGAAAAGAAAAGAAAAGAAAAGAAAAGAAAAGAAAAGAAAAGAAAAGAAAATAAAATTGTAAGGAGTTTTCT	AGAAAACTCCTTACAATTTTATTTTCTTTTCTTTTCTTTTCTTTTCTTTTCTTTTCTTTTCTTTTCTTTTCTTTTCTTTTCTTTTCTTTTCTTT
	15.4	v1_15.4_S1	CE15.4_TTTTC[14]TTTC[1]TTTTC[1]	CE15.4_TTTTC[14]TTTC[1]TTTTC[1]	ACAATTTTCTTTTCTTTTCTTTTCTTTTCTTTTCTTTTCTTTTCTTTTCTTTTCTTTTCTTTTCTTTTCTTTTCTTTCTTTTCTTTgagac	AGAAAACTCCTTACAATTTTCTTTTCTTTTCTTTTCTTTTCTTTTCTTTTCTTTTCTTTTCTTTTCTTTTCTTTTCTTTTCTTTTCTTTCTTTTCTTTgagac	AAAGAAAAGAAAGAAAAGAAAAGAAAAGAAAAGAAAAGAAAAGAAAAGAAAAGAAAAGAAAAGAAAAGAAAAGAAAAGAAAATTGTAAGGAGTTTTCT	AGAAAACTCCTTACAATTTTCTTTTCTTTTCTTTTCTTTTCTTTTCTTTTCTTTTCTTTTCTTTTCTTTTCTTTTCTTTTCTTTTCTTTCTTTTCTTT
	16	v1_16_S1	CE16_TTTTC[16]	CE16_TTTTC[16]	ACAATTTTCTTTTCTTTTCTTTTCTTTTCTTTTCTTTTCTTTTCTTTTCTTTTCTTTTCTTTTCTTTTCTTTTCTTTTCTTTTCTTTgagac	AGAAAACTCCTTACAATTTTCTTTTCTTTTCTTTTCTTTTCTTTTCTTTTCTTTTCTTTTCTTTTCTTTTCTTTTCTTTTCTTTTCTTTTCTTTTCTTTgagac	AAAGAAAAGAAAAGAAAAGAAAAGAAAAGAAAAGAAAAGAAAAGAAAAGAAAAGAAAAGAAAAGAAAAGAAAAGAAAAGAAAATTGTAAGGAGTTTTCT	AGAAAACTCCTTACAATTTTCTTTTCTTTTCTTTTCTTTTCTTTTCTTTTCTTTTCTTTTCTTTTCTTTTCTTTTCTTTTCTTTTCTTTTCTTTTCTTT
	16	v1_16_S2	CE16_TTTTA[1]TTTTC[15]	CE16_TTTTA[1]TTTTC[15]	ACAATTTTATTTTCTTTTCTTTTCTTTTCTTTTCTTTTCTTTTCTTTTCTTTTCTTTTCTTTTCTTTTCTTTTCTTTTCTTTTCTTTgagac	AGAAAACTCCTTACAATTTTATTTTCTTTTCTTTTCTTTTCTTTTCTTTTCTTTTCTTTTCTTTTCTTTTCTTTTCTTTTCTTTTCTTTTCTTTTCTTTgagac	AAAGAAAAGAAAAGAAAAGAAAAGAAAAGAAAAGAAAAGAAAAGAAAAGAAAAGAAAAGAAAAGAAAAGAAAAGAAAATAAAATTGTAAGGAGTTTTCT	AGAAAACTCCTTACAATTTTATTTTCTTTTCTTTTCTTTTCTTTTCTTTTCTTTTCTTTTCTTTTCTTTTCTTTTCTTTTCTTTTCTTTTCTTTTCTTT
	16.4	v1_16.4_S1	CE16.4_TTTTC[17]_+3T>-	CE16.4_TTTTC[17]_+3T>-	ACAATTTTCTTTTCTTTTCTTTTCTTTTCTTTTCTTTTCTTTTCTTTTCTTTTCTTTTCTTTTCTTTTCTTTTCTTTTCTTTTCTTTTCTTgagac	AGAAAACTCCTTACAATTTTCTTTTCTTTTCTTTTCTTTTCTTTTCTTTTCTTTTCTTTTCTTTTCTTTTCTTTTCTTTTCTTTTCTTTTCTTTTCTTTTCTTgagac	AAGAAAAGAAAAGAAAAGAAAAGAAAAGAAAAGAAAAGAAAAGAAAAGAAAAGAAAAGAAAAGAAAAGAAAAGAAAAGAAAAGAAAATTGTAAGGAGTTTTCT	AGAAAACTCCTTACAATTTTCTTTTCTTTTCTTTTCTTTTCTTTTCTTTTCTTTTCTTTTCTTTTCTTTTCTTTTCTTTTCTTTTCTTTTCTTTTCTTTTCTT
	17	v1_17_S1	CE17_TTTTC[17]	CE17_TTTTC[17]	ACAATTTTCTTTTCTTTTCTTTTCTTTTCTTTTCTTTTCTTTTCTTTTCTTTTCTTTTCTTTTCTTTTCTTTTCTTTTCTTTTCTTTTCTTTgagac	AGAAAACTCCTTACAATTTTCTTTTCTTTTCTTTTCTTTTCTTTTCTTTTCTTTTCTTTTCTTTTCTTTTCTTTTCTTTTCTTTTCTTTTCTTTTCTTTTCTTTgagac	AAAGAAAAGAAAAGAAAAGAAAAGAAAAGAAAAGAAAAGAAAAGAAAAGAAAAGAAAAGAAAAGAAAAGAAAAGAAAAGAAAAGAAAATTGTAAGGAGTTTTCT	AGAAAACTCCTTACAATTTTCTTTTCTTTTCTTTTCTTTTCTTTTCTTTTCTTTTCTTTTCTTTTCTTTTCTTTTCTTTTCTTTTCTTTTCTTTTCTTTTCTTT
	17	v1_17_S2	CE17_TTTTA[1]TTTTC[16]	CE17_TTTTA[1]TTTTC[16]	ACAATTTTATTTTCTTTTCTTTTCTTTTCTTTTCTTTTCTTTTCTTTTCTTTTCTTTTCTTTTCTTTTCTTTTCTTTTCTTTTCTTTTCTTTgagac	AGAAAACTCCTTACAATTTTATTTTCTTTTCTTTTCTTTTCTTTTCTTTTCTTTTCTTTTCTTTTCTTTTCTTTTCTTTTCTTTTCTTTTCTTTTCTTTTCTTTgagac	AAAGAAAAGAAAAGAAAAGAAAAGAAAAGAAAAGAAAAGAAAAGAAAAGAAAAGAAAAGAAAAGAAAAGAAAAGAAAAGAAAATAAAATTGTAAGGAGTTTTCT	AGAAAACTCCTTACAATTTTATTTTCTTTTCTTTTCTTTTCTTTTCTTTTCTTTTCTTTTCTTTTCTTTTCTTTTCTTTTCTTTTCTTTTCTTTTCTTTTCTTT
	18	v1_18_S1	CE18_TTTTC[18]	CE18_TTTTC[18]	ACAATTTTCTTTTCTTTTCTTTTCTTTTCTTTTCTTTTCTTTTCTTTTCTTTTCTTTTCTTTTCTTTTCTTTTCTTTTCTTTTCTTTTCTTTTCTTTgagac	AGAAAACTCCTTACAATTTTCTTTTCTTTTCTTTTCTTTTCTTTTCTTTTCTTTTCTTTTCTTTTCTTTTCTTTTCTTTTCTTTTCTTTTCTTTTCTTTTCTTTTCTTTgagac	AAAGAAAAGAAAAGAAAAGAAAAGAAAAGAAAAGAAAAGAAAAGAAAAGAAAAGAAAAGAAAAGAAAAGAAAAGAAAAGAAAAGAAAAGAAAATTGTAAGGAGTTTTCT	AGAAAACTCCTTACAATTTTCTTTTCTTTTCTTTTCTTTTCTTTTCTTTTCTTTTCTTTTCTTTTCTTTTCTTTTCTTTTCTTTTCTTTTCTTTTCTTTTCTTTTCTTT
	18.4	v1_18.4_S1	CE18.4_TTTTC[12]TTTT[1]TTTTC[6]	CE18.4_TTTTC[12]TTTT[1]TTTTC[6]	ACAATTTTCTTTTCTTTTCTTTTCTTTTCTTTTCTTTTCTTTTCTTTTCTTTTCTTTTCTTTTCTTTTTTTTCTTTTCTTTTCTTTTCTTTTCTTTTCTTTgagac	AGAAAACTCCTTACAATTTTCTTTTCTTTTCTTTTCTTTTCTTTTCTTTTCTTTTCTTTTCTTTTCTTTTCTTTTCTTTTTTTTCTTTTCTTTTCTTTTCTTTTCTTTTCTTTgagac	AAAGAAAAGAAAAGAAAAGAAAAGAAAAGAAAAAAAAGAAAAGAAAAGAAAAGAAAAGAAAAGAAAAGAAAAGAAAAGAAAAGAAAAGAAAAGAAAATTGTAAGGAGTTTTCT	AGAAAACTCCTTACAATTTTCTTTTCTTTTCTTTTCTTTTCTTTTCTTTTCTTTTCTTTTCTTTTCTTTTCTTTTCTTTTTTTTCTTTTCTTTTCTTTTCTTTTCTTTTCTTT
	19	v1_19_S1	CE19_TTTTC[19]	CE19_TTTTC[19]	ACAATTTTCTTTTCTTTTCTTTTCTTTTCTTTTCTTTTCTTTTCTTTTCTTTTCTTTTCTTTTCTTTTCTTTTCTTTTCTTTTCTTTTCTTTTCTTTTCTTTgagac	AGAAAACTCCTTACAATTTTCTTTTCTTTTCTTTTCTTTTCTTTTCTTTTCTTTTCTTTTCTTTTCTTTTCTTTTCTTTTCTTTTCTTTTCTTTTCTTTTCTTTTCTTTTCTTTgagac	AAAGAAAAGAAAAGAAAAGAAAAGAAAAGAAAAGAAAAGAAAAGAAAAGAAAAGAAAAGAAAAGAAAAGAAAAGAAAAGAAAAGAAAAGAAAAGAAAATTGTAAGGAGTTTTCT	AGAAAACTCCTTACAATTTTCTTTTCTTTTCTTTTCTTTTCTTTTCTTTTCTTTTCTTTTCTTTTCTTTTCTTTTCTTTTCTTTTCTTTTCTTTTCTTTTCTTTTCTTTTCTTT
	20	v1_20_S1	CE20_TTTTC[20]	CE20_TTTTC[20]	ACAATTTTCTTTTCTTTTCTTTTCTTTTCTTTTCTTTTCTTTTCTTTTCTTTTCTTTTCTTTTCTTTTCTTTTCTTTTCTTTTCTTTTCTTTTCTTTTCTTTTCTTTgagac	AGAAAACTCCTTACAATTTTCTTTTCTTTTCTTTTCTTTTCTTTTCTTTTCTTTTCTTTTCTTTTCTTTTCTTTTCTTTTCTTTTCTTTTCTTTTCTTTTCTTTTCTTTTCTTTTCTTTgagac	AAAGAAAAGAAAAGAAAAGAAAAGAAAAGAAAAGAAAAGAAAAGAAAAGAAAAGAAAAGAAAAGAAAAGAAAAGAAAAGAAAAGAAAAGAAAAGAAAAGAAAATTGTAAGGAGTTTTCT	AGAAAACTCCTTACAATTTTCTTTTCTTTTCTTTTCTTTTCTTTTCTTTTCTTTTCTTTTCTTTTCTTTTCTTTTCTTTTCTTTTCTTTTCTTTTCTTTTCTTTTCTTTTCTTTTCTTT
	21	v1_21_S1	CE21_TTTTC[21]	CE21_TTTTC[21]	ACAATTTTCTTTTCTTTTCTTTTCTTTTCTTTTCTTTTCTTTTCTTTTCTTTTCTTTTCTTTTCTTTTCTTTTCTTTTCTTTTCTTTTCTTTTCTTTTCTTTTCTTTTCTTTgagac	AGAAAACTCCTTACAATTTTCTTTTCTTTTCTTTTCTTTTCTTTTCTTTTCTTTTCTTTTCTTTTCTTTTCTTTTCTTTTCTTTTCTTTTCTTTTCTTTTCTTTTCTTTTCTTTTCTTTTCTTTgagac	AAAGAAAAGAAAAGAAAAGAAAAGAAAAGAAAAGAAAAGAAAAGAAAAGAAAAGAAAAGAAAAGAAAAGAAAAGAAAAGAAAAGAAAAGAAAAGAAAAGAAAAGAAAATTGTAAGGAGTTTTCT	AGAAAACTCCTTACAATTTTCTTTTCTTTTCTTTTCTTTTCTTTTCTTTTCTTTTCTTTTCTTTTCTTTTCTTTTCTTTTCTTTTCTTTTCTTTTCTTTTCTTTTCTTTTCTTTTCTTTTCTTT
	22	v1_22_S1	CE22_TTTTC[22]	CE22_TTTTC[22]	ACAATTTTCTTTTCTTTTCTTTTCTTTTCTTTTCTTTTCTTTTCTTTTCTTTTCTTTTCTTTTCTTTTCTTTTCTTTTCTTTTCTTTTCTTTTCTTTTCTTTTCTTTTCTTTTCTTTgagac	AGAAAACTCCTTACAATTTTCTTTTCTTTTCTTTTCTTTTCTTTTCTTTTCTTTTCTTTTCTTTTCTTTTCTTTTCTTTTCTTTTCTTTTCTTTTCTTTTCTTTTCTTTTCTTTTCTTTTCTTTTCTTTgagac	AAAGAAAAGAAAAGAAAAGAAAAGAAAAGAAAAGAAAAGAAAAGAAAAGAAAAGAAAAGAAAAGAAAAGAAAAGAAAAGAAAAGAAAAGAAAAGAAAAGAAAAGAAAAGAAAATTGTAAGGAGTTTTCT	AGAAAACTCCTTACAATTTTCTTTTCTTTTCTTTTCTTTTCTTTTCTTTTCTTTTCTTTTCTTTTCTTTTCTTTTCTTTTCTTTTCTTTTCTTTTCTTTTCTTTTCTTTTCTTTTCTTTTCTTTTCTTT
	23	v1_23_S1	CE23_TTTTC[23]	CE23_TTTTC[23]	ACAATTTTCTTTTCTTTTCTTTTCTTTTCTTTTCTTTTCTTTTCTTTTCTTTTCTTTTCTTTTCTTTTCTTTTCTTTTCTTTTCTTTTCTTTTCTTTTCTTTTCTTTTCTTTTCTTTTCTTTgagac	AGAAAACTCCTTACAATTTTCTTTTCTTTTCTTTTCTTTTCTTTTCTTTTCTTTTCTTTTCTTTTCTTTTCTTTTCTTTTCTTTTCTTTTCTTTTCTTTTCTTTTCTTTTCTTTTCTTTTCTTTTCTTTTCTTTgagac	AAAGAAAAGAAAAGAAAAGAAAAGAAAAGAAAAGAAAAGAAAAGAAAAGAAAAGAAAAGAAAAGAAAAGAAAAGAAAAGAAAAGAAAAGAAAAGAAAAGAAAAGAAAAGAAAAGAAAATTGTAAGGAGTTTTCT	AGAAAACTCCTTACAATTTTCTTTTCTTTTCTTTTCTTTTCTTTTCTTTTCTTTTCTTTTCTTTTCTTTTCTTTTCTTTTCTTTTCTTTTCTTTTCTTTTCTTTTCTTTTCTTTTCTTTTCTTTTCTTTTCTTT
D16S539	8	v1_8_S1	CE8_GATA[8]	CE8_GATA[8]	GGTGGATAGATAGATAGATAGATAGATAGATAGATATCAT	TCCTCTTCCCTAGATCAATACAGACAGACAGACAGGTGGATAGATAGATAGATAGATAGATAGATAGATATCATTGAAAGACAAAACAGAGATGGATGATAGATAC	TCCTCTTCCCTAGATCAATACAGACAGACAGACAGGTGGATAGATAGATAGATAGATAGATAGATAGATATCATTGAAAGACAAAACAGAGATGGATGATAGATAC
	8	v2_8_S1	CE8_GATA[8]	CE8_GATA[8]_-10C>G	GGTGGATAGATAGATAGATAGATAGATAGATAGATATCAT	TCCTCTTCCCTAGATCAATACAGACAGAGAGACAGGTGGATAGATAGATAGATAGATAGATAGATAGATATCATTGAAAGACAAAACAGAGATGGATGATAGATAC	TCCTCTTCCCTAGATCAATACAGACAGAGAGACAGGTGGATAGATAGATAGATAGATAGATAGATAGATATCATTGAAAGACAAAACAGAGATGGATGATAGATAC
	8	v3_8_S1	CE8_GATA[8]	CE8_GATA[8]_+16A>C	GGTGGATAGATAGATAGATAGATAGATAGATAGATATCAT	TCCTCTTCCCTAGATCAATACAGACAGACAGACAGGTGGATAGATAGATAGATAGATAGATAGATAGATATCATTGAAAGACAAACCAGAGATGGATGATAGATAC	TCCTCTTCCCTAGATCAATACAGACAGACAGACAGGTGGATAGATAGATAGATAGATAGATAGATAGATATCATTGAAAGACAAACCAGAGATGGATGATAGATAC
	9	v1_9_S1	CE9_GATA[9]	CE9_GATA[9]	GGTGGATAGATAGATAGATAGATAGATAGATAGATAGATATCAT	TCCTCTTCCCTAGATCAATACAGACAGACAGACAGGTGGATAGATAGATAGATAGATAGATAGATAGATAGATATCATTGAAAGACAAAACAGAGATGGATGATAGATAC	TCCTCTTCCCTAGATCAATACAGACAGACAGACAGGTGGATAGATAGATAGATAGATAGATAGATAGATAGATATCATTGAAAGACAAAACAGAGATGGATGATAGATAC
	9	v3_9_S1	CE9_GATA[9]	CE9_GATA[9]_+16A>C	GGTGGATAGATAGATAGATAGATAGATAGATAGATAGATATCAT	TCCTCTTCCCTAGATCAATACAGACAGACAGACAGGTGGATAGATAGATAGATAGATAGATAGATAGATAGATATCATTGAAAGACAAACCAGAGATGGATGATAGATAC	TCCTCTTCCCTAGATCAATACAGACAGACAGACAGGTGGATAGATAGATAGATAGATAGATAGATAGATAGATATCATTGAAAGACAAACCAGAGATGGATGATAGATAC
	9	v4_9_S1	CE9_GATA[9]	CE9_GATA[9]_-32T>A_+16A>C	GGTGGATAGATAGATAGATAGATAGATAGATAGATAGATATCAT	TCCTCTACCCTAGATCAATACAGACAGACAGACAGGTGGATAGATAGATAGATAGATAGATAGATAGATAGATATCATTGAAAGACAAACCAGAGATGGATGATAGATAC	TCCTCTACCCTAGATCAATACAGACAGACAGACAGGTGGATAGATAGATAGATAGATAGATAGATAGATAGATATCATTGAAAGACAAACCAGAGATGGATGATAGATAC
	10	v1_10_S1	CE10_GATA[10]	CE10_GATA[10]	GGTGGATAGATAGATAGATAGATAGATAGATAGATAGATAGATATCAT	TCCTCTTCCCTAGATCAATACAGACAGACAGACAGGTGGATAGATAGATAGATAGATAGATAGATAGATAGATAGATATCATTGAAAGACAAAACAGAGATGGATGATAGATAC	TCCTCTTCCCTAGATCAATACAGACAGACAGACAGGTGGATAGATAGATAGATAGATAGATAGATAGATAGATAGATATCATTGAAAGACAAAACAGAGATGGATGATAGATAC
	10	v3_10_S1	CE10_GATA[10]	CE10_GATA[10]_+16A>C	GGTGGATAGATAGATAGATAGATAGATAGATAGATAGATAGATATCAT	TCCTCTTCCCTAGATCAATACAGACAGACAGACAGGTGGATAGATAGATAGATAGATAGATAGATAGATAGATAGATATCATTGAAAGACAAACCAGAGATGGATGATAGATAC	TCCTCTTCCCTAGATCAATACAGACAGACAGACAGGTGGATAGATAGATAGATAGATAGATAGATAGATAGATAGATATCATTGAAAGACAAACCAGAGATGGATGATAGATAC
	10	v1_10_S2	CE10_GATA[3]GATT[2]GATA[5]	CE10_GATA[3]GATT[2]GATA[5]	GGTGGATAGATAGATAGATTGATTGATAGATAGATAGATAGATATCAT	TCCTCTTCCCTAGATCAATACAGACAGACAGACAGGTGGATAGATAGATAGATTGATTGATAGATAGATAGATAGATATCATTGAAAGACAAAACAGAGATGGATGATAGATAC	TCCTCTTCCCTAGATCAATACAGACAGACAGACAGGTGGATAGATAGATAGATTGATTGATAGATAGATAGATAGATATCATTGAAAGACAAAACAGAGATGGATGATAGATAC
	11	v1_11_S1	CE11_GATA[11]	CE11_GATA[11]	GGTGGATAGATAGATAGATAGATAGATAGATAGATAGATAGATAGATATCAT	TCCTCTTCCCTAGATCAATACAGACAGACAGACAGGTGGATAGATAGATAGATAGATAGATAGATAGATAGATAGATAGATATCATTGAAAGACAAAACAGAGATGGATGATAGATAC	TCCTCTTCCCTAGATCAATACAGACAGACAGACAGGTGGATAGATAGATAGATAGATAGATAGATAGATAGATAGATAGATATCATTGAAAGACAAAACAGAGATGGATGATAGATAC
	11	v3_11_S1	CE11_GATA[11]	CE11_GATA[11]_+16A>C	GGTGGATAGATAGATAGATAGATAGATAGATAGATAGATAGATAGATATCAT	TCCTCTTCCCTAGATCAATACAGACAGACAGACAGGTGGATAGATAGATAGATAGATAGATAGATAGATAGATAGATAGATATCATTGAAAGACAAACCAGAGATGGATGATAGATAC	TCCTCTTCCCTAGATCAATACAGACAGACAGACAGGTGGATAGATAGATAGATAGATAGATAGATAGATAGATAGATAGATATCATTGAAAGACAAACCAGAGATGGATGATAGATAC
	11	v5_11_S1	CE11_GATA[11]	CE11_GATA[11]_+34T>C	GGTGGATAGATAGATAGATAGATAGATAGATAGATAGATAGATAGATATCAT	TCCTCTTCCCTAGATCAATACAGACAGACAGACAGGTGGATAGATAGATAGATAGATAGATAGATAGATAGATAGATAGATATCATTGAAAGACAAAACAGAGATGGATGATAGACAC	TCCTCTTCCCTAGATCAATACAGACAGACAGACAGGTGGATAGATAGATAGATAGATAGATAGATAGATAGATAGATAGATATCATTGAAAGACAAAACAGAGATGGATGATAGACAC
	11	v1_11_S2	CE11_GATA[6]TATA[1]GATA[4]	CE11_GATA[6]TATA[1]GATA[4]	GGTGGATAGATAGATAGATAGATAGATATATAGATAGATAGATAGATATCAT	TCCTCTTCCCTAGATCAATACAGACAGACAGACAGGTGGATAGATAGATAGATAGATAGATATATAGATAGATAGATAGATATCATTGAAAGACAAAACAGAGATGGATGATAGATAC	TCCTCTTCCCTAGATCAATACAGACAGACAGACAGGTGGATAGATAGATAGATAGATAGATATATAGATAGATAGATAGATATCATTGAAAGACAAAACAGAGATGGATGATAGATAC
	11	v1_11_S3	CE11_GATA[5]GACA[1]GATA[5]	CE11_GATA[5]GACA[1]GATA[5]	GGTGGATAGATAGATAGATAGATAGACAGATAGATAGATAGATAGATATCAT	TCCTCTTCCCTAGATCAATACAGACAGACAGACAGGTGGATAGATAGATAGATAGATAGACAGATAGATAGATAGATAGATATCATTGAAAGACAAAACAGAGATGGATGATAGATAC	TCCTCTTCCCTAGATCAATACAGACAGACAGACAGGTGGATAGATAGATAGATAGATAGACAGATAGATAGATAGATAGATATCATTGAAAGACAAAACAGAGATGGATGATAGATAC
	12	v1_12_S1	CE12_GATA[12]	CE12_GATA[12]	GGTGGATAGATAGATAGATAGATAGATAGATAGATAGATAGATAGATAGATATCAT	TCCTCTTCCCTAGATCAATACAGACAGACAGACAGGTGGATAGATAGATAGATAGATAGATAGATAGATAGATAGATAGATAGATATCATTGAAAGACAAAACAGAGATGGATGATAGATAC	TCCTCTTCCCTAGATCAATACAGACAGACAGACAGGTGGATAGATAGATAGATAGATAGATAGATAGATAGATAGATAGATAGATATCATTGAAAGACAAAACAGAGATGGATGATAGATAC
	12	v3_12_S1	CE12_GATA[12]	CE12_GATA[12]_+16A>C	GGTGGATAGATAGATAGATAGATAGATAGATAGATAGATAGATAGATAGATATCAT	TCCTCTTCCCTAGATCAATACAGACAGACAGACAGGTGGATAGATAGATAGATAGATAGATAGATAGATAGATAGATAGATAGATATCATTGAAAGACAAACCAGAGATGGATGATAGATAC	TCCTCTTCCCTAGATCAATACAGACAGACAGACAGGTGGATAGATAGATAGATAGATAGATAGATAGATAGATAGATAGATAGATATCATTGAAAGACAAACCAGAGATGGATGATAGATAC
	12	v5_12_S1	CE12_GATA[12]	CE12_GATA[12]_+34T>C	GGTGGATAGATAGATAGATAGATAGATAGATAGATAGATAGATAGATAGATATCAT	TCCTCTTCCCTAGATCAATACAGACAGACAGACAGGTGGATAGATAGATAGATAGATAGATAGATAGATAGATAGATAGATAGATATCATTGAAAGACAAAACAGAGATGGATGATAGACAC	TCCTCTTCCCTAGATCAATACAGACAGACAGACAGGTGGATAGATAGATAGATAGATAGATAGATAGATAGATAGATAGATAGATATCATTGAAAGACAAAACAGAGATGGATGATAGACAC
	13	v1_13_S1	CE13_GATA[13]	CE13_GATA[13]	GGTGGATAGATAGATAGATAGATAGATAGATAGATAGATAGATAGATAGATAGATATCAT	TCCTCTTCCCTAGATCAATACAGACAGACAGACAGGTGGATAGATAGATAGATAGATAGATAGATAGATAGATAGATAGATAGATAGATATCATTGAAAGACAAAACAGAGATGGATGATAGATAC	TCCTCTTCCCTAGATCAATACAGACAGACAGACAGGTGGATAGATAGATAGATAGATAGATAGATAGATAGATAGATAGATAGATAGATATCATTGAAAGACAAAACAGAGATGGATGATAGATAC
	13	v3_13_S1	CE13_GATA[13]	CE13_GATA[13]_+16A>C	GGTGGATAGATAGATAGATAGATAGATAGATAGATAGATAGATAGATAGATAGATATCAT	TCCTCTTCCCTAGATCAATACAGACAGACAGACAGGTGGATAGATAGATAGATAGATAGATAGATAGATAGATAGATAGATAGATAGATATCATTGAAAGACAAACCAGAGATGGATGATAGATAC	TCCTCTTCCCTAGATCAATACAGACAGACAGACAGGTGGATAGATAGATAGATAGATAGATAGATAGATAGATAGATAGATAGATAGATATCATTGAAAGACAAACCAGAGATGGATGATAGATAC
	14	v1_14_S1	CE14_GATA[14]	CE14_GATA[14]	GGTGGATAGATAGATAGATAGATAGATAGATAGATAGATAGATAGATAGATAGATAGATATCAT	TCCTCTTCCCTAGATCAATACAGACAGACAGACAGGTGGATAGATAGATAGATAGATAGATAGATAGATAGATAGATAGATAGATAGATAGATATCATTGAAAGACAAAACAGAGATGGATGATAGATAC	TCCTCTTCCCTAGATCAATACAGACAGACAGACAGGTGGATAGATAGATAGATAGATAGATAGATAGATAGATAGATAGATAGATAGATAGATATCATTGAAAGACAAAACAGAGATGGATGATAGATAC
	15	v1_15_S1	CE15_GATA[15]	CE15_GATA[15]	GGTGGATAGATAGATAGATAGATAGATAGATAGATAGATAGATAGATAGATAGATAGATAGATATCAT	TCCTCTTCCCTAGATCAATACAGACAGACAGACAGGTGGATAGATAGATAGATAGATAGATAGATAGATAGATAGATAGATAGATAGATAGATAGATATCATTGAAAGACAAAACAGAGATGGATGATAGATAC	TCCTCTTCCCTAGATCAATACAGACAGACAGACAGGTGGATAGATAGATAGATAGATAGATAGATAGATAGATAGATAGATAGATAGATAGATAGATATCATTGAAAGACAAAACAGAGATGGATGATAGATAC
	16	v1_16_S1	CE16_GATA[16]	CE16_GATA[16]	GGTGGATAGATAGATAGATAGATAGATAGATAGATAGATAGATAGATAGATAGATAGATAGATAGATATCAT	TCCTCTTCCCTAGATCAATACAGACAGACAGACAGGTGGATAGATAGATAGATAGATAGATAGATAGATAGATAGATAGATAGATAGATAGATAGATAGATATCATTGAAAGACAAAACAGAGATGGATGATAGATAC	TCCTCTTCCCTAGATCAATACAGACAGACAGACAGGTGGATAGATAGATAGATAGATAGATAGATAGATAGATAGATAGATAGATAGATAGATAGATAGATATCATTGAAAGACAAAACAGAGATGGATGATAGATAC
	16	v3_16_S1	CE16_GATA[16]	CE16_GATA[16]_+16A>C	GGTGGATAGATAGATAGATAGATAGATAGATAGATAGATAGATAGATAGATAGATAGATAGATAGATATCAT	TCCTCTTCCCTAGATCAATACAGACAGACAGACAGGTGGATAGATAGATAGATAGATAGATAGATAGATAGATAGATAGATAGATAGATAGATAGATAGATATCATTGAAAGACAAACCAGAGATGGATGATAGATAC	TCCTCTTCCCTAGATCAATACAGACAGACAGACAGGTGGATAGATAGATAGATAGATAGATAGATAGATAGATAGATAGATAGATAGATAGATAGATAGATATCATTGAAAGACAAACCAGAGATGGATGATAGATAC
					D17S1301
D17S1301	7	v1_7_S1	CE7_AGAT[7]	CE7_AGAT[7]	TGTGAGATAGATAGATAGATAGATAGATAGATCCAT	ATATGTGTGAGATAGATAGATAGATAGATAGATAGATCCATCATAGGAATTTT	ATATGTGTGAGATAGATAGATAGATAGATAGATAGATCCATCATAGGAATTTT
	8	v1_8_S1	CE8_AGAT[8]	CE8_AGAT[8]	TGTGAGATAGATAGATAGATAGATAGATAGATAGATCCAT	ATATGTGTGAGATAGATAGATAGATAGATAGATAGATAGATCCATCATAGGAATTTT	ATATGTGTGAGATAGATAGATAGATAGATAGATAGATAGATCCATCATAGGAATTTT
	9	v1_9_S1	CE9_AGAT[9]	CE9_AGAT[9]	TGTGAGATAGATAGATAGATAGATAGATAGATAGATAGATCCAT	ATATGTGTGAGATAGATAGATAGATAGATAGATAGATAGATAGATCCATCATAGGAATTTT	ATATGTGTGAGATAGATAGATAGATAGATAGATAGATAGATAGATCCATCATAGGAATTTT
	10	v1_10_S1	CE10_AGAT[10]	CE10_AGAT[10]	TGTGAGATAGATAGATAGATAGATAGATAGATAGATAGATAGATCCAT	ATATGTGTGAGATAGATAGATAGATAGATAGATAGATAGATAGATAGATCCATCATAGGAATTTT	ATATGTGTGAGATAGATAGATAGATAGATAGATAGATAGATAGATAGATCCATCATAGGAATTTT
	11	v1_11_S1	CE11_AGAT[11]	CE11_AGAT[11]	TGTGAGATAGATAGATAGATAGATAGATAGATAGATAGATAGATAGATCCAT	ATATGTGTGAGATAGATAGATAGATAGATAGATAGATAGATAGATAGATAGATCCATCATAGGAATTTT	ATATGTGTGAGATAGATAGATAGATAGATAGATAGATAGATAGATAGATAGATCCATCATAGGAATTTT
	11	v1_11_S2	CE11_AGAT[10]CGAT[1]	CE11_AGAT[10]CGAT[1]	TGTGAGATAGATAGATAGATAGATAGATAGATAGATAGATAGATCGATCCAT	ATATGTGTGAGATAGATAGATAGATAGATAGATAGATAGATAGATAGATCGATCCATCATAGGAATTTT	ATATGTGTGAGATAGATAGATAGATAGATAGATAGATAGATAGATAGATCGATCCATCATAGGAATTTT
	11	v1_11.3_S1	CE11.3_AGAT[8]GAT[1]AGAT[3]	CE11.3_AGAT[8]GAT[1]AGAT[3]	TGTGAGATAGATAGATAGATAGATAGATAGATAGATGATAGATAGATAGATCCAT	ATATGTGTGAGATAGATAGATAGATAGATAGATAGATAGATGATAGATAGATAGATCCATCATAGGAATTTT	ATATGTGTGAGATAGATAGATAGATAGATAGATAGATAGATGATAGATAGATAGATCCATCATAGGAATTTT
	12	v1_12_S1	CE12_AGAT[12]	CE12_AGAT[12]	TGTGAGATAGATAGATAGATAGATAGATAGATAGATAGATAGATAGATAGATCCAT	ATATGTGTGAGATAGATAGATAGATAGATAGATAGATAGATAGATAGATAGATAGATCCATCATAGGAATTTT	ATATGTGTGAGATAGATAGATAGATAGATAGATAGATAGATAGATAGATAGATAGATCCATCATAGGAATTTT
	12	v1_12_S2	CE12_AGAT[11]CGAT[1]	CE12_AGAT[11]CGAT[1]	TGTGAGATAGATAGATAGATAGATAGATAGATAGATAGATAGATAGATCGATCCAT	ATATGTGTGAGATAGATAGATAGATAGATAGATAGATAGATAGATAGATAGATCGATCCATCATAGGAATTTT	ATATGTGTGAGATAGATAGATAGATAGATAGATAGATAGATAGATAGATAGATCGATCCATCATAGGAATTTT
	13	v1_13_S1	CE13_AGAT[13]	CE13_AGAT[13]	TGTGAGATAGATAGATAGATAGATAGATAGATAGATAGATAGATAGATAGATAGATCCAT	ATATGTGTGAGATAGATAGATAGATAGATAGATAGATAGATAGATAGATAGATAGATAGATCCATCATAGGAATTTT	ATATGTGTGAGATAGATAGATAGATAGATAGATAGATAGATAGATAGATAGATAGATAGATCCATCATAGGAATTTT
	13	v1_13_S2	CE13_AGAT[2]ACAT[1]AGAT[10]	CE13_AGAT[2]ACAT[1]AGAT[10]	TGTGAGATAGATACATAGATAGATAGATAGATAGATAGATAGATAGATAGATAGATCCAT	ATATGTGTGAGATAGATACATAGATAGATAGATAGATAGATAGATAGATAGATAGATAGATCCATCATAGGAATTTT	ATATGTGTGAGATAGATACATAGATAGATAGATAGATAGATAGATAGATAGATAGATAGATCCATCATAGGAATTTT
	13	v1_13_S3	CE13_AGAT[12]CGAT[1]	CE13_AGAT[12]CGAT[1]	TGTGAGATAGATAGATAGATAGATAGATAGATAGATAGATAGATAGATAGATCGATCCAT	ATATGTGTGAGATAGATAGATAGATAGATAGATAGATAGATAGATAGATAGATAGATCGATCCATCATAGGAATTTT	ATATGTGTGAGATAGATAGATAGATAGATAGATAGATAGATAGATAGATAGATAGATCGATCCATCATAGGAATTTT
	14	v1_14_S1	CE14_AGAT[14]	CE14_AGAT[14]	TGTGAGATAGATAGATAGATAGATAGATAGATAGATAGATAGATAGATAGATAGATAGATCCAT	ATATGTGTGAGATAGATAGATAGATAGATAGATAGATAGATAGATAGATAGATAGATAGATAGATCCATCATAGGAATTTT	ATATGTGTGAGATAGATAGATAGATAGATAGATAGATAGATAGATAGATAGATAGATAGATAGATCCATCATAGGAATTTT
	15	v1_15_S1	CE15_AGAT[15]	CE15_AGAT[15]	TGTGAGATAGATAGATAGATAGATAGATAGATAGATAGATAGATAGATAGATAGATAGATAGATCCAT	ATATGTGTGAGATAGATAGATAGATAGATAGATAGATAGATAGATAGATAGATAGATAGATAGATAGATCCATCATAGGAATTTT	ATATGTGTGAGATAGATAGATAGATAGATAGATAGATAGATAGATAGATAGATAGATAGATAGATAGATCCATCATAGGAATTTT
					D18S51
D18S51	10	v1_10_S1	CE10_GAAA[10]A[1]AG[4]GAAA[2]	CE10_GAAA[10]A[1]AG[4]GAAA[2]	TCTCAGAAAGAAAGAAAGAAAGAAAGAAAGAAAGAAAGAAAGAAAAAGAGAGAGGAAAGAAA	GTCTCAGAAAGAAAGAAAGAAAGAAAGAAAGAAAGAAAGAAAGAAAAAGAGAGAGGAAAGAAAGAGAAAAAGAAAAGAAATAGTAGCAACTGTTATTGTAAGA	GTCTCAGAAAGAAAGAAAGAAAGAAAGAAAGAAAGAAAGAAAGAAAAAGAGAGAGGAAAGAAAGAGAAAAAGAAAAGAAATAGTAGCAACTGTTATTGTAAGA
	10.2	v1_10.2_S1	CE10.2_GAAA[10]G[1]AG[5]GAAA[2]	CE10.2_GAAA[10]G[1]AG[5]GAAA[2]	TCTCAGAAAGAAAGAAAGAAAGAAAGAAAGAAAGAAAGAAAGAAAGAGAGAGAGAGGAAAGAAA	GTCTCAGAAAGAAAGAAAGAAAGAAAGAAAGAAAGAAAGAAAGAAAGAGAGAGAGAGGAAAGAAAGAGAAAAAGAAAAGAAATAGTAGCAACTGTTATTGTAAGA	GTCTCAGAAAGAAAGAAAGAAAGAAAGAAAGAAAGAAAGAAAGAAAGAGAGAGAGAGGAAAGAAAGAGAAAAAGAAAAGAAATAGTAGCAACTGTTATTGTAAGA
	11	v1_11_S1	CE11_GAAA[11]A[1]AG[4]GAAA[2]	CE11_GAAA[11]A[1]AG[4]GAAA[2]	TCTCAGAAAGAAAGAAAGAAAGAAAGAAAGAAAGAAAGAAAGAAAGAAAAAGAGAGAGGAAAGAAA	GTCTCAGAAAGAAAGAAAGAAAGAAAGAAAGAAAGAAAGAAAGAAAGAAAAAGAGAGAGGAAAGAAAGAGAAAAAGAAAAGAAATAGTAGCAACTGTTATTGTAAGA	GTCTCAGAAAGAAAGAAAGAAAGAAAGAAAGAAAGAAAGAAAGAAAGAAAAAGAGAGAGGAAAGAAAGAGAAAAAGAAAAGAAATAGTAGCAACTGTTATTGTAAGA
	12	v1_12_S1	CE12_GAAA[12]A[1]AG[4]GAAA[2]	CE12_GAAA[12]A[1]AG[4]GAAA[2]	TCTCAGAAAGAAAGAAAGAAAGAAAGAAAGAAAGAAAGAAAGAAAGAAAGAAAAAGAGAGAGGAAAGAAA	GTCTCAGAAAGAAAGAAAGAAAGAAAGAAAGAAAGAAAGAAAGAAAGAAAGAAAAAGAGAGAGGAAAGAAAGAGAAAAAGAAAAGAAATAGTAGCAACTGTTATTGTAAGA	GTCTCAGAAAGAAAGAAAGAAAGAAAGAAAGAAAGAAAGAAAGAAAGAAAGAAAAAGAGAGAGGAAAGAAAGAGAAAAAGAAAAGAAATAGTAGCAACTGTTATTGTAAGA
	12.2	v1_12.2_S1	CE12.2_GAAA[12]G[1]AG[5]GAAA[2]	CE12.2_GAAA[12]G[1]AG[5]GAAA[2]	TCTCAGAAAGAAAGAAAGAAAGAAAGAAAGAAAGAAAGAAAGAAAGAAAGAAAGAGAGAGAGAGGAAAGAAA	GTCTCAGAAAGAAAGAAAGAAAGAAAGAAAGAAAGAAAGAAAGAAAGAAAGAAAGAGAGAGAGAGGAAAGAAAGAGAAAAAGAAAAGAAATAGTAGCAACTGTTATTGTAAGA	GTCTCAGAAAGAAAGAAAGAAAGAAAGAAAGAAAGAAAGAAAGAAAGAAAGAAAGAGAGAGAGAGGAAAGAAAGAGAAAAAGAAAAGAAATAGTAGCAACTGTTATTGTAAGA
	13	v1_13_S1	CE13_GAAA[13]A[1]AG[4]GAAA[2]	CE13_GAAA[13]A[1]AG[4]GAAA[2]	TCTCAGAAAGAAAGAAAGAAAGAAAGAAAGAAAGAAAGAAAGAAAGAAAGAAAGAAAAAGAGAGAGGAAAGAAA	GTCTCAGAAAGAAAGAAAGAAAGAAAGAAAGAAAGAAAGAAAGAAAGAAAGAAAGAAAAAGAGAGAGGAAAGAAAGAGAAAAAGAAAAGAAATAGTAGCAACTGTTATTGTAAGA	GTCTCAGAAAGAAAGAAAGAAAGAAAGAAAGAAAGAAAGAAAGAAAGAAAGAAAGAAAAAGAGAGAGGAAAGAAAGAGAAAAAGAAAAGAAATAGTAGCAACTGTTATTGTAAGA
	13	v1_13_S2	CE13_GAAA[1]GCAA[1]GAAA[11]A[1]AG[4]GAAA[2]	CE13_GAAA[1]GCAA[1]GAAA[11]A[1]AG[4]GAAA[2]	TCTCAGAAAGCAAGAAAGAAAGAAAGAAAGAAAGAAAGAAAGAAAGAAAGAAAGAAAAAGAGAGAGGAAAGAAA	GTCTCAGAAAGCAAGAAAGAAAGAAAGAAAGAAAGAAAGAAAGAAAGAAAGAAAGAAAAAGAGAGAGGAAAGAAAGAGAAAAAGAAAAGAAATAGTAGCAACTGTTATTGTAAGA	GTCTCAGAAAGCAAGAAAGAAAGAAAGAAAGAAAGAAAGAAAGAAAGAAAGAAAGAAAAAGAGAGAGGAAAGAAAGAGAAAAAGAAAAGAAATAGTAGCAACTGTTATTGTAAGA
	13.2	v1_13.2_S1	CE13.2_GAAA[13]G[1]AG[5]GAAA[2]	CE13.2_GAAA[13]G[1]AG[5]GAAA[2]	TCTCAGAAAGAAAGAAAGAAAGAAAGAAAGAAAGAAAGAAAGAAAGAAAGAAAGAAAGAGAGAGAGAGGAAAGAAA	GTCTCAGAAAGAAAGAAAGAAAGAAAGAAAGAAAGAAAGAAAGAAAGAAAGAAAGAAAGAGAGAGAGAGGAAAGAAAGAGAAAAAGAAAAGAAATAGTAGCAACTGTTATTGTAAGA	GTCTCAGAAAGAAAGAAAGAAAGAAAGAAAGAAAGAAAGAAAGAAAGAAAGAAAGAAAGAGAGAGAGAGGAAAGAAAGAGAAAAAGAAAAGAAATAGTAGCAACTGTTATTGTAAGA
	14	v1_14_S1	CE14_GAAA[14]A[1]AG[4]GAAA[2]	CE14_GAAA[14]A[1]AG[4]GAAA[2]	TCTCAGAAAGAAAGAAAGAAAGAAAGAAAGAAAGAAAGAAAGAAAGAAAGAAAGAAAGAAAAAGAGAGAGGAAAGAAA	GTCTCAGAAAGAAAGAAAGAAAGAAAGAAAGAAAGAAAGAAAGAAAGAAAGAAAGAAAGAAAAAGAGAGAGGAAAGAAAGAGAAAAAGAAAAGAAATAGTAGCAACTGTTATTGTAAGA	GTCTCAGAAAGAAAGAAAGAAAGAAAGAAAGAAAGAAAGAAAGAAAGAAAGAAAGAAAGAAAAAGAGAGAGGAAAGAAAGAGAAAAAGAAAAGAAATAGTAGCAACTGTTATTGTAAGA
	14	v1_14_S2	CE14_GAAA[1]GCAA[1]GAAA[12]A[1]AG[4]GAAA[2]	CE14_GAAA[1]GCAA[1]GAAA[12]A[1]AG[4]GAAA[2]	TCTCAGAAAGCAAGAAAGAAAGAAAGAAAGAAAGAAAGAAAGAAAGAAAGAAAGAAAGAAAAAGAGAGAGGAAAGAAA	GTCTCAGAAAGCAAGAAAGAAAGAAAGAAAGAAAGAAAGAAAGAAAGAAAGAAAGAAAGAAAAAGAGAGAGGAAAGAAAGAGAAAAAGAAAAGAAATAGTAGCAACTGTTATTGTAAGA	GTCTCAGAAAGCAAGAAAGAAAGAAAGAAAGAAAGAAAGAAAGAAAGAAAGAAAGAAAGAAAAAGAGAGAGGAAAGAAAGAGAAAAAGAAAAGAAATAGTAGCAACTGTTATTGTAAGA
	15	v1_15_S1	CE15_GAAA[15]A[1]AG[4]GAAA[2]	CE15_GAAA[15]A[1]AG[4]GAAA[2]	TCTCAGAAAGAAAGAAAGAAAGAAAGAAAGAAAGAAAGAAAGAAAGAAAGAAAGAAAGAAAGAAAAAGAGAGAGGAAAGAAA	GTCTCAGAAAGAAAGAAAGAAAGAAAGAAAGAAAGAAAGAAAGAAAGAAAGAAAGAAAGAAAGAAAAAGAGAGAGGAAAGAAAGAGAAAAAGAAAAGAAATAGTAGCAACTGTTATTGTAAGA	GTCTCAGAAAGAAAGAAAGAAAGAAAGAAAGAAAGAAAGAAAGAAAGAAAGAAAGAAAGAAAGAAAAAGAGAGAGGAAAGAAAGAGAAAAAGAAAAGAAATAGTAGCAACTGTTATTGTAAGA
	15	v1_15_S2	CE15_GAAA[1]GCAA[1]GAAA[13]A[1]AG[4]GAAA[2]	CE15_GAAA[1]GCAA[1]GAAA[13]A[1]AG[4]GAAA[2]	TCTCAGAAAGCAAGAAAGAAAGAAAGAAAGAAAGAAAGAAAGAAAGAAAGAAAGAAAGAAAGAAAAAGAGAGAGGAAAGAAA	GTCTCAGAAAGCAAGAAAGAAAGAAAGAAAGAAAGAAAGAAAGAAAGAAAGAAAGAAAGAAAGAAAAAGAGAGAGGAAAGAAAGAGAAAAAGAAAAGAAATAGTAGCAACTGTTATTGTAAGA	GTCTCAGAAAGCAAGAAAGAAAGAAAGAAAGAAAGAAAGAAAGAAAGAAAGAAAGAAAGAAAGAAAAAGAGAGAGGAAAGAAAGAGAAAAAGAAAAGAAATAGTAGCAACTGTTATTGTAAGA
	15.2	v1_15.2_S1	CE15.2_GAAA[15]G[1]AG[5]GAAA[2]	CE15.2_GAAA[15]G[1]AG[5]GAAA[2]	TCTCAGAAAGAAAGAAAGAAAGAAAGAAAGAAAGAAAGAAAGAAAGAAAGAAAGAAAGAAAGAAAGAGAGAGAGAGGAAAGAAA	GTCTCAGAAAGAAAGAAAGAAAGAAAGAAAGAAAGAAAGAAAGAAAGAAAGAAAGAAAGAAAGAAAGAGAGAGAGAGGAAAGAAAGAGAAAAAGAAAAGAAATAGTAGCAACTGTTATTGTAAGA	GTCTCAGAAAGAAAGAAAGAAAGAAAGAAAGAAAGAAAGAAAGAAAGAAAGAAAGAAAGAAAGAAAGAGAGAGAGAGGAAAGAAAGAGAAAAAGAAAAGAAATAGTAGCAACTGTTATTGTAAGA
	16	v1_16_S1	CE16_GAAA[16]A[1]AG[4]GAAA[2]	CE16_GAAA[16]A[1]AG[4]GAAA[2]	TCTCAGAAAGAAAGAAAGAAAGAAAGAAAGAAAGAAAGAAAGAAAGAAAGAAAGAAAGAAAGAAAGAAAAAGAGAGAGGAAAGAAA	GTCTCAGAAAGAAAGAAAGAAAGAAAGAAAGAAAGAAAGAAAGAAAGAAAGAAAGAAAGAAAGAAAGAAAAAGAGAGAGGAAAGAAAGAGAAAAAGAAAAGAAATAGTAGCAACTGTTATTGTAAGA	GTCTCAGAAAGAAAGAAAGAAAGAAAGAAAGAAAGAAAGAAAGAAAGAAAGAAAGAAAGAAAGAAAGAAAAAGAGAGAGGAAAGAAAGAGAAAAAGAAAAGAAATAGTAGCAACTGTTATTGTAAGA
	16.2	v1_16.2_S1	CE16.2_GAAA[16]G[1]AG[5]GAAA[2]	CE16.2_GAAA[16]G[1]AG[5]GAAA[2]	TCTCAGAAAGAAAGAAAGAAAGAAAGAAAGAAAGAAAGAAAGAAAGAAAGAAAGAAAGAAAGAAAGAAAGAGAGAGAGAGGAAAGAAA	GTCTCAGAAAGAAAGAAAGAAAGAAAGAAAGAAAGAAAGAAAGAAAGAAAGAAAGAAAGAAAGAAAGAAAGAGAGAGAGAGGAAAGAAAGAGAAAAAGAAAAGAAATAGTAGCAACTGTTATTGTAAGA	GTCTCAGAAAGAAAGAAAGAAAGAAAGAAAGAAAGAAAGAAAGAAAGAAAGAAAGAAAGAAAGAAAGAAAGAGAGAGAGAGGAAAGAAAGAGAAAAAGAAAAGAAATAGTAGCAACTGTTATTGTAAGA
	17	v1_17_S1	CE17_GAAA[17]A[1]AG[4]GAAA[2]	CE17_GAAA[17]A[1]AG[4]GAAA[2]	TCTCAGAAAGAAAGAAAGAAAGAAAGAAAGAAAGAAAGAAAGAAAGAAAGAAAGAAAGAAAGAAAGAAAGAAAAAGAGAGAGGAAAGAAA	GTCTCAGAAAGAAAGAAAGAAAGAAAGAAAGAAAGAAAGAAAGAAAGAAAGAAAGAAAGAAAGAAAGAAAGAAAAAGAGAGAGGAAAGAAAGAGAAAAAGAAAAGAAATAGTAGCAACTGTTATTGTAAGA	GTCTCAGAAAGAAAGAAAGAAAGAAAGAAAGAAAGAAAGAAAGAAAGAAAGAAAGAAAGAAAGAAAGAAAGAAAAAGAGAGAGGAAAGAAAGAGAAAAAGAAAAGAAATAGTAGCAACTGTTATTGTAAGA
	17	v2_17_S1	CE17_GAAA[17]A[1]AG[4]GAAA[2]	CE17_GAAA[17]A[1]AG[4]GAAA[2]_+26A>G	TCTCAGAAAGAAAGAAAGAAAGAAAGAAAGAAAGAAAGAAAGAAAGAAAGAAAGAAAGAAAGAAAGAAAGAAAAAGAGAGAGGAAAGAAA	GTCTCAGAAAGAAAGAAAGAAAGAAAGAAAGAAAGAAAGAAAGAAAGAAAGAAAGAAAGAAAGAAAGAAAGAAAAAGAGAGAGGAAAGAAAGAGAAAAAGAAAAGAAATAGTAGCAGCTGTTATTGTAAGA	GTCTCAGAAAGAAAGAAAGAAAGAAAGAAAGAAAGAAAGAAAGAAAGAAAGAAAGAAAGAAAGAAAGAAAGAAAAAGAGAGAGGAAAGAAAGAGAAAAAGAAAAGAAATAGTAGCAGCTGTTATTGTAAGA
	17	v1_17_S2	CE17_GAAA[17]G[1]AG[4]GAAA[2]	CE17_GAAA[17]G[1]AG[4]GAAA[2]	TCTCAGAAAGAAAGAAAGAAAGAAAGAAAGAAAGAAAGAAAGAAAGAAAGAAAGAAAGAAAGAAAGAAAGAAAGAGAGAGAGGAAAGAAA	GTCTCAGAAAGAAAGAAAGAAAGAAAGAAAGAAAGAAAGAAAGAAAGAAAGAAAGAAAGAAAGAAAGAAAGAAAGAGAGAGAGGAAAGAAAGAGAAAAAGAAAAGAAATAGTAGCAACTGTTATTGTAAGA	GTCTCAGAAAGAAAGAAAGAAAGAAAGAAAGAAAGAAAGAAAGAAAGAAAGAAAGAAAGAAAGAAAGAAAGAAAGAGAGAGAGGAAAGAAAGAGAAAAAGAAAAGAAATAGTAGCAACTGTTATTGTAAGA
	17.2	v1_17.2_S1	CE17.2_GAAA[17]G[1]AG[5]GAAA[2]	CE17.2_GAAA[17]G[1]AG[5]GAAA[2]	TCTCAGAAAGAAAGAAAGAAAGAAAGAAAGAAAGAAAGAAAGAAAGAAAGAAAGAAAGAAAGAAAGAAAGAAAGAGAGAGAGAGGAAAGAAA	GTCTCAGAAAGAAAGAAAGAAAGAAAGAAAGAAAGAAAGAAAGAAAGAAAGAAAGAAAGAAAGAAAGAAAGAAAGAGAGAGAGAGGAAAGAAAGAGAAAAAGAAAAGAAATAGTAGCAACTGTTATTGTAAGA	GTCTCAGAAAGAAAGAAAGAAAGAAAGAAAGAAAGAAAGAAAGAAAGAAAGAAAGAAAGAAAGAAAGAAAGAAAGAGAGAGAGAGGAAAGAAAGAGAAAAAGAAAAGAAATAGTAGCAACTGTTATTGTAAGA
	18	v1_18_S1	CE18_GAAA[18]A[1]AG[4]GAAA[2]	CE18_GAAA[18]A[1]AG[4]GAAA[2]	TCTCAGAAAGAAAGAAAGAAAGAAAGAAAGAAAGAAAGAAAGAAAGAAAGAAAGAAAGAAAGAAAGAAAGAAAGAAAAAGAGAGAGGAAAGAAA	GTCTCAGAAAGAAAGAAAGAAAGAAAGAAAGAAAGAAAGAAAGAAAGAAAGAAAGAAAGAAAGAAAGAAAGAAAGAAAAAGAGAGAGGAAAGAAAGAGAAAAAGAAAAGAAATAGTAGCAACTGTTATTGTAAGA	GTCTCAGAAAGAAAGAAAGAAAGAAAGAAAGAAAGAAAGAAAGAAAGAAAGAAAGAAAGAAAGAAAGAAAGAAAGAAAAAGAGAGAGGAAAGAAAGAGAAAAAGAAAAGAAATAGTAGCAACTGTTATTGTAAGA
	18	v2_18_S1	CE18_GAAA[18]A[1]AG[4]GAAA[2]	CE18_GAAA[18]A[1]AG[4]GAAA[2]_+26A>G	TCTCAGAAAGAAAGAAAGAAAGAAAGAAAGAAAGAAAGAAAGAAAGAAAGAAAGAAAGAAAGAAAGAAAGAAAGAAAAAGAGAGAGGAAAGAAA	GTCTCAGAAAGAAAGAAAGAAAGAAAGAAAGAAAGAAAGAAAGAAAGAAAGAAAGAAAGAAAGAAAGAAAGAAAGAAAAAGAGAGAGGAAAGAAAGAGAAAAAGAAAAGAAATAGTAGCAGCTGTTATTGTAAGA	GTCTCAGAAAGAAAGAAAGAAAGAAAGAAAGAAAGAAAGAAAGAAAGAAAGAAAGAAAGAAAGAAAGAAAGAAAGAAAAAGAGAGAGGAAAGAAAGAGAAAAAGAAAAGAAATAGTAGCAGCTGTTATTGTAAGA
	18.1	v1_18.1_S1	CE18.1_GAAA[14]A[1]AG[4]GAAA[2]A[1]AG[4]GAAA[2]	CE18.1_GAAA[14]A[1]AG[4]GAAA[2]A[1]AG[4]GAAA[2]	TCTCAGAAAGAAAGAAAGAAAGAAAGAAAGAAAGAAAGAAAGAAAGAAAGAAAGAAAGAAAAAGAGAGAGGAAAGAAAAAGAGAGAGGAAAGAAA	GTCTCAGAAAGAAAGAAAGAAAGAAAGAAAGAAAGAAAGAAAGAAAGAAAGAAAGAAAGAAAAAGAGAGAGGAAAGAAAAAGAGAGAGGAAAGAAAGAGAAAAAGAAAAGAAATAGTAGCAACTGTTATTGTAAGA	GTCTCAGAAAGAAAGAAAGAAAGAAAGAAAGAAAGAAAGAAAGAAAGAAAGAAAGAAAGAAAAAGAGAGAGGAAAGAAAAAGAGAGAGGAAAGAAAGAGAAAAAGAAAAGAAATAGTAGCAACTGTTATTGTAAGA
	18.2	v1_18.2_S1	CE18.2_GAAA[18]G[1]AG[5]GAAA[2]	CE18.2_GAAA[18]G[1]AG[5]GAAA[2]	TCTCAGAAAGAAAGAAAGAAAGAAAGAAAGAAAGAAAGAAAGAAAGAAAGAAAGAAAGAAAGAAAGAAAGAAAGAAAGAGAGAGAGAGGAAAGAAA	GTCTCAGAAAGAAAGAAAGAAAGAAAGAAAGAAAGAAAGAAAGAAAGAAAGAAAGAAAGAAAGAAAGAAAGAAAGAAAGAGAGAGAGAGGAAAGAAAGAGAAAAAGAAAAGAAATAGTAGCAACTGTTATTGTAAGA	GTCTCAGAAAGAAAGAAAGAAAGAAAGAAAGAAAGAAAGAAAGAAAGAAAGAAAGAAAGAAAGAAAGAAAGAAAGAAAGAGAGAGAGAGGAAAGAAAGAGAAAAAGAAAAGAAATAGTAGCAACTGTTATTGTAAGA
	19	v1_19_S1	CE19_GAAA[19]A[1]AG[4]GAAA[2]	CE19_GAAA[19]A[1]AG[4]GAAA[2]	TCTCAGAAAGAAAGAAAGAAAGAAAGAAAGAAAGAAAGAAAGAAAGAAAGAAAGAAAGAAAGAAAGAAAGAAAGAAAGAAAAAGAGAGAGGAAAGAAA	GTCTCAGAAAGAAAGAAAGAAAGAAAGAAAGAAAGAAAGAAAGAAAGAAAGAAAGAAAGAAAGAAAGAAAGAAAGAAAGAAAAAGAGAGAGGAAAGAAAGAGAAAAAGAAAAGAAATAGTAGCAACTGTTATTGTAAGA	GTCTCAGAAAGAAAGAAAGAAAGAAAGAAAGAAAGAAAGAAAGAAAGAAAGAAAGAAAGAAAGAAAGAAAGAAAGAAAGAAAAAGAGAGAGGAAAGAAAGAGAAAAAGAAAAGAAATAGTAGCAACTGTTATTGTAAGA
	20	v1_20_S1	CE20_GAAA[20]A[1]AG[4]GAAA[2]	CE20_GAAA[20]A[1]AG[4]GAAA[2]	TCTCAGAAAGAAAGAAAGAAAGAAAGAAAGAAAGAAAGAAAGAAAGAAAGAAAGAAAGAAAGAAAGAAAGAAAGAAAGAAAGAAAAAGAGAGAGGAAAGAAA	GTCTCAGAAAGAAAGAAAGAAAGAAAGAAAGAAAGAAAGAAAGAAAGAAAGAAAGAAAGAAAGAAAGAAAGAAAGAAAGAAAGAAAAAGAGAGAGGAAAGAAAGAGAAAAAGAAAAGAAATAGTAGCAACTGTTATTGTAAGA	GTCTCAGAAAGAAAGAAAGAAAGAAAGAAAGAAAGAAAGAAAGAAAGAAAGAAAGAAAGAAAGAAAGAAAGAAAGAAAGAAAGAAAAAGAGAGAGGAAAGAAAGAGAAAAAGAAAAGAAATAGTAGCAACTGTTATTGTAAGA
	20.2	v1_20.2_S1	CE20.2_GAAA[19]GAGAAAA[1]AG[4]GAAA[2]	CE20.2_GAAA[19]GAGAAAA[1]AG[4]GAAA[2]	TCTCAGAAAGAAAGAAAGAAAGAAAGAAAGAAAGAAAGAAAGAAAGAAAGAAAGAAAGAAAGAAAGAAAGAAAGAAAGAAAGAGAAAAAGAGAGAGGAAAGAAA	GTCTCAGAAAGAAAGAAAGAAAGAAAGAAAGAAAGAAAGAAAGAAAGAAAGAAAGAAAGAAAGAAAGAAAGAAAGAAAGAAAGAGAAAAAGAGAGAGGAAAGAAAGAGAAAAAGAAAAGAAATAGTAGCAACTGTTATTGTAAGA	GTCTCAGAAAGAAAGAAAGAAAGAAAGAAAGAAAGAAAGAAAGAAAGAAAGAAAGAAAGAAAGAAAGAAAGAAAGAAAGAAAGAGAAAAAGAGAGAGGAAAGAAAGAGAAAAAGAAAAGAAATAGTAGCAACTGTTATTGTAAGA
	21	v1_21_S1	CE21_GAAA[21]A[1]AG[4]GAAA[2]	CE21_GAAA[21]A[1]AG[4]GAAA[2]	TCTCAGAAAGAAAGAAAGAAAGAAAGAAAGAAAGAAAGAAAGAAAGAAAGAAAGAAAGAAAGAAAGAAAGAAAGAAAGAAAGAAAGAAAAAGAGAGAGGAAAGAAA	GTCTCAGAAAGAAAGAAAGAAAGAAAGAAAGAAAGAAAGAAAGAAAGAAAGAAAGAAAGAAAGAAAGAAAGAAAGAAAGAAAGAAAGAAAAAGAGAGAGGAAAGAAAGAGAAAAAGAAAAGAAATAGTAGCAACTGTTATTGTAAGA	GTCTCAGAAAGAAAGAAAGAAAGAAAGAAAGAAAGAAAGAAAGAAAGAAAGAAAGAAAGAAAGAAAGAAAGAAAGAAAGAAAGAAAGAAAAAGAGAGAGGAAAGAAAGAGAAAAAGAAAAGAAATAGTAGCAACTGTTATTGTAAGA
	22	v1_22_S1	CE22_GAAA[22]A[1]AG[4]GAAA[2]	CE22_GAAA[22]A[1]AG[4]GAAA[2]	TCTCAGAAAGAAAGAAAGAAAGAAAGAAAGAAAGAAAGAAAGAAAGAAAGAAAGAAAGAAAGAAAGAAAGAAAGAAAGAAAGAAAGAAAGAAAAAGAGAGAGGAAAGAAA	GTCTCAGAAAGAAAGAAAGAAAGAAAGAAAGAAAGAAAGAAAGAAAGAAAGAAAGAAAGAAAGAAAGAAAGAAAGAAAGAAAGAAAGAAAGAAAAAGAGAGAGGAAAGAAAGAGAAAAAGAAAAGAAATAGTAGCAACTGTTATTGTAAGA	GTCTCAGAAAGAAAGAAAGAAAGAAAGAAAGAAAGAAAGAAAGAAAGAAAGAAAGAAAGAAAGAAAGAAAGAAAGAAAGAAAGAAAGAAAGAAAAAGAGAGAGGAAAGAAAGAGAAAAAGAAAAGAAATAGTAGCAACTGTTATTGTAAGA
	23	v1_23_S1	CE23_GAAA[23]A[1]AG[4]GAAA[2]	CE23_GAAA[23]A[1]AG[4]GAAA[2]	TCTCAGAAAGAAAGAAAGAAAGAAAGAAAGAAAGAAAGAAAGAAAGAAAGAAAGAAAGAAAGAAAGAAAGAAAGAAAGAAAGAAAGAAAGAAAGAAAAAGAGAGAGGAAAGAAA	GTCTCAGAAAGAAAGAAAGAAAGAAAGAAAGAAAGAAAGAAAGAAAGAAAGAAAGAAAGAAAGAAAGAAAGAAAGAAAGAAAGAAAGAAAGAAAGAAAAAGAGAGAGGAAAGAAAGAGAAAAAGAAAAGAAATAGTAGCAACTGTTATTGTAAGA	GTCTCAGAAAGAAAGAAAGAAAGAAAGAAAGAAAGAAAGAAAGAAAGAAAGAAAGAAAGAAAGAAAGAAAGAAAGAAAGAAAGAAAGAAAGAAAGAAAAAGAGAGAGGAAAGAAAGAGAAAAAGAAAAGAAATAGTAGCAACTGTTATTGTAAGA
	24	v1_24_S1	CE24_GAAA[24]A[1]AG[4]GAAA[2]	CE24_GAAA[24]A[1]AG[4]GAAA[2]	TCTCAGAAAGAAAGAAAGAAAGAAAGAAAGAAAGAAAGAAAGAAAGAAAGAAAGAAAGAAAGAAAGAAAGAAAGAAAGAAAGAAAGAAAGAAAGAAAGAAAAAGAGAGAGGAAAGAAA	GTCTCAGAAAGAAAGAAAGAAAGAAAGAAAGAAAGAAAGAAAGAAAGAAAGAAAGAAAGAAAGAAAGAAAGAAAGAAAGAAAGAAAGAAAGAAAGAAAGAAAAAGAGAGAGGAAAGAAAGAGAAAAAGAAAAGAAATAGTAGCAACTGTTATTGTAAGA	GTCTCAGAAAGAAAGAAAGAAAGAAAGAAAGAAAGAAAGAAAGAAAGAAAGAAAGAAAGAAAGAAAGAAAGAAAGAAAGAAAGAAAGAAAGAAAGAAAGAAAAAGAGAGAGGAAAGAAAGAGAAAAAGAAAAGAAATAGTAGCAACTGTTATTGTAAGA
					D19S433
D19S433	4	v1_4_S1	CE4_TCCT[3]	CE4_TCCT[3]	ATCTTCTCTCTTTCTTCCTCTCTCCTTCCTTCCTACCTTCTTTCCTTCAACA	AATAAAAATCTTCTCTCTTTCTTCCTCTCTCCTTCCTTCCTACCTTCTTTCCTTCAACAGAATCTTATTCTGTTGCCCAGGCTGGAGTGCAGTGGTACAATTATAGCT	AGCTATAATTGTACCACTGCACTCCAGCCTGGGCAACAGAATAAGATTCTGTTGAAGGAAAGAAGGTAGGAAGGAAGGAGAGAGGAAGAAAGAGAGAAGATTTTTATT	AATAAAAATCTTCTCTCTTTCTTCCTCTCTCCTTCCTTCCTACCTTCTTTCCTTCAACAGAATCTTATTCTGTTGCCCAGGCTGGAGTGCAGTGGTACAATTATAGCT
	8	v1_8_S1	CE8_TCCT[7]	CE8_TCCT[7]	ATCTTCTCTCTTTCTTCCTCTCTCCTTCCTTCCTTCCTTCCTTCCTTCCTACCTTCTTTCCTTCAACA	AATAAAAATCTTCTCTCTTTCTTCCTCTCTCCTTCCTTCCTTCCTTCCTTCCTTCCTACCTTCTTTCCTTCAACAGAATCTTATTCTGTTGCCCAGGCTGGAGTGCAGTGGTACAATTATAGCT	AGCTATAATTGTACCACTGCACTCCAGCCTGGGCAACAGAATAAGATTCTGTTGAAGGAAAGAAGGTAGGAAGGAAGGAAGGAAGGAAGGAAGGAGAGAGGAAGAAAGAGAGAAGATTTTTATT	AATAAAAATCTTCTCTCTTTCTTCCTCTCTCCTTCCTTCCTTCCTTCCTTCCTTCCTACCTTCTTTCCTTCAACAGAATCTTATTCTGTTGCCCAGGCTGGAGTGCAGTGGTACAATTATAGCT
	9	v1_9_S1	CE9_TCCT[8]	CE9_TCCT[8]	ATCTTCTCTCTTTCTTCCTCTCTCCTTCCTTCCTTCCTTCCTTCCTTCCTTCCTACCTTCTTTCCTTCAACA	AATAAAAATCTTCTCTCTTTCTTCCTCTCTCCTTCCTTCCTTCCTTCCTTCCTTCCTTCCTACCTTCTTTCCTTCAACAGAATCTTATTCTGTTGCCCAGGCTGGAGTGCAGTGGTACAATTATAGCT	AGCTATAATTGTACCACTGCACTCCAGCCTGGGCAACAGAATAAGATTCTGTTGAAGGAAAGAAGGTAGGAAGGAAGGAAGGAAGGAAGGAAGGAAGGAGAGAGGAAGAAAGAGAGAAGATTTTTATT	AATAAAAATCTTCTCTCTTTCTTCCTCTCTCCTTCCTTCCTTCCTTCCTTCCTTCCTTCCTACCTTCTTTCCTTCAACAGAATCTTATTCTGTTGCCCAGGCTGGAGTGCAGTGGTACAATTATAGCT
	9.2	v1_9.2_S1	CE9.2_TCCT[9]_+6CT>-	CE9.2_TCCT[9]_+6CT>-	ATCTTCTCTCTTTCTTCCTCTCTCCTTCCTTCCTTCCTTCCTTCCTTCCTTCCTTCCTACCTTTTCCTTCAACA	AATAAAAATCTTCTCTCTTTCTTCCTCTCTCCTTCCTTCCTTCCTTCCTTCCTTCCTTCCTTCCTACCTTTTCCTTCAACAGAATCTTATTCTGTTGCCCAGGCTGGAGTGCAGTGGTACAATTATAGCT	AGCTATAATTGTACCACTGCACTCCAGCCTGGGCAACAGAATAAGATTCTGTTGAAGGAAAAGGTAGGAAGGAAGGAAGGAAGGAAGGAAGGAAGGAAGGAGAGAGGAAGAAAGAGAGAAGATTTTTATT	AATAAAAATCTTCTCTCTTTCTTCCTCTCTCCTTCCTTCCTTCCTTCCTTCCTTCCTTCCTTCCTACCTTTTCCTTCAACAGAATCTTATTCTGTTGCCCAGGCTGGAGTGCAGTGGTACAATTATAGCT
	10	v1_10_S1	CE10_TCCT[9]	CE10_TCCT[9]	ATCTTCTCTCTTTCTTCCTCTCTCCTTCCTTCCTTCCTTCCTTCCTTCCTTCCTTCCTACCTTCTTTCCTTCAACA	AATAAAAATCTTCTCTCTTTCTTCCTCTCTCCTTCCTTCCTTCCTTCCTTCCTTCCTTCCTTCCTACCTTCTTTCCTTCAACAGAATCTTATTCTGTTGCCCAGGCTGGAGTGCAGTGGTACAATTATAGCT	AGCTATAATTGTACCACTGCACTCCAGCCTGGGCAACAGAATAAGATTCTGTTGAAGGAAAGAAGGTAGGAAGGAAGGAAGGAAGGAAGGAAGGAAGGAAGGAGAGAGGAAGAAAGAGAGAAGATTTTTATT	AATAAAAATCTTCTCTCTTTCTTCCTCTCTCCTTCCTTCCTTCCTTCCTTCCTTCCTTCCTTCCTACCTTCTTTCCTTCAACAGAATCTTATTCTGTTGCCCAGGCTGGAGTGCAGTGGTACAATTATAGCT
	11	v1_11_S1	CE11_TCCT[10]	CE11_TCCT[10]	ATCTTCTCTCTTTCTTCCTCTCTCCTTCCTTCCTTCCTTCCTTCCTTCCTTCCTTCCTTCCTACCTTCTTTCCTTCAACA	AATAAAAATCTTCTCTCTTTCTTCCTCTCTCCTTCCTTCCTTCCTTCCTTCCTTCCTTCCTTCCTTCCTACCTTCTTTCCTTCAACAGAATCTTATTCTGTTGCCCAGGCTGGAGTGCAGTGGTACAATTATAGCT	AGCTATAATTGTACCACTGCACTCCAGCCTGGGCAACAGAATAAGATTCTGTTGAAGGAAAGAAGGTAGGAAGGAAGGAAGGAAGGAAGGAAGGAAGGAAGGAAGGAGAGAGGAAGAAAGAGAGAAGATTTTTATT	AATAAAAATCTTCTCTCTTTCTTCCTCTCTCCTTCCTTCCTTCCTTCCTTCCTTCCTTCCTTCCTTCCTACCTTCTTTCCTTCAACAGAATCTTATTCTGTTGCCCAGGCTGGAGTGCAGTGGTACAATTATAGCT
	11.2	v1_11.2_S1	CE11.2_TCCT[11]_+6CT>-	CE11.2_TCCT[11]_+6CT>-	ATCTTCTCTCTTTCTTCCTCTCTCCTTCCTTCCTTCCTTCCTTCCTTCCTTCCTTCCTTCCTTCCTACCTTTTCCTTCAACA	AATAAAAATCTTCTCTCTTTCTTCCTCTCTCCTTCCTTCCTTCCTTCCTTCCTTCCTTCCTTCCTTCCTTCCTACCTTTTCCTTCAACAGAATCTTATTCTGTTGCCCAGGCTGGAGTGCAGTGGTACAATTATAGCT	AGCTATAATTGTACCACTGCACTCCAGCCTGGGCAACAGAATAAGATTCTGTTGAAGGAAAAGGTAGGAAGGAAGGAAGGAAGGAAGGAAGGAAGGAAGGAAGGAAGGAGAGAGGAAGAAAGAGAGAAGATTTTTATT	AATAAAAATCTTCTCTCTTTCTTCCTCTCTCCTTCCTTCCTTCCTTCCTTCCTTCCTTCCTTCCTTCCTTCCTACCTTTTCCTTCAACAGAATCTTATTCTGTTGCCCAGGCTGGAGTGCAGTGGTACAATTATAGCT
	12	v1_12_S1	CE12_TCCT[11]	CE12_TCCT[11]	ATCTTCTCTCTTTCTTCCTCTCTCCTTCCTTCCTTCCTTCCTTCCTTCCTTCCTTCCTTCCTTCCTACCTTCTTTCCTTCAACA	AATAAAAATCTTCTCTCTTTCTTCCTCTCTCCTTCCTTCCTTCCTTCCTTCCTTCCTTCCTTCCTTCCTTCCTACCTTCTTTCCTTCAACAGAATCTTATTCTGTTGCCCAGGCTGGAGTGCAGTGGTACAATTATAGCT	AGCTATAATTGTACCACTGCACTCCAGCCTGGGCAACAGAATAAGATTCTGTTGAAGGAAAGAAGGTAGGAAGGAAGGAAGGAAGGAAGGAAGGAAGGAAGGAAGGAAGGAGAGAGGAAGAAAGAGAGAAGATTTTTATT	AATAAAAATCTTCTCTCTTTCTTCCTCTCTCCTTCCTTCCTTCCTTCCTTCCTTCCTTCCTTCCTTCCTTCCTACCTTCTTTCCTTCAACAGAATCTTATTCTGTTGCCCAGGCTGGAGTGCAGTGGTACAATTATAGCT
	12.1	v1_12.1_S1	CE12.1_TCCT[5]T[1]TCCT[6]	CE12.1_TCCT[5]T[1]TCCT[6]	ATCTTCTCTCTTTCTTCCTCTCTCCTTCCTTCCTTCCTTCCTTTCCTTCCTTCCTTCCTTCCTTCCTACCTTCTTTCCTTCAACA	AATAAAAATCTTCTCTCTTTCTTCCTCTCTCCTTCCTTCCTTCCTTCCTTTCCTTCCTTCCTTCCTTCCTTCCTACCTTCTTTCCTTCAACAGAATCTTATTCTGTTGCCCAGGCTGGAGTGCAGTGGTACAATTATAGCT	AGCTATAATTGTACCACTGCACTCCAGCCTGGGCAACAGAATAAGATTCTGTTGAAGGAAAGAAGGTAGGAAGGAAGGAAGGAAGGAAGGAAAGGAAGGAAGGAAGGAAGGAGAGAGGAAGAAAGAGAGAAGATTTTTATT	AATAAAAATCTTCTCTCTTTCTTCCTCTCTCCTTCCTTCCTTCCTTCCTTTCCTTCCTTCCTTCCTTCCTTCCTACCTTCTTTCCTTCAACAGAATCTTATTCTGTTGCCCAGGCTGGAGTGCAGTGGTACAATTATAGCT
	12.2	v1_12.2_S1	CE12.2_TCCT[12]_+6CT>-	CE12.2_TCCT[12]_+6CT>-	ATCTTCTCTCTTTCTTCCTCTCTCCTTCCTTCCTTCCTTCCTTCCTTCCTTCCTTCCTTCCTTCCTTCCTACCTTTTCCTTCAACA	AATAAAAATCTTCTCTCTTTCTTCCTCTCTCCTTCCTTCCTTCCTTCCTTCCTTCCTTCCTTCCTTCCTTCCTTCCTACCTTTTCCTTCAACAGAATCTTATTCTGTTGCCCAGGCTGGAGTGCAGTGGTACAATTATAGCT	AGCTATAATTGTACCACTGCACTCCAGCCTGGGCAACAGAATAAGATTCTGTTGAAGGAAAAGGTAGGAAGGAAGGAAGGAAGGAAGGAAGGAAGGAAGGAAGGAAGGAAGGAGAGAGGAAGAAAGAGAGAAGATTTTTATT	AATAAAAATCTTCTCTCTTTCTTCCTCTCTCCTTCCTTCCTTCCTTCCTTCCTTCCTTCCTTCCTTCCTTCCTTCCTACCTTTTCCTTCAACAGAATCTTATTCTGTTGCCCAGGCTGGAGTGCAGTGGTACAATTATAGCT
	12.2	v1_12.2_S2	CE12.2_TCCT[4]TCCC[1]TCCT[7]_+6CT>-	CE12.2_TCCT[4]TCCC[1]TCCT[7]_+6CT>-	ATCTTCTCTCTTTCTTCCTCTCTCCTTCCTTCCTTCCTTCCCTCCTTCCTTCCTTCCTTCCTTCCTTCCTACCTTTTCCTTCAACA	AATAAAAATCTTCTCTCTTTCTTCCTCTCTCCTTCCTTCCTTCCTTCCCTCCTTCCTTCCTTCCTTCCTTCCTTCCTACCTTTTCCTTCAACAGAATCTTATTCTGTTGCCCAGGCTGGAGTGCAGTGGTACAATTATAGCT	AGCTATAATTGTACCACTGCACTCCAGCCTGGGCAACAGAATAAGATTCTGTTGAAGGAAAAGGTAGGAAGGAAGGAAGGAAGGAAGGAAGGAGGGAAGGAAGGAAGGAAGGAGAGAGGAAGAAAGAGAGAAGATTTTTATT	AATAAAAATCTTCTCTCTTTCTTCCTCTCTCCTTCCTTCCTTCCTTCCCTCCTTCCTTCCTTCCTTCCTTCCTTCCTACCTTTTCCTTCAACAGAATCTTATTCTGTTGCCCAGGCTGGAGTGCAGTGGTACAATTATAGCT
	13	v1_13_S1	CE13_TCCT[12]	CE13_TCCT[12]	ATCTTCTCTCTTTCTTCCTCTCTCCTTCCTTCCTTCCTTCCTTCCTTCCTTCCTTCCTTCCTTCCTTCCTACCTTCTTTCCTTCAACA	AATAAAAATCTTCTCTCTTTCTTCCTCTCTCCTTCCTTCCTTCCTTCCTTCCTTCCTTCCTTCCTTCCTTCCTTCCTACCTTCTTTCCTTCAACAGAATCTTATTCTGTTGCCCAGGCTGGAGTGCAGTGGTACAATTATAGCT	AGCTATAATTGTACCACTGCACTCCAGCCTGGGCAACAGAATAAGATTCTGTTGAAGGAAAGAAGGTAGGAAGGAAGGAAGGAAGGAAGGAAGGAAGGAAGGAAGGAAGGAAGGAGAGAGGAAGAAAGAGAGAAGATTTTTATT	AATAAAAATCTTCTCTCTTTCTTCCTCTCTCCTTCCTTCCTTCCTTCCTTCCTTCCTTCCTTCCTTCCTTCCTTCCTACCTTCTTTCCTTCAACAGAATCTTATTCTGTTGCCCAGGCTGGAGTGCAGTGGTACAATTATAGCT
	13	v1_13_S2	CE13_TCCT[5]TCTT[1]TCCT[6]	CE13_TCCT[5]TCTT[1]TCCT[6]	ATCTTCTCTCTTTCTTCCTCTCTCCTTCCTTCCTTCCTTCCTTCTTTCCTTCCTTCCTTCCTTCCTTCCTACCTTCTTTCCTTCAACA	AATAAAAATCTTCTCTCTTTCTTCCTCTCTCCTTCCTTCCTTCCTTCCTTCTTTCCTTCCTTCCTTCCTTCCTTCCTACCTTCTTTCCTTCAACAGAATCTTATTCTGTTGCCCAGGCTGGAGTGCAGTGGTACAATTATAGCT	AGCTATAATTGTACCACTGCACTCCAGCCTGGGCAACAGAATAAGATTCTGTTGAAGGAAAGAAGGTAGGAAGGAAGGAAGGAAGGAAGGAAAGAAGGAAGGAAGGAAGGAAGGAGAGAGGAAGAAAGAGAGAAGATTTTTATT	AATAAAAATCTTCTCTCTTTCTTCCTCTCTCCTTCCTTCCTTCCTTCCTTCTTTCCTTCCTTCCTTCCTTCCTTCCTACCTTCTTTCCTTCAACAGAATCTTATTCTGTTGCCCAGGCTGGAGTGCAGTGGTACAATTATAGCT
	13.2	v1_13.2_S1	CE13.2_TCCT[13]_+6CT>-	CE13.2_TCCT[13]_+6CT>-	ATCTTCTCTCTTTCTTCCTCTCTCCTTCCTTCCTTCCTTCCTTCCTTCCTTCCTTCCTTCCTTCCTTCCTTCCTACCTTTTCCTTCAACA	AATAAAAATCTTCTCTCTTTCTTCCTCTCTCCTTCCTTCCTTCCTTCCTTCCTTCCTTCCTTCCTTCCTTCCTTCCTTCCTACCTTTTCCTTCAACAGAATCTTATTCTGTTGCCCAGGCTGGAGTGCAGTGGTACAATTATAGCT	AGCTATAATTGTACCACTGCACTCCAGCCTGGGCAACAGAATAAGATTCTGTTGAAGGAAAAGGTAGGAAGGAAGGAAGGAAGGAAGGAAGGAAGGAAGGAAGGAAGGAAGGAAGGAGAGAGGAAGAAAGAGAGAAGATTTTTATT	AATAAAAATCTTCTCTCTTTCTTCCTCTCTCCTTCCTTCCTTCCTTCCTTCCTTCCTTCCTTCCTTCCTTCCTTCCTTCCTACCTTTTCCTTCAACAGAATCTTATTCTGTTGCCCAGGCTGGAGTGCAGTGGTACAATTATAGCT
	13.2	v1_13.2_S2	CE13.2_TCCT[13]_-2TC>-	CE13.2_TCCT[13]_-2TC>-	ATCTTCTCTCTTTCTTCCTCTCCTTCCTTCCTTCCTTCCTTCCTTCCTTCCTTCCTTCCTTCCTTCCTTCCTACCTTCTTTCCTTCAACA	AATAAAAATCTTCTCTCTTTCTTCCTCTCCTTCCTTCCTTCCTTCCTTCCTTCCTTCCTTCCTTCCTTCCTTCCTTCCTACCTTCTTTCCTTCAACAGAATCTTATTCTGTTGCCCAGGCTGGAGTGCAGTGGTACAATTATAGCT	AGCTATAATTGTACCACTGCACTCCAGCCTGGGCAACAGAATAAGATTCTGTTGAAGGAAAGAAGGTAGGAAGGAAGGAAGGAAGGAAGGAAGGAAGGAAGGAAGGAAGGAAGGAAGGAGAGGAAGAAAGAGAGAAGATTTTTATT	AATAAAAATCTTCTCTCTTTCTTCCTCTCCTTCCTTCCTTCCTTCCTTCCTTCCTTCCTTCCTTCCTTCCTTCCTTCCTACCTTCTTTCCTTCAACAGAATCTTATTCTGTTGCCCAGGCTGGAGTGCAGTGGTACAATTATAGCT
	14	v1_14_S1	CE14_TCCT[13]	CE14_TCCT[13]	ATCTTCTCTCTTTCTTCCTCTCTCCTTCCTTCCTTCCTTCCTTCCTTCCTTCCTTCCTTCCTTCCTTCCTTCCTACCTTCTTTCCTTCAACA	AATAAAAATCTTCTCTCTTTCTTCCTCTCTCCTTCCTTCCTTCCTTCCTTCCTTCCTTCCTTCCTTCCTTCCTTCCTTCCTACCTTCTTTCCTTCAACAGAATCTTATTCTGTTGCCCAGGCTGGAGTGCAGTGGTACAATTATAGCT	AGCTATAATTGTACCACTGCACTCCAGCCTGGGCAACAGAATAAGATTCTGTTGAAGGAAAGAAGGTAGGAAGGAAGGAAGGAAGGAAGGAAGGAAGGAAGGAAGGAAGGAAGGAAGGAGAGAGGAAGAAAGAGAGAAGATTTTTATT	AATAAAAATCTTCTCTCTTTCTTCCTCTCTCCTTCCTTCCTTCCTTCCTTCCTTCCTTCCTTCCTTCCTTCCTTCCTTCCTACCTTCTTTCCTTCAACAGAATCTTATTCTGTTGCCCAGGCTGGAGTGCAGTGGTACAATTATAGCT
	14	v2_14_S1	CE14_TCCT[13]	CE14_TCCT[13]_+64A>G	ATCTTCTCTCTTTCTTCCTCTCTCCTTCCTTCCTTCCTTCCTTCCTTCCTTCCTTCCTTCCTTCCTTCCTTCCTACCTTCTTTCCTTCAACA	AATAAAAATCTTCTCTCTTTCTTCCTCTCTCCTTCCTTCCTTCCTTCCTTCCTTCCTTCCTTCCTTCCTTCCTTCCTTCCTACCTTCTTTCCTTCAACAGAATCTTATTCTGTTGCCCAGGCTGGAGTGCAGTGGTACAATTATGGCT	AGCCATAATTGTACCACTGCACTCCAGCCTGGGCAACAGAATAAGATTCTGTTGAAGGAAAGAAGGTAGGAAGGAAGGAAGGAAGGAAGGAAGGAAGGAAGGAAGGAAGGAAGGAAGGAGAGAGGAAGAAAGAGAGAAGATTTTTATT	AATAAAAATCTTCTCTCTTTCTTCCTCTCTCCTTCCTTCCTTCCTTCCTTCCTTCCTTCCTTCCTTCCTTCCTTCCTTCCTACCTTCTTTCCTTCAACAGAATCTTATTCTGTTGCCCAGGCTGGAGTGCAGTGGTACAATTATGGCT
	14	v1_14_S2	CE14_TCCT[14]_+1ACCT>-	CE14_TCCT[14]_+1ACCT>-	ATCTTCTCTCTTTCTTCCTCTCTCCTTCCTTCCTTCCTTCCTTCCTTCCTTCCTTCCTTCCTTCCTTCCTTCCTTCCTTCTTTCCTTCAACA	AATAAAAATCTTCTCTCTTTCTTCCTCTCTCCTTCCTTCCTTCCTTCCTTCCTTCCTTCCTTCCTTCCTTCCTTCCTTCCTTCCTTCTTTCCTTCAACAGAATCTTATTCTGTTGCCCAGGCTGGAGTGCAGTGGTACAATTATAGCT	AGCTATAATTGTACCACTGCACTCCAGCCTGGGCAACAGAATAAGATTCTGTTGAAGGAAAGAAGGAAGGAAGGAAGGAAGGAAGGAAGGAAGGAAGGAAGGAAGGAAGGAAGGAAGGAGAGAGGAAGAAAGAGAGAAGATTTTTATT	AATAAAAATCTTCTCTCTTTCTTCCTCTCTCCTTCCTTCCTTCCTTCCTTCCTTCCTTCCTTCCTTCCTTCCTTCCTTCCTTCCTTCTTTCCTTCAACAGAATCTTATTCTGTTGCCCAGGCTGGAGTGCAGTGGTACAATTATAGCT
	14.2	v1_14.2_S1	CE14.2_TCCT[14]_+6CT>-	CE14.2_TCCT[14]_+6CT>-	ATCTTCTCTCTTTCTTCCTCTCTCCTTCCTTCCTTCCTTCCTTCCTTCCTTCCTTCCTTCCTTCCTTCCTTCCTTCCTACCTTTTCCTTCAACA	AATAAAAATCTTCTCTCTTTCTTCCTCTCTCCTTCCTTCCTTCCTTCCTTCCTTCCTTCCTTCCTTCCTTCCTTCCTTCCTTCCTACCTTTTCCTTCAACAGAATCTTATTCTGTTGCCCAGGCTGGAGTGCAGTGGTACAATTATAGCT	AGCTATAATTGTACCACTGCACTCCAGCCTGGGCAACAGAATAAGATTCTGTTGAAGGAAAAGGTAGGAAGGAAGGAAGGAAGGAAGGAAGGAAGGAAGGAAGGAAGGAAGGAAGGAAGGAGAGAGGAAGAAAGAGAGAAGATTTTTATT	AATAAAAATCTTCTCTCTTTCTTCCTCTCTCCTTCCTTCCTTCCTTCCTTCCTTCCTTCCTTCCTTCCTTCCTTCCTTCCTTCCTACCTTTTCCTTCAACAGAATCTTATTCTGTTGCCCAGGCTGGAGTGCAGTGGTACAATTATAGCT
	15	v1_15_S1	CE15_TCCT[14]	CE15_TCCT[14]	ATCTTCTCTCTTTCTTCCTCTCTCCTTCCTTCCTTCCTTCCTTCCTTCCTTCCTTCCTTCCTTCCTTCCTTCCTTCCTACCTTCTTTCCTTCAACA	AATAAAAATCTTCTCTCTTTCTTCCTCTCTCCTTCCTTCCTTCCTTCCTTCCTTCCTTCCTTCCTTCCTTCCTTCCTTCCTTCCTACCTTCTTTCCTTCAACAGAATCTTATTCTGTTGCCCAGGCTGGAGTGCAGTGGTACAATTATAGCT	AGCTATAATTGTACCACTGCACTCCAGCCTGGGCAACAGAATAAGATTCTGTTGAAGGAAAGAAGGTAGGAAGGAAGGAAGGAAGGAAGGAAGGAAGGAAGGAAGGAAGGAAGGAAGGAAGGAGAGAGGAAGAAAGAGAGAAGATTTTTATT	AATAAAAATCTTCTCTCTTTCTTCCTCTCTCCTTCCTTCCTTCCTTCCTTCCTTCCTTCCTTCCTTCCTTCCTTCCTTCCTTCCTACCTTCTTTCCTTCAACAGAATCTTATTCTGTTGCCCAGGCTGGAGTGCAGTGGTACAATTATAGCT
	15.2	v1_15.2_S1	CE15.2_TCCT[15]_+6CT>-	CE15.2_TCCT[15]_+6CT>-	ATCTTCTCTCTTTCTTCCTCTCTCCTTCCTTCCTTCCTTCCTTCCTTCCTTCCTTCCTTCCTTCCTTCCTTCCTTCCTTCCTACCTTTTCCTTCAACA	AATAAAAATCTTCTCTCTTTCTTCCTCTCTCCTTCCTTCCTTCCTTCCTTCCTTCCTTCCTTCCTTCCTTCCTTCCTTCCTTCCTTCCTACCTTTTCCTTCAACAGAATCTTATTCTGTTGCCCAGGCTGGAGTGCAGTGGTACAATTATAGCT	AGCTATAATTGTACCACTGCACTCCAGCCTGGGCAACAGAATAAGATTCTGTTGAAGGAAAAGGTAGGAAGGAAGGAAGGAAGGAAGGAAGGAAGGAAGGAAGGAAGGAAGGAAGGAAGGAAGGAGAGAGGAAGAAAGAGAGAAGATTTTTATT	AATAAAAATCTTCTCTCTTTCTTCCTCTCTCCTTCCTTCCTTCCTTCCTTCCTTCCTTCCTTCCTTCCTTCCTTCCTTCCTTCCTTCCTACCTTTTCCTTCAACAGAATCTTATTCTGTTGCCCAGGCTGGAGTGCAGTGGTACAATTATAGCT
	15.3	v1_15.3_S1	CE15.3_TCCT[5]TCT[1]TCCT[9]	CE15.3_TCCT[5]TCT[1]TCCT[9]	ATCTTCTCTCTTTCTTCCTCTCTCCTTCCTTCCTTCCTTCCTTCTTCCTTCCTTCCTTCCTTCCTTCCTTCCTTCCTTCCTACCTTCTTTCCTTCAACA	AATAAAAATCTTCTCTCTTTCTTCCTCTCTCCTTCCTTCCTTCCTTCCTTCTTCCTTCCTTCCTTCCTTCCTTCCTTCCTTCCTTCCTACCTTCTTTCCTTCAACAGAATCTTATTCTGTTGCCCAGGCTGGAGTGCAGTGGTACAATTATAGCT	AGCTATAATTGTACCACTGCACTCCAGCCTGGGCAACAGAATAAGATTCTGTTGAAGGAAAGAAGGTAGGAAGGAAGGAAGGAAGGAAGGAAGGAAGGAAGGAAGAAGGAAGGAAGGAAGGAAGGAGAGAGGAAGAAAGAGAGAAGATTTTTATT	AATAAAAATCTTCTCTCTTTCTTCCTCTCTCCTTCCTTCCTTCCTTCCTTCTTCCTTCCTTCCTTCCTTCCTTCCTTCCTTCCTTCCTACCTTCTTTCCTTCAACAGAATCTTATTCTGTTGCCCAGGCTGGAGTGCAGTGGTACAATTATAGCT
	16	v1_16_S1	CE16_TCCT[15]	CE16_TCCT[15]	ATCTTCTCTCTTTCTTCCTCTCTCCTTCCTTCCTTCCTTCCTTCCTTCCTTCCTTCCTTCCTTCCTTCCTTCCTTCCTTCCTACCTTCTTTCCTTCAACA	AATAAAAATCTTCTCTCTTTCTTCCTCTCTCCTTCCTTCCTTCCTTCCTTCCTTCCTTCCTTCCTTCCTTCCTTCCTTCCTTCCTTCCTACCTTCTTTCCTTCAACAGAATCTTATTCTGTTGCCCAGGCTGGAGTGCAGTGGTACAATTATAGCT	AGCTATAATTGTACCACTGCACTCCAGCCTGGGCAACAGAATAAGATTCTGTTGAAGGAAAGAAGGTAGGAAGGAAGGAAGGAAGGAAGGAAGGAAGGAAGGAAGGAAGGAAGGAAGGAAGGAAGGAGAGAGGAAGAAAGAGAGAAGATTTTTATT	AATAAAAATCTTCTCTCTTTCTTCCTCTCTCCTTCCTTCCTTCCTTCCTTCCTTCCTTCCTTCCTTCCTTCCTTCCTTCCTTCCTTCCTACCTTCTTTCCTTCAACAGAATCTTATTCTGTTGCCCAGGCTGGAGTGCAGTGGTACAATTATAGCT
	16.2	v1_16.2_S1	CE16.2_TCCT[16]_+6CT>-	CE16.2_TCCT[16]_+6CT>-	ATCTTCTCTCTTTCTTCCTCTCTCCTTCCTTCCTTCCTTCCTTCCTTCCTTCCTTCCTTCCTTCCTTCCTTCCTTCCTTCCTTCCTACCTTTTCCTTCAACA	AATAAAAATCTTCTCTCTTTCTTCCTCTCTCCTTCCTTCCTTCCTTCCTTCCTTCCTTCCTTCCTTCCTTCCTTCCTTCCTTCCTTCCTTCCTACCTTTTCCTTCAACAGAATCTTATTCTGTTGCCCAGGCTGGAGTGCAGTGGTACAATTATAGCT	AGCTATAATTGTACCACTGCACTCCAGCCTGGGCAACAGAATAAGATTCTGTTGAAGGAAAAGGTAGGAAGGAAGGAAGGAAGGAAGGAAGGAAGGAAGGAAGGAAGGAAGGAAGGAAGGAAGGAAGGAGAGAGGAAGAAAGAGAGAAGATTTTTATT	AATAAAAATCTTCTCTCTTTCTTCCTCTCTCCTTCCTTCCTTCCTTCCTTCCTTCCTTCCTTCCTTCCTTCCTTCCTTCCTTCCTTCCTTCCTACCTTTTCCTTCAACAGAATCTTATTCTGTTGCCCAGGCTGGAGTGCAGTGGTACAATTATAGCT
	16.2	v1_16.2_S2	CE16.2_TCCT[14]TCTT[1]TCCT[1]_+6CT>-	CE16.2_TCCT[14]TCTT[1]TCCT[1]_+6CT>-	ATCTTCTCTCTTTCTTCCTCTCTCCTTCCTTCCTTCCTTCCTTCCTTCCTTCCTTCCTTCCTTCCTTCCTTCCTTCCTTCTTTCCTACCTTTTCCTTCAACA	AATAAAAATCTTCTCTCTTTCTTCCTCTCTCCTTCCTTCCTTCCTTCCTTCCTTCCTTCCTTCCTTCCTTCCTTCCTTCCTTCCTTCTTTCCTACCTTTTCCTTCAACAGAATCTTATTCTGTTGCCCAGGCTGGAGTGCAGTGGTACAATTATAGCT	AGCTATAATTGTACCACTGCACTCCAGCCTGGGCAACAGAATAAGATTCTGTTGAAGGAAAAGGTAGGAAAGAAGGAAGGAAGGAAGGAAGGAAGGAAGGAAGGAAGGAAGGAAGGAAGGAAGGAAGGAGAGAGGAAGAAAGAGAGAAGATTTTTATT	AATAAAAATCTTCTCTCTTTCTTCCTCTCTCCTTCCTTCCTTCCTTCCTTCCTTCCTTCCTTCCTTCCTTCCTTCCTTCCTTCCTTCTTTCCTACCTTTTCCTTCAACAGAATCTTATTCTGTTGCCCAGGCTGGAGTGCAGTGGTACAATTATAGCT
	17	v1_17_S1	CE17_TCCT[16]	CE17_TCCT[16]	ATCTTCTCTCTTTCTTCCTCTCTCCTTCCTTCCTTCCTTCCTTCCTTCCTTCCTTCCTTCCTTCCTTCCTTCCTTCCTTCCTTCCTACCTTCTTTCCTTCAACA	AATAAAAATCTTCTCTCTTTCTTCCTCTCTCCTTCCTTCCTTCCTTCCTTCCTTCCTTCCTTCCTTCCTTCCTTCCTTCCTTCCTTCCTTCCTACCTTCTTTCCTTCAACAGAATCTTATTCTGTTGCCCAGGCTGGAGTGCAGTGGTACAATTATAGCT	AGCTATAATTGTACCACTGCACTCCAGCCTGGGCAACAGAATAAGATTCTGTTGAAGGAAAGAAGGTAGGAAGGAAGGAAGGAAGGAAGGAAGGAAGGAAGGAAGGAAGGAAGGAAGGAAGGAAGGAAGGAGAGAGGAAGAAAGAGAGAAGATTTTTATT	AATAAAAATCTTCTCTCTTTCTTCCTCTCTCCTTCCTTCCTTCCTTCCTTCCTTCCTTCCTTCCTTCCTTCCTTCCTTCCTTCCTTCCTTCCTACCTTCTTTCCTTCAACAGAATCTTATTCTGTTGCCCAGGCTGGAGTGCAGTGGTACAATTATAGCT
	17	v1_17.2_S1	CE17.2_TCCT[17]_+6CT>-	CE17.2_TCCT[17]_+6CT>-	ATCTTCTCTCTTTCTTCCTCTCTCCTTCCTTCCTTCCTTCCTTCCTTCCTTCCTTCCTTCCTTCCTTCCTTCCTTCCTTCCTTCCTTCCTACCTTTTCCTTCAACA	AATAAAAATCTTCTCTCTTTCTTCCTCTCTCCTTCCTTCCTTCCTTCCTTCCTTCCTTCCTTCCTTCCTTCCTTCCTTCCTTCCTTCCTTCCTTCCTACCTTTTCCTTCAACAGAATCTTATTCTGTTGCCCAGGCTGGAGTGCAGTGGTACAATTATAGCT	AGCTATAATTGTACCACTGCACTCCAGCCTGGGCAACAGAATAAGATTCTGTTGAAGGAAAAGGTAGGAAGGAAGGAAGGAAGGAAGGAAGGAAGGAAGGAAGGAAGGAAGGAAGGAAGGAAGGAAGGAAGGAGAGAGGAAGAAAGAGAGAAGATTTTTATT	AATAAAAATCTTCTCTCTTTCTTCCTCTCTCCTTCCTTCCTTCCTTCCTTCCTTCCTTCCTTCCTTCCTTCCTTCCTTCCTTCCTTCCTTCCTTCCTACCTTTTCCTTCAACAGAATCTTATTCTGTTGCCCAGGCTGGAGTGCAGTGGTACAATTATAGCT
	18	v1_18_S1	CE18_TCCT[17]	CE18_TCCT[17]	ATCTTCTCTCTTTCTTCCTCTCTCCTTCCTTCCTTCCTTCCTTCCTTCCTTCCTTCCTTCCTTCCTTCCTTCCTTCCTTCCTTCCTTCCTACCTTCTTTCCTTCAACA	AATAAAAATCTTCTCTCTTTCTTCCTCTCTCCTTCCTTCCTTCCTTCCTTCCTTCCTTCCTTCCTTCCTTCCTTCCTTCCTTCCTTCCTTCCTTCCTACCTTCTTTCCTTCAACAGAATCTTATTCTGTTGCCCAGGCTGGAGTGCAGTGGTACAATTATAGCT	AGCTATAATTGTACCACTGCACTCCAGCCTGGGCAACAGAATAAGATTCTGTTGAAGGAAAGAAGGTAGGAAGGAAGGAAGGAAGGAAGGAAGGAAGGAAGGAAGGAAGGAAGGAAGGAAGGAAGGAAGGAAGGAGAGAGGAAGAAAGAGAGAAGATTTTTATT	AATAAAAATCTTCTCTCTTTCTTCCTCTCTCCTTCCTTCCTTCCTTCCTTCCTTCCTTCCTTCCTTCCTTCCTTCCTTCCTTCCTTCCTTCCTTCCTACCTTCTTTCCTTCAACAGAATCTTATTCTGTTGCCCAGGCTGGAGTGCAGTGGTACAATTATAGCT
					D20S482
D20S482	9	v1_9_S1	CE9_AGAT[9]	CE9_AGAT[9]	TAAGAGATAGATAGATAGATAGATAGATAGATAGATAGATAGAGATT	AGACACCGAACCAATAAGAGATAGATAGATAGATAGATAGATAGATAGATAGATAGAGATTTATTATAGGAATTGATT	AGACACCGAACCAATAAGAGATAGATAGATAGATAGATAGATAGATAGATAGATAGAGATTTATTATAGGAATTGATT
	10	v1_10_S1	CE10_AGAT[10]	CE10_AGAT[10]	TAAGAGATAGATAGATAGATAGATAGATAGATAGATAGATAGATAGAGATT	AGACACCGAACCAATAAGAGATAGATAGATAGATAGATAGATAGATAGATAGATAGATAGAGATTTATTATAGGAATTGATT	AGACACCGAACCAATAAGAGATAGATAGATAGATAGATAGATAGATAGATAGATAGATAGAGATTTATTATAGGAATTGATT
	10	v2_10_S1	CE10_AGAT[10]	CE10_AGAT[10]_-12C>T	TAAGAGATAGATAGATAGATAGATAGATAGATAGATAGATAGATAGAGATT	AGACACTGAACCAATAAGAGATAGATAGATAGATAGATAGATAGATAGATAGATAGATAGAGATTTATTATAGGAATTGATT	AGACACTGAACCAATAAGAGATAGATAGATAGATAGATAGATAGATAGATAGATAGATAGAGATTTATTATAGGAATTGATT
	11	v1_11_S1	CE11_AGAT[11]	CE11_AGAT[11]	TAAGAGATAGATAGATAGATAGATAGATAGATAGATAGATAGATAGATAGAGATT	AGACACCGAACCAATAAGAGATAGATAGATAGATAGATAGATAGATAGATAGATAGATAGATAGAGATTTATTATAGGAATTGATT	AGACACCGAACCAATAAGAGATAGATAGATAGATAGATAGATAGATAGATAGATAGATAGATAGAGATTTATTATAGGAATTGATT
	12	v1_12_S1	CE12_AGAT[12]	CE12_AGAT[12]	TAAGAGATAGATAGATAGATAGATAGATAGATAGATAGATAGATAGATAGATAGAGATT	AGACACCGAACCAATAAGAGATAGATAGATAGATAGATAGATAGATAGATAGATAGATAGATAGATAGAGATTTATTATAGGAATTGATT	AGACACCGAACCAATAAGAGATAGATAGATAGATAGATAGATAGATAGATAGATAGATAGATAGATAGAGATTTATTATAGGAATTGATT
	12	v2_12_S1	CE12_AGAT[12]	CE12_AGAT[12]_-12C>T	TAAGAGATAGATAGATAGATAGATAGATAGATAGATAGATAGATAGATAGATAGAGATT	AGACACTGAACCAATAAGAGATAGATAGATAGATAGATAGATAGATAGATAGATAGATAGATAGATAGAGATTTATTATAGGAATTGATT	AGACACTGAACCAATAAGAGATAGATAGATAGATAGATAGATAGATAGATAGATAGATAGATAGATAGAGATTTATTATAGGAATTGATT
	13	v1_13_S1	CE13_AGAT[13]	CE13_AGAT[13]	TAAGAGATAGATAGATAGATAGATAGATAGATAGATAGATAGATAGATAGATAGATAGAGATT	AGACACCGAACCAATAAGAGATAGATAGATAGATAGATAGATAGATAGATAGATAGATAGATAGATAGATAGAGATTTATTATAGGAATTGATT	AGACACCGAACCAATAAGAGATAGATAGATAGATAGATAGATAGATAGATAGATAGATAGATAGATAGATAGAGATTTATTATAGGAATTGATT
	13	v2_13_S1	CE13_AGAT[13]	CE13_AGAT[13]_-12C>T	TAAGAGATAGATAGATAGATAGATAGATAGATAGATAGATAGATAGATAGATAGATAGAGATT	AGACACTGAACCAATAAGAGATAGATAGATAGATAGATAGATAGATAGATAGATAGATAGATAGATAGATAGAGATTTATTATAGGAATTGATT	AGACACTGAACCAATAAGAGATAGATAGATAGATAGATAGATAGATAGATAGATAGATAGATAGATAGATAGAGATTTATTATAGGAATTGATT
	13	v1_13_S2	CE13_AGAT[12]AGCT[1]	CE13_AGAT[12]AGCT[1]	TAAGAGATAGATAGATAGATAGATAGATAGATAGATAGATAGATAGATAGATAGCTAGAGATT	AGACACCGAACCAATAAGAGATAGATAGATAGATAGATAGATAGATAGATAGATAGATAGATAGATAGCTAGAGATTTATTATAGGAATTGATT	AGACACCGAACCAATAAGAGATAGATAGATAGATAGATAGATAGATAGATAGATAGATAGATAGATAGCTAGAGATTTATTATAGGAATTGATT
	14	v1_14_S1	CE14_AGAT[14]	CE14_AGAT[14]	TAAGAGATAGATAGATAGATAGATAGATAGATAGATAGATAGATAGATAGATAGATAGATAGAGATT	AGACACCGAACCAATAAGAGATAGATAGATAGATAGATAGATAGATAGATAGATAGATAGATAGATAGATAGATAGAGATTTATTATAGGAATTGATT	AGACACCGAACCAATAAGAGATAGATAGATAGATAGATAGATAGATAGATAGATAGATAGATAGATAGATAGATAGAGATTTATTATAGGAATTGATT
	14	v2_14_S1	CE14_AGAT[14]	CE14_AGAT[14]_-12C>T	TAAGAGATAGATAGATAGATAGATAGATAGATAGATAGATAGATAGATAGATAGATAGATAGAGATT	AGACACTGAACCAATAAGAGATAGATAGATAGATAGATAGATAGATAGATAGATAGATAGATAGATAGATAGATAGAGATTTATTATAGGAATTGATT	AGACACTGAACCAATAAGAGATAGATAGATAGATAGATAGATAGATAGATAGATAGATAGATAGATAGATAGATAGAGATTTATTATAGGAATTGATT
	15	v1_15_S1	CE15_AGAT[15]	CE15_AGAT[15]	TAAGAGATAGATAGATAGATAGATAGATAGATAGATAGATAGATAGATAGATAGATAGATAGATAGAGATT	AGACACCGAACCAATAAGAGATAGATAGATAGATAGATAGATAGATAGATAGATAGATAGATAGATAGATAGATAGATAGAGATTTATTATAGGAATTGATT	AGACACCGAACCAATAAGAGATAGATAGATAGATAGATAGATAGATAGATAGATAGATAGATAGATAGATAGATAGATAGAGATTTATTATAGGAATTGATT
	15	v2_15_S1	CE15_AGAT[15]	CE15_AGAT[15]_-12C>T	TAAGAGATAGATAGATAGATAGATAGATAGATAGATAGATAGATAGATAGATAGATAGATAGATAGAGATT	AGACACTGAACCAATAAGAGATAGATAGATAGATAGATAGATAGATAGATAGATAGATAGATAGATAGATAGATAGATAGAGATTTATTATAGGAATTGATT	AGACACTGAACCAATAAGAGATAGATAGATAGATAGATAGATAGATAGATAGATAGATAGATAGATAGATAGATAGATAGAGATTTATTATAGGAATTGATT
	16	v1_16_S1	CE16_AGAT[16]	CE16_AGAT[16]	TAAGAGATAGATAGATAGATAGATAGATAGATAGATAGATAGATAGATAGATAGATAGATAGATAGATAGAGATT	AGACACCGAACCAATAAGAGATAGATAGATAGATAGATAGATAGATAGATAGATAGATAGATAGATAGATAGATAGATAGATAGAGATTTATTATAGGAATTGATT	AGACACCGAACCAATAAGAGATAGATAGATAGATAGATAGATAGATAGATAGATAGATAGATAGATAGATAGATAGATAGATAGAGATTTATTATAGGAATTGATT
	16	v2_16_S1	CE16_AGAT[16]	CE16_AGAT[16]_-12C>T	TAAGAGATAGATAGATAGATAGATAGATAGATAGATAGATAGATAGATAGATAGATAGATAGATAGATAGAGATT	AGACACTGAACCAATAAGAGATAGATAGATAGATAGATAGATAGATAGATAGATAGATAGATAGATAGATAGATAGATAGATAGAGATTTATTATAGGAATTGATT	AGACACTGAACCAATAAGAGATAGATAGATAGATAGATAGATAGATAGATAGATAGATAGATAGATAGATAGATAGATAGATAGAGATTTATTATAGGAATTGATT
	16	v1_16_S2	CE16_ACAT[1]AGAT[15]	CE16_ACAT[1]AGAT[15]	TAAGACATAGATAGATAGATAGATAGATAGATAGATAGATAGATAGATAGATAGATAGATAGATAGATAGAGATT	AGACACCGAACCAATAAGACATAGATAGATAGATAGATAGATAGATAGATAGATAGATAGATAGATAGATAGATAGATAGATAGAGATTTATTATAGGAATTGATT	AGACACCGAACCAATAAGACATAGATAGATAGATAGATAGATAGATAGATAGATAGATAGATAGATAGATAGATAGATAGATAGAGATTTATTATAGGAATTGATT
	17	v1_17_S1	CE17_AGAT[17]	CE17_AGAT[17]	TAAGAGATAGATAGATAGATAGATAGATAGATAGATAGATAGATAGATAGATAGATAGATAGATAGATAGATAGAGATT	AGACACCGAACCAATAAGAGATAGATAGATAGATAGATAGATAGATAGATAGATAGATAGATAGATAGATAGATAGATAGATAGATAGAGATTTATTATAGGAATTGATT	AGACACCGAACCAATAAGAGATAGATAGATAGATAGATAGATAGATAGATAGATAGATAGATAGATAGATAGATAGATAGATAGATAGAGATTTATTATAGGAATTGATT
	18	v1_18_S1	CE18_AGAT[18]	CE18_AGAT[18]	TAAGAGATAGATAGATAGATAGATAGATAGATAGATAGATAGATAGATAGATAGATAGATAGATAGATAGATAGATAGAGATT	AGACACCGAACCAATAAGAGATAGATAGATAGATAGATAGATAGATAGATAGATAGATAGATAGATAGATAGATAGATAGATAGATAGATAGAGATTTATTATAGGAATTGATT	AGACACCGAACCAATAAGAGATAGATAGATAGATAGATAGATAGATAGATAGATAGATAGATAGATAGATAGATAGATAGATAGATAGATAGAGATTTATTATAGGAATTGATT
	19	v1_19_S1	CE19_AGAT[19]	CE19_AGAT[19]	TAAGAGATAGATAGATAGATAGATAGATAGATAGATAGATAGATAGATAGATAGATAGATAGATAGATAGATAGATAGATAGAGATT	AGACACCGAACCAATAAGAGATAGATAGATAGATAGATAGATAGATAGATAGATAGATAGATAGATAGATAGATAGATAGATAGATAGATAGATAGAGATTTATTATAGGAATTGATT	AGACACCGAACCAATAAGAGATAGATAGATAGATAGATAGATAGATAGATAGATAGATAGATAGATAGATAGATAGATAGATAGATAGATAGATAGAGATTTATTATAGGAATTGATT
					D21S11
D21S11	26	v1_26_S1	CE26_TCTA[4]TCTG[6]TCTA[3]TATC[4]A[1]TCTA[2]TCCA[1]TATC[9]	CE26_TCTA[4]TCTG[6]TCTA[3]TATC[4]A[1]TCTA[2]TCCA[1]TATC[9]	GCCTTCTATCTATCTATCTATCTGTCTGTCTGTCTGTCTGTCTGTCTATCTATCTATATCTATCTATCTATCATCTATCTATCCATATCTATCTATCTATCTATCTATCTATCTATCTATCGTCT	AAATATGTGAGTCAATTCCCCAAGTGAATTGCCTTCTATCTATCTATCTATCTGTCTGTCTGTCTGTCTGTCTGTCTATCTATCTATATCTATCTATCTATCATCTATCTATCCATATCTATCTATCTATCTATCTATCTATCTATCTATCGTCTATCTAT	AAATATGTGAGTCAATTCCCCAAGTGAATTGCCTTCTATCTATCTATCTATCTGTCTGTCTGTCTGTCTGTCTGTCTATCTATCTATATCTATCTATCTATCATCTATCTATCCATATCTATCTATCTATCTATCTATCTATCTATCTATCGTCTATCTAT
	26	v1_26_S2	CE26_TCTA[4]TCTG[5]TCTA[3]TATC[4]A[1]TCTA[2]TCCA[1]TATC[10]	CE26_TCTA[4]TCTG[5]TCTA[3]TATC[4]A[1]TCTA[2]TCCA[1]TATC[10]	GCCTTCTATCTATCTATCTATCTGTCTGTCTGTCTGTCTGTCTATCTATCTATATCTATCTATCTATCATCTATCTATCCATATCTATCTATCTATCTATCTATCTATCTATCTATCTATCGTCT	AAATATGTGAGTCAATTCCCCAAGTGAATTGCCTTCTATCTATCTATCTATCTGTCTGTCTGTCTGTCTGTCTATCTATCTATATCTATCTATCTATCATCTATCTATCCATATCTATCTATCTATCTATCTATCTATCTATCTATCTATCGTCTATCTAT	AAATATGTGAGTCAATTCCCCAAGTGAATTGCCTTCTATCTATCTATCTATCTGTCTGTCTGTCTGTCTGTCTATCTATCTATATCTATCTATCTATCATCTATCTATCCATATCTATCTATCTATCTATCTATCTATCTATCTATCTATCGTCTATCTAT
	27	v1_27_S1	CE27_TCTA[6]TCTG[5]TCTA[3]TATC[4]A[1]TCTA[2]TCCA[1]TATC[9]	CE27_TCTA[6]TCTG[5]TCTA[3]TATC[4]A[1]TCTA[2]TCCA[1]TATC[9]	GCCTTCTATCTATCTATCTATCTATCTATCTGTCTGTCTGTCTGTCTGTCTATCTATCTATATCTATCTATCTATCATCTATCTATCCATATCTATCTATCTATCTATCTATCTATCTATCTATCGTCT	AAATATGTGAGTCAATTCCCCAAGTGAATTGCCTTCTATCTATCTATCTATCTATCTATCTGTCTGTCTGTCTGTCTGTCTATCTATCTATATCTATCTATCTATCATCTATCTATCCATATCTATCTATCTATCTATCTATCTATCTATCTATCGTCTATCTAT	AAATATGTGAGTCAATTCCCCAAGTGAATTGCCTTCTATCTATCTATCTATCTATCTATCTGTCTGTCTGTCTGTCTGTCTATCTATCTATATCTATCTATCTATCATCTATCTATCCATATCTATCTATCTATCTATCTATCTATCTATCTATCGTCTATCTAT
	27	v1_27_S2	CE27_TCTA[5]TCTG[5]TCTA[3]TATC[4]A[1]TCTA[2]TCCA[1]TATC[10]	CE27_TCTA[5]TCTG[5]TCTA[3]TATC[4]A[1]TCTA[2]TCCA[1]TATC[10]	GCCTTCTATCTATCTATCTATCTATCTGTCTGTCTGTCTGTCTGTCTATCTATCTATATCTATCTATCTATCATCTATCTATCCATATCTATCTATCTATCTATCTATCTATCTATCTATCTATCGTCT	AAATATGTGAGTCAATTCCCCAAGTGAATTGCCTTCTATCTATCTATCTATCTATCTGTCTGTCTGTCTGTCTGTCTATCTATCTATATCTATCTATCTATCATCTATCTATCCATATCTATCTATCTATCTATCTATCTATCTATCTATCTATCGTCTATCTAT	AAATATGTGAGTCAATTCCCCAAGTGAATTGCCTTCTATCTATCTATCTATCTATCTGTCTGTCTGTCTGTCTGTCTATCTATCTATATCTATCTATCTATCATCTATCTATCCATATCTATCTATCTATCTATCTATCTATCTATCTATCTATCGTCTATCTAT
	27	v1_27_S3	CE27_TCTA[4]TCTG[6]TCTA[3]TATC[4]A[1]TCTA[2]TCCA[1]TATC[10]	CE27_TCTA[4]TCTG[6]TCTA[3]TATC[4]A[1]TCTA[2]TCCA[1]TATC[10]	GCCTTCTATCTATCTATCTATCTGTCTGTCTGTCTGTCTGTCTGTCTATCTATCTATATCTATCTATCTATCATCTATCTATCCATATCTATCTATCTATCTATCTATCTATCTATCTATCTATCGTCT	AAATATGTGAGTCAATTCCCCAAGTGAATTGCCTTCTATCTATCTATCTATCTGTCTGTCTGTCTGTCTGTCTGTCTATCTATCTATATCTATCTATCTATCATCTATCTATCCATATCTATCTATCTATCTATCTATCTATCTATCTATCTATCGTCTATCTAT	AAATATGTGAGTCAATTCCCCAAGTGAATTGCCTTCTATCTATCTATCTATCTGTCTGTCTGTCTGTCTGTCTGTCTATCTATCTATATCTATCTATCTATCATCTATCTATCCATATCTATCTATCTATCTATCTATCTATCTATCTATCTATCGTCTATCTAT
	27	v1_27_S4	CE27_TCTA[4]TCTG[5]TCTA[3]TATC[4]A[1]TCTA[2]TCCA[1]TATC[11]	CE27_TCTA[4]TCTG[5]TCTA[3]TATC[4]A[1]TCTA[2]TCCA[1]TATC[11]	GCCTTCTATCTATCTATCTATCTGTCTGTCTGTCTGTCTGTCTATCTATCTATATCTATCTATCTATCATCTATCTATCCATATCTATCTATCTATCTATCTATCTATCTATCTATCTATCTATCGTCT	AAATATGTGAGTCAATTCCCCAAGTGAATTGCCTTCTATCTATCTATCTATCTGTCTGTCTGTCTGTCTGTCTATCTATCTATATCTATCTATCTATCATCTATCTATCCATATCTATCTATCTATCTATCTATCTATCTATCTATCTATCTATCGTCTATCTAT	AAATATGTGAGTCAATTCCCCAAGTGAATTGCCTTCTATCTATCTATCTATCTGTCTGTCTGTCTGTCTGTCTATCTATCTATATCTATCTATCTATCATCTATCTATCCATATCTATCTATCTATCTATCTATCTATCTATCTATCTATCTATCGTCTATCTAT
	28	v1_28_S1	CE28_TCTA[6]TCTG[5]TCTA[3]TATC[4]A[1]TCTA[2]TCCA[1]TATC[10]	CE28_TCTA[6]TCTG[5]TCTA[3]TATC[4]A[1]TCTA[2]TCCA[1]TATC[10]	GCCTTCTATCTATCTATCTATCTATCTATCTGTCTGTCTGTCTGTCTGTCTATCTATCTATATCTATCTATCTATCATCTATCTATCCATATCTATCTATCTATCTATCTATCTATCTATCTATCTATCGTCT	AAATATGTGAGTCAATTCCCCAAGTGAATTGCCTTCTATCTATCTATCTATCTATCTATCTGTCTGTCTGTCTGTCTGTCTATCTATCTATATCTATCTATCTATCATCTATCTATCCATATCTATCTATCTATCTATCTATCTATCTATCTATCTATCGTCTATCTAT	AAATATGTGAGTCAATTCCCCAAGTGAATTGCCTTCTATCTATCTATCTATCTATCTATCTGTCTGTCTGTCTGTCTGTCTATCTATCTATATCTATCTATCTATCATCTATCTATCCATATCTATCTATCTATCTATCTATCTATCTATCTATCTATCGTCTATCTAT
	28	v1_28_S2	CE28_TCTA[5]TCTG[5]TCTA[3]TATC[3]A[1]TCTA[2]TCCA[1]TATC[12]	CE28_TCTA[5]TCTG[5]TCTA[3]TATC[3]A[1]TCTA[2]TCCA[1]TATC[12]	GCCTTCTATCTATCTATCTATCTATCTGTCTGTCTGTCTGTCTGTCTATCTATCTATATCTATCTATCATCTATCTATCCATATCTATCTATCTATCTATCTATCTATCTATCTATCTATCTATCTATCGTCT	AAATATGTGAGTCAATTCCCCAAGTGAATTGCCTTCTATCTATCTATCTATCTATCTGTCTGTCTGTCTGTCTGTCTATCTATCTATATCTATCTATCATCTATCTATCCATATCTATCTATCTATCTATCTATCTATCTATCTATCTATCTATCTATCGTCTATCTAT	AAATATGTGAGTCAATTCCCCAAGTGAATTGCCTTCTATCTATCTATCTATCTATCTGTCTGTCTGTCTGTCTGTCTATCTATCTATATCTATCTATCATCTATCTATCCATATCTATCTATCTATCTATCTATCTATCTATCTATCTATCTATCTATCGTCTATCTAT
	28	v1_28_S3	CE28_TCTA[5]TCTG[6]TCTA[3]TATC[4]A[1]TCTA[2]TCCA[1]TATC[10]	CE28_TCTA[5]TCTG[6]TCTA[3]TATC[4]A[1]TCTA[2]TCCA[1]TATC[10]	GCCTTCTATCTATCTATCTATCTATCTGTCTGTCTGTCTGTCTGTCTGTCTATCTATCTATATCTATCTATCTATCATCTATCTATCCATATCTATCTATCTATCTATCTATCTATCTATCTATCTATCGTCT	AAATATGTGAGTCAATTCCCCAAGTGAATTGCCTTCTATCTATCTATCTATCTATCTGTCTGTCTGTCTGTCTGTCTGTCTATCTATCTATATCTATCTATCTATCATCTATCTATCCATATCTATCTATCTATCTATCTATCTATCTATCTATCTATCGTCTATCTAT	AAATATGTGAGTCAATTCCCCAAGTGAATTGCCTTCTATCTATCTATCTATCTATCTGTCTGTCTGTCTGTCTGTCTGTCTATCTATCTATATCTATCTATCTATCATCTATCTATCCATATCTATCTATCTATCTATCTATCTATCTATCTATCTATCGTCTATCTAT
	28	v1_28_S4	CE28_TCTA[4]TCTG[6]TCTA[3]TATC[4]A[1]TCTA[2]TCCA[1]TATC[11]	CE28_TCTA[4]TCTG[6]TCTA[3]TATC[4]A[1]TCTA[2]TCCA[1]TATC[11]	GCCTTCTATCTATCTATCTATCTGTCTGTCTGTCTGTCTGTCTGTCTATCTATCTATATCTATCTATCTATCATCTATCTATCCATATCTATCTATCTATCTATCTATCTATCTATCTATCTATCTATCGTCT	AAATATGTGAGTCAATTCCCCAAGTGAATTGCCTTCTATCTATCTATCTATCTGTCTGTCTGTCTGTCTGTCTGTCTATCTATCTATATCTATCTATCTATCATCTATCTATCCATATCTATCTATCTATCTATCTATCTATCTATCTATCTATCTATCGTCTATCTAT	AAATATGTGAGTCAATTCCCCAAGTGAATTGCCTTCTATCTATCTATCTATCTGTCTGTCTGTCTGTCTGTCTGTCTATCTATCTATATCTATCTATCTATCATCTATCTATCCATATCTATCTATCTATCTATCTATCTATCTATCTATCTATCTATCGTCTATCTAT
	28.2	v1_28.2_S1	CE28.2_TCTA[5]TCTG[6]TCTA[3]TATC[4]ATC[1]TATC[2]CATA[1]TCTA[8]TATC[2]	CE28.2_TCTA[5]TCTG[6]TCTA[3]TATC[4]ATC[1]TATC[2]CATA[1]TCTA[8]TATC[2]	GCCTTCTATCTATCTATCTATCTATCTGTCTGTCTGTCTGTCTGTCTGTCTATCTATCTATATCTATCTATCTATCATCTATCTATCCATATCTATCTATCTATCTATCTATCTATCTATCTATATCTATCGTCT	AAATATGTGAGTCAATTCCCCAAGTGAATTGCCTTCTATCTATCTATCTATCTATCTGTCTGTCTGTCTGTCTGTCTGTCTATCTATCTATATCTATCTATCTATCATCTATCTATCCATATCTATCTATCTATCTATCTATCTATCTATCTATATCTATCGTCTATCTAT	AAATATGTGAGTCAATTCCCCAAGTGAATTGCCTTCTATCTATCTATCTATCTATCTGTCTGTCTGTCTGTCTGTCTGTCTATCTATCTATATCTATCTATCTATCATCTATCTATCCATATCTATCTATCTATCTATCTATCTATCTATCTATATCTATCGTCTATCTAT
	28.3	v1_28.3_S1	CE28.3_TCTA[4]TCTG[6]TCTA[3]TATC[4]A[1]TCTA[2]TCCA[1]TATC[3]ATC[1]TATC[8]	CE28.3_TCTA[4]TCTG[6]TCTA[3]TATC[4]A[1]TCTA[2]TCCA[1]TATC[3]ATC[1]TATC[8]	GCCTTCTATCTATCTATCTATCTGTCTGTCTGTCTGTCTGTCTGTCTATCTATCTATATCTATCTATCTATCATCTATCTATCCATATCTATCTATCATCTATCTATCTATCTATCTATCTATCTATCTATCGTCT	AAATATGTGAGTCAATTCCCCAAGTGAATTGCCTTCTATCTATCTATCTATCTGTCTGTCTGTCTGTCTGTCTGTCTATCTATCTATATCTATCTATCTATCATCTATCTATCCATATCTATCTATCATCTATCTATCTATCTATCTATCTATCTATCTATCGTCTATCTAT	AAATATGTGAGTCAATTCCCCAAGTGAATTGCCTTCTATCTATCTATCTATCTGTCTGTCTGTCTGTCTGTCTGTCTATCTATCTATATCTATCTATCTATCATCTATCTATCCATATCTATCTATCATCTATCTATCTATCTATCTATCTATCTATCTATCGTCTATCTAT
	29	v1_29_S1	CE29_TCTA[6]TCTG[5]TCTA[3]TATC[4]A[1]TCTA[2]TCCA[1]TATC[11]	CE29_TCTA[6]TCTG[5]TCTA[3]TATC[4]A[1]TCTA[2]TCCA[1]TATC[11]	GCCTTCTATCTATCTATCTATCTATCTATCTGTCTGTCTGTCTGTCTGTCTATCTATCTATATCTATCTATCTATCATCTATCTATCCATATCTATCTATCTATCTATCTATCTATCTATCTATCTATCTATCGTCT	AAATATGTGAGTCAATTCCCCAAGTGAATTGCCTTCTATCTATCTATCTATCTATCTATCTGTCTGTCTGTCTGTCTGTCTATCTATCTATATCTATCTATCTATCATCTATCTATCCATATCTATCTATCTATCTATCTATCTATCTATCTATCTATCTATCGTCTATCTAT	AAATATGTGAGTCAATTCCCCAAGTGAATTGCCTTCTATCTATCTATCTATCTATCTATCTGTCTGTCTGTCTGTCTGTCTATCTATCTATATCTATCTATCTATCATCTATCTATCCATATCTATCTATCTATCTATCTATCTATCTATCTATCTATCTATCGTCTATCTAT
	29	v1_29_S2	CE29_TCTA[6]TCTG[6]TCTA[3]TATC[4]A[1]TCTA[2]TCCA[1]TATC[10]	CE29_TCTA[6]TCTG[6]TCTA[3]TATC[4]A[1]TCTA[2]TCCA[1]TATC[10]	GCCTTCTATCTATCTATCTATCTATCTATCTGTCTGTCTGTCTGTCTGTCTGTCTATCTATCTATATCTATCTATCTATCATCTATCTATCCATATCTATCTATCTATCTATCTATCTATCTATCTATCTATCGTCT	AAATATGTGAGTCAATTCCCCAAGTGAATTGCCTTCTATCTATCTATCTATCTATCTATCTGTCTGTCTGTCTGTCTGTCTGTCTATCTATCTATATCTATCTATCTATCATCTATCTATCCATATCTATCTATCTATCTATCTATCTATCTATCTATCTATCGTCTATCTAT	AAATATGTGAGTCAATTCCCCAAGTGAATTGCCTTCTATCTATCTATCTATCTATCTATCTGTCTGTCTGTCTGTCTGTCTGTCTATCTATCTATATCTATCTATCTATCATCTATCTATCCATATCTATCTATCTATCTATCTATCTATCTATCTATCTATCGTCTATCTAT
	29	v1_29_S3	CE29_TCTA[5]TCTG[5]TCTA[3]TATC[3]A[1]TCTA[2]TCCA[1]TATC[13]	CE29_TCTA[5]TCTG[5]TCTA[3]TATC[3]A[1]TCTA[2]TCCA[1]TATC[13]	GCCTTCTATCTATCTATCTATCTATCTGTCTGTCTGTCTGTCTGTCTATCTATCTATATCTATCTATCATCTATCTATCCATATCTATCTATCTATCTATCTATCTATCTATCTATCTATCTATCTATCTATCGTCT	AAATATGTGAGTCAATTCCCCAAGTGAATTGCCTTCTATCTATCTATCTATCTATCTGTCTGTCTGTCTGTCTGTCTATCTATCTATATCTATCTATCATCTATCTATCCATATCTATCTATCTATCTATCTATCTATCTATCTATCTATCTATCTATCTATCGTCTATCTAT	AAATATGTGAGTCAATTCCCCAAGTGAATTGCCTTCTATCTATCTATCTATCTATCTGTCTGTCTGTCTGTCTGTCTATCTATCTATATCTATCTATCATCTATCTATCCATATCTATCTATCTATCTATCTATCTATCTATCTATCTATCTATCTATCTATCGTCTATCTAT
	29	v1_29_S4	CE29_TCTA[5]TCTG[5]TCTA[3]TATC[4]A[1]TCTA[2]TCCA[1]TATC[12]	CE29_TCTA[5]TCTG[5]TCTA[3]TATC[4]A[1]TCTA[2]TCCA[1]TATC[12]	GCCTTCTATCTATCTATCTATCTATCTGTCTGTCTGTCTGTCTGTCTATCTATCTATATCTATCTATCTATCATCTATCTATCCATATCTATCTATCTATCTATCTATCTATCTATCTATCTATCTATCTATCGTCT	AAATATGTGAGTCAATTCCCCAAGTGAATTGCCTTCTATCTATCTATCTATCTATCTGTCTGTCTGTCTGTCTGTCTATCTATCTATATCTATCTATCTATCATCTATCTATCCATATCTATCTATCTATCTATCTATCTATCTATCTATCTATCTATCTATCGTCTATCTAT	AAATATGTGAGTCAATTCCCCAAGTGAATTGCCTTCTATCTATCTATCTATCTATCTGTCTGTCTGTCTGTCTGTCTATCTATCTATATCTATCTATCTATCATCTATCTATCCATATCTATCTATCTATCTATCTATCTATCTATCTATCTATCTATCTATCGTCTATCTAT
	29	v1_29_S5	CE29_TCTA[5]TCTG[6]TCTA[3]TATC[3]A[1]TCTA[2]TCCA[1]TATC[12]	CE29_TCTA[5]TCTG[6]TCTA[3]TATC[3]A[1]TCTA[2]TCCA[1]TATC[12]	GCCTTCTATCTATCTATCTATCTATCTGTCTGTCTGTCTGTCTGTCTGTCTATCTATCTATATCTATCTATCATCTATCTATCCATATCTATCTATCTATCTATCTATCTATCTATCTATCTATCTATCTATCGTCT	AAATATGTGAGTCAATTCCCCAAGTGAATTGCCTTCTATCTATCTATCTATCTATCTGTCTGTCTGTCTGTCTGTCTGTCTATCTATCTATATCTATCTATCATCTATCTATCCATATCTATCTATCTATCTATCTATCTATCTATCTATCTATCTATCTATCGTCTATCTAT	AAATATGTGAGTCAATTCCCCAAGTGAATTGCCTTCTATCTATCTATCTATCTATCTGTCTGTCTGTCTGTCTGTCTGTCTATCTATCTATATCTATCTATCATCTATCTATCCATATCTATCTATCTATCTATCTATCTATCTATCTATCTATCTATCTATCGTCTATCTAT
	29	v1_29_S6	CE29_TCTA[5]TCTG[6]TCTA[3]TATC[4]A[1]TCTA[2]TCCA[1]TATC[11]	CE29_TCTA[5]TCTG[6]TCTA[3]TATC[4]A[1]TCTA[2]TCCA[1]TATC[11]	GCCTTCTATCTATCTATCTATCTATCTGTCTGTCTGTCTGTCTGTCTGTCTATCTATCTATATCTATCTATCTATCATCTATCTATCCATATCTATCTATCTATCTATCTATCTATCTATCTATCTATCTATCGTCT	AAATATGTGAGTCAATTCCCCAAGTGAATTGCCTTCTATCTATCTATCTATCTATCTGTCTGTCTGTCTGTCTGTCTGTCTATCTATCTATATCTATCTATCTATCATCTATCTATCCATATCTATCTATCTATCTATCTATCTATCTATCTATCTATCTATCGTCTATCTAT	AAATATGTGAGTCAATTCCCCAAGTGAATTGCCTTCTATCTATCTATCTATCTATCTGTCTGTCTGTCTGTCTGTCTGTCTATCTATCTATATCTATCTATCTATCATCTATCTATCCATATCTATCTATCTATCTATCTATCTATCTATCTATCTATCTATCGTCTATCTAT
	29	v1_29_S7	CE29_TCTA[4]TCTG[6]TCTA[3]TATC[4]A[1]TCTA[2]TCCA[1]TATC[12]	CE29_TCTA[4]TCTG[6]TCTA[3]TATC[4]A[1]TCTA[2]TCCA[1]TATC[12]	GCCTTCTATCTATCTATCTATCTGTCTGTCTGTCTGTCTGTCTGTCTATCTATCTATATCTATCTATCTATCATCTATCTATCCATATCTATCTATCTATCTATCTATCTATCTATCTATCTATCTATCTATCGTCT	AAATATGTGAGTCAATTCCCCAAGTGAATTGCCTTCTATCTATCTATCTATCTGTCTGTCTGTCTGTCTGTCTGTCTATCTATCTATATCTATCTATCTATCATCTATCTATCCATATCTATCTATCTATCTATCTATCTATCTATCTATCTATCTATCTATCGTCTATCTAT	AAATATGTGAGTCAATTCCCCAAGTGAATTGCCTTCTATCTATCTATCTATCTGTCTGTCTGTCTGTCTGTCTGTCTATCTATCTATATCTATCTATCTATCATCTATCTATCCATATCTATCTATCTATCTATCTATCTATCTATCTATCTATCTATCTATCGTCTATCTAT
	29	v1_29_S8	CE29_TCTA[4]TCTG[6]TCTA[3]TATC[5]A[1]TCTA[2]TCCA[1]TATC[11]	CE29_TCTA[4]TCTG[6]TCTA[3]TATC[5]A[1]TCTA[2]TCCA[1]TATC[11]	GCCTTCTATCTATCTATCTATCTGTCTGTCTGTCTGTCTGTCTGTCTATCTATCTATATCTATCTATCTATCTATCATCTATCTATCCATATCTATCTATCTATCTATCTATCTATCTATCTATCTATCTATCGTCT	AAATATGTGAGTCAATTCCCCAAGTGAATTGCCTTCTATCTATCTATCTATCTGTCTGTCTGTCTGTCTGTCTGTCTATCTATCTATATCTATCTATCTATCTATCATCTATCTATCCATATCTATCTATCTATCTATCTATCTATCTATCTATCTATCTATCGTCTATCTAT	AAATATGTGAGTCAATTCCCCAAGTGAATTGCCTTCTATCTATCTATCTATCTGTCTGTCTGTCTGTCTGTCTGTCTATCTATCTATATCTATCTATCTATCTATCATCTATCTATCCATATCTATCTATCTATCTATCTATCTATCTATCTATCTATCTATCGTCTATCTAT
	29	v1_29_S9	CE29_TCTA[4]TCTG[7]TCTA[3]TATC[4]A[1]TCTA[2]TCCA[1]TATC[11]	CE29_TCTA[4]TCTG[7]TCTA[3]TATC[4]A[1]TCTA[2]TCCA[1]TATC[11]	GCCTTCTATCTATCTATCTATCTGTCTGTCTGTCTGTCTGTCTGTCTGTCTATCTATCTATATCTATCTATCTATCATCTATCTATCCATATCTATCTATCTATCTATCTATCTATCTATCTATCTATCTATCGTCT	AAATATGTGAGTCAATTCCCCAAGTGAATTGCCTTCTATCTATCTATCTATCTGTCTGTCTGTCTGTCTGTCTGTCTGTCTATCTATCTATATCTATCTATCTATCATCTATCTATCCATATCTATCTATCTATCTATCTATCTATCTATCTATCTATCTATCGTCTATCTAT	AAATATGTGAGTCAATTCCCCAAGTGAATTGCCTTCTATCTATCTATCTATCTGTCTGTCTGTCTGTCTGTCTGTCTGTCTATCTATCTATATCTATCTATCTATCATCTATCTATCCATATCTATCTATCTATCTATCTATCTATCTATCTATCTATCTATCGTCTATCTAT
	29.2	v1_29.2_S1	CE29.2_TCTA[5]TCTG[6]TCTA[3]TATC[3]ATC[1]TATC[2]CATA[1]TCTA[10]TATC[2]	CE29.2_TCTA[5]TCTG[6]TCTA[3]TATC[3]ATC[1]TATC[2]CATA[1]TCTA[10]TATC[2]	GCCTTCTATCTATCTATCTATCTATCTGTCTGTCTGTCTGTCTGTCTGTCTATCTATCTATATCTATCTATCATCTATCTATCCATATCTATCTATCTATCTATCTATCTATCTATCTATCTATCTATATCTATCGTCT	AAATATGTGAGTCAATTCCCCAAGTGAATTGCCTTCTATCTATCTATCTATCTATCTGTCTGTCTGTCTGTCTGTCTGTCTATCTATCTATATCTATCTATCATCTATCTATCCATATCTATCTATCTATCTATCTATCTATCTATCTATCTATCTATATCTATCGTCTATCTAT	AAATATGTGAGTCAATTCCCCAAGTGAATTGCCTTCTATCTATCTATCTATCTATCTGTCTGTCTGTCTGTCTGTCTGTCTATCTATCTATATCTATCTATCATCTATCTATCCATATCTATCTATCTATCTATCTATCTATCTATCTATCTATCTATATCTATCGTCTATCTAT
	29.2	v1_29.2_S2	CE29.2_TCTA[5]TCTG[6]TCTA[3]TATC[4]ATC[1]TATC[2]CATA[1]TCTA[9]TATC[2]	CE29.2_TCTA[5]TCTG[6]TCTA[3]TATC[4]ATC[1]TATC[2]CATA[1]TCTA[9]TATC[2]	GCCTTCTATCTATCTATCTATCTATCTGTCTGTCTGTCTGTCTGTCTGTCTATCTATCTATATCTATCTATCTATCATCTATCTATCCATATCTATCTATCTATCTATCTATCTATCTATCTATCTATATCTATCGTCT	AAATATGTGAGTCAATTCCCCAAGTGAATTGCCTTCTATCTATCTATCTATCTATCTGTCTGTCTGTCTGTCTGTCTGTCTATCTATCTATATCTATCTATCTATCATCTATCTATCCATATCTATCTATCTATCTATCTATCTATCTATCTATCTATATCTATCGTCTATCTAT	AAATATGTGAGTCAATTCCCCAAGTGAATTGCCTTCTATCTATCTATCTATCTATCTGTCTGTCTGTCTGTCTGTCTGTCTATCTATCTATATCTATCTATCTATCATCTATCTATCCATATCTATCTATCTATCTATCTATCTATCTATCTATCTATATCTATCGTCTATCTAT
	30	v1_30_S1	CE30_TCTA[7]TCTG[5]TCTA[3]TATC[4]A[1]TCTA[2]TCCA[1]TATC[11]	CE30_TCTA[7]TCTG[5]TCTA[3]TATC[4]A[1]TCTA[2]TCCA[1]TATC[11]	GCCTTCTATCTATCTATCTATCTATCTATCTATCTGTCTGTCTGTCTGTCTGTCTATCTATCTATATCTATCTATCTATCATCTATCTATCCATATCTATCTATCTATCTATCTATCTATCTATCTATCTATCTATCGTCT	AAATATGTGAGTCAATTCCCCAAGTGAATTGCCTTCTATCTATCTATCTATCTATCTATCTATCTGTCTGTCTGTCTGTCTGTCTATCTATCTATATCTATCTATCTATCATCTATCTATCCATATCTATCTATCTATCTATCTATCTATCTATCTATCTATCTATCGTCTATCTAT	AAATATGTGAGTCAATTCCCCAAGTGAATTGCCTTCTATCTATCTATCTATCTATCTATCTATCTGTCTGTCTGTCTGTCTGTCTATCTATCTATATCTATCTATCTATCATCTATCTATCCATATCTATCTATCTATCTATCTATCTATCTATCTATCTATCTATCGTCTATCTAT
	30	v1_30_S2	CE30_TCTA[6]TCTG[5]TCTA[3]TATC[4]A[1]TCTA[2]TCCA[1]TATC[12]	CE30_TCTA[6]TCTG[5]TCTA[3]TATC[4]A[1]TCTA[2]TCCA[1]TATC[12]	GCCTTCTATCTATCTATCTATCTATCTATCTGTCTGTCTGTCTGTCTGTCTATCTATCTATATCTATCTATCTATCATCTATCTATCCATATCTATCTATCTATCTATCTATCTATCTATCTATCTATCTATCTATCGTCT	AAATATGTGAGTCAATTCCCCAAGTGAATTGCCTTCTATCTATCTATCTATCTATCTATCTGTCTGTCTGTCTGTCTGTCTATCTATCTATATCTATCTATCTATCATCTATCTATCCATATCTATCTATCTATCTATCTATCTATCTATCTATCTATCTATCTATCGTCTATCTAT	AAATATGTGAGTCAATTCCCCAAGTGAATTGCCTTCTATCTATCTATCTATCTATCTATCTGTCTGTCTGTCTGTCTGTCTATCTATCTATATCTATCTATCTATCATCTATCTATCCATATCTATCTATCTATCTATCTATCTATCTATCTATCTATCTATCTATCGTCTATCTAT
	30	v1_30_S3	CE30_TCTA[6]TCTG[6]TCTA[3]TATC[4]A[1]TCTA[2]TCCA[1]TATC[11]	CE30_TCTA[6]TCTG[6]TCTA[3]TATC[4]A[1]TCTA[2]TCCA[1]TATC[11]	GCCTTCTATCTATCTATCTATCTATCTATCTGTCTGTCTGTCTGTCTGTCTGTCTATCTATCTATATCTATCTATCTATCATCTATCTATCCATATCTATCTATCTATCTATCTATCTATCTATCTATCTATCTATCGTCT	AAATATGTGAGTCAATTCCCCAAGTGAATTGCCTTCTATCTATCTATCTATCTATCTATCTGTCTGTCTGTCTGTCTGTCTGTCTATCTATCTATATCTATCTATCTATCATCTATCTATCCATATCTATCTATCTATCTATCTATCTATCTATCTATCTATCTATCGTCTATCTAT	AAATATGTGAGTCAATTCCCCAAGTGAATTGCCTTCTATCTATCTATCTATCTATCTATCTGTCTGTCTGTCTGTCTGTCTGTCTATCTATCTATATCTATCTATCTATCATCTATCTATCCATATCTATCTATCTATCTATCTATCTATCTATCTATCTATCTATCGTCTATCTAT
	30	v1_30_S4	CE30_TCTA[5]TCTG[6]TCTA[3]TATC[3]A[1]TCTA[2]TCCA[1]TATC[13]	CE30_TCTA[5]TCTG[6]TCTA[3]TATC[3]A[1]TCTA[2]TCCA[1]TATC[13]	GCCTTCTATCTATCTATCTATCTATCTGTCTGTCTGTCTGTCTGTCTGTCTATCTATCTATATCTATCTATCATCTATCTATCCATATCTATCTATCTATCTATCTATCTATCTATCTATCTATCTATCTATCTATCGTCT	AAATATGTGAGTCAATTCCCCAAGTGAATTGCCTTCTATCTATCTATCTATCTATCTGTCTGTCTGTCTGTCTGTCTGTCTATCTATCTATATCTATCTATCATCTATCTATCCATATCTATCTATCTATCTATCTATCTATCTATCTATCTATCTATCTATCTATCGTCTATCTAT	AAATATGTGAGTCAATTCCCCAAGTGAATTGCCTTCTATCTATCTATCTATCTATCTGTCTGTCTGTCTGTCTGTCTGTCTATCTATCTATATCTATCTATCATCTATCTATCCATATCTATCTATCTATCTATCTATCTATCTATCTATCTATCTATCTATCTATCGTCTATCTAT
	30	v1_30_S5	CE30_TCTA[5]TCTG[6]TCTA[3]TATC[4]A[1]TCTA[2]TCCA[1]TATC[12]	CE30_TCTA[5]TCTG[6]TCTA[3]TATC[4]A[1]TCTA[2]TCCA[1]TATC[12]	GCCTTCTATCTATCTATCTATCTATCTGTCTGTCTGTCTGTCTGTCTGTCTATCTATCTATATCTATCTATCTATCATCTATCTATCCATATCTATCTATCTATCTATCTATCTATCTATCTATCTATCTATCTATCGTCT	AAATATGTGAGTCAATTCCCCAAGTGAATTGCCTTCTATCTATCTATCTATCTATCTGTCTGTCTGTCTGTCTGTCTGTCTATCTATCTATATCTATCTATCTATCATCTATCTATCCATATCTATCTATCTATCTATCTATCTATCTATCTATCTATCTATCTATCGTCTATCTAT	AAATATGTGAGTCAATTCCCCAAGTGAATTGCCTTCTATCTATCTATCTATCTATCTGTCTGTCTGTCTGTCTGTCTGTCTATCTATCTATATCTATCTATCTATCATCTATCTATCCATATCTATCTATCTATCTATCTATCTATCTATCTATCTATCTATCTATCGTCTATCTAT
	30	v1_30_S6	CE30_TCTA[4]TCTG[6]TCTA[3]TATC[4]A[1]TCTA[2]TCCA[1]TATC[13]	CE30_TCTA[4]TCTG[6]TCTA[3]TATC[4]A[1]TCTA[2]TCCA[1]TATC[13]	GCCTTCTATCTATCTATCTATCTGTCTGTCTGTCTGTCTGTCTGTCTATCTATCTATATCTATCTATCTATCATCTATCTATCCATATCTATCTATCTATCTATCTATCTATCTATCTATCTATCTATCTATCTATCGTCT	AAATATGTGAGTCAATTCCCCAAGTGAATTGCCTTCTATCTATCTATCTATCTGTCTGTCTGTCTGTCTGTCTGTCTATCTATCTATATCTATCTATCTATCATCTATCTATCCATATCTATCTATCTATCTATCTATCTATCTATCTATCTATCTATCTATCTATCGTCTATCTAT	AAATATGTGAGTCAATTCCCCAAGTGAATTGCCTTCTATCTATCTATCTATCTGTCTGTCTGTCTGTCTGTCTGTCTATCTATCTATATCTATCTATCTATCATCTATCTATCCATATCTATCTATCTATCTATCTATCTATCTATCTATCTATCTATCTATCTATCGTCTATCTAT
	30	v1_30_S7	CE30_TCTA[4]TCTG[7]TCTA[3]TATC[4]A[1]TCTA[2]TCCA[1]TATC[12]	CE30_TCTA[4]TCTG[7]TCTA[3]TATC[4]A[1]TCTA[2]TCCA[1]TATC[12]	GCCTTCTATCTATCTATCTATCTGTCTGTCTGTCTGTCTGTCTGTCTGTCTATCTATCTATATCTATCTATCTATCATCTATCTATCCATATCTATCTATCTATCTATCTATCTATCTATCTATCTATCTATCTATCGTCT	AAATATGTGAGTCAATTCCCCAAGTGAATTGCCTTCTATCTATCTATCTATCTGTCTGTCTGTCTGTCTGTCTGTCTGTCTATCTATCTATATCTATCTATCTATCATCTATCTATCCATATCTATCTATCTATCTATCTATCTATCTATCTATCTATCTATCTATCGTCTATCTAT	AAATATGTGAGTCAATTCCCCAAGTGAATTGCCTTCTATCTATCTATCTATCTGTCTGTCTGTCTGTCTGTCTGTCTGTCTATCTATCTATATCTATCTATCTATCATCTATCTATCCATATCTATCTATCTATCTATCTATCTATCTATCTATCTATCTATCTATCGTCTATCTAT
	30	v1_30_S8	CE30_TCTA[2]TATA[1]TCTA[3]TCTG[5]TCTA[3]TATC[4]A[1]TCTA[2]TCCA[1]TATC[12]	CE30_TCTA[2]TATA[1]TCTA[3]TCTG[5]TCTA[3]TATC[4]A[1]TCTA[2]TCCA[1]TATC[12]	GCCTTCTATCTATATATCTATCTATCTATCTGTCTGTCTGTCTGTCTGTCTATCTATCTATATCTATCTATCTATCATCTATCTATCCATATCTATCTATCTATCTATCTATCTATCTATCTATCTATCTATCTATCGTCT	AAATATGTGAGTCAATTCCCCAAGTGAATTGCCTTCTATCTATATATCTATCTATCTATCTGTCTGTCTGTCTGTCTGTCTATCTATCTATATCTATCTATCTATCATCTATCTATCCATATCTATCTATCTATCTATCTATCTATCTATCTATCTATCTATCTATCGTCTATCTAT	AAATATGTGAGTCAATTCCCCAAGTGAATTGCCTTCTATCTATATATCTATCTATCTATCTGTCTGTCTGTCTGTCTGTCTATCTATCTATATCTATCTATCTATCATCTATCTATCCATATCTATCTATCTATCTATCTATCTATCTATCTATCTATCTATCTATCGTCTATCTAT
	30.2	v1_30.2_S1	CE30.2_TCTA[5]TCTG[5]TCTA[3]TATC[4]ATC[1]TATC[2]CATA[1]TCTA[11]TATC[2]	CE30.2_TCTA[5]TCTG[5]TCTA[3]TATC[4]ATC[1]TATC[2]CATA[1]TCTA[11]TATC[2]	GCCTTCTATCTATCTATCTATCTATCTGTCTGTCTGTCTGTCTGTCTATCTATCTATATCTATCTATCTATCATCTATCTATCCATATCTATCTATCTATCTATCTATCTATCTATCTATCTATCTATCTATATCTATCGTCT	AAATATGTGAGTCAATTCCCCAAGTGAATTGCCTTCTATCTATCTATCTATCTATCTGTCTGTCTGTCTGTCTGTCTATCTATCTATATCTATCTATCTATCATCTATCTATCCATATCTATCTATCTATCTATCTATCTATCTATCTATCTATCTATCTATATCTATCGTCTATCTAT	AAATATGTGAGTCAATTCCCCAAGTGAATTGCCTTCTATCTATCTATCTATCTATCTGTCTGTCTGTCTGTCTGTCTATCTATCTATATCTATCTATCTATCATCTATCTATCCATATCTATCTATCTATCTATCTATCTATCTATCTATCTATCTATCTATATCTATCGTCTATCTAT
	30.2	v1_30.2_S2	CE30.2_TCTA[5]TCTG[6]TCTA[3]TATC[3]ATC[1]TATC[2]CATA[1]TCTA[11]TATC[2]	CE30.2_TCTA[5]TCTG[6]TCTA[3]TATC[3]ATC[1]TATC[2]CATA[1]TCTA[11]TATC[2]	GCCTTCTATCTATCTATCTATCTATCTGTCTGTCTGTCTGTCTGTCTGTCTATCTATCTATATCTATCTATCATCTATCTATCCATATCTATCTATCTATCTATCTATCTATCTATCTATCTATCTATCTATATCTATCGTCT	AAATATGTGAGTCAATTCCCCAAGTGAATTGCCTTCTATCTATCTATCTATCTATCTGTCTGTCTGTCTGTCTGTCTGTCTATCTATCTATATCTATCTATCATCTATCTATCCATATCTATCTATCTATCTATCTATCTATCTATCTATCTATCTATCTATATCTATCGTCTATCTAT	AAATATGTGAGTCAATTCCCCAAGTGAATTGCCTTCTATCTATCTATCTATCTATCTGTCTGTCTGTCTGTCTGTCTGTCTATCTATCTATATCTATCTATCATCTATCTATCCATATCTATCTATCTATCTATCTATCTATCTATCTATCTATCTATCTATATCTATCGTCTATCTAT
	30.2	v1_30.2_S3	CE30.2_TCTA[5]TCTG[6]TCTA[3]TATC[4]ATC[1]TATC[2]CATA[1]TCTA[10]TATC[2]	CE30.2_TCTA[5]TCTG[6]TCTA[3]TATC[4]ATC[1]TATC[2]CATA[1]TCTA[10]TATC[2]	GCCTTCTATCTATCTATCTATCTATCTGTCTGTCTGTCTGTCTGTCTGTCTATCTATCTATATCTATCTATCTATCATCTATCTATCCATATCTATCTATCTATCTATCTATCTATCTATCTATCTATCTATATCTATCGTCT	AAATATGTGAGTCAATTCCCCAAGTGAATTGCCTTCTATCTATCTATCTATCTATCTGTCTGTCTGTCTGTCTGTCTGTCTATCTATCTATATCTATCTATCTATCATCTATCTATCCATATCTATCTATCTATCTATCTATCTATCTATCTATCTATCTATATCTATCGTCTATCTAT	AAATATGTGAGTCAATTCCCCAAGTGAATTGCCTTCTATCTATCTATCTATCTATCTGTCTGTCTGTCTGTCTGTCTGTCTATCTATCTATATCTATCTATCTATCATCTATCTATCCATATCTATCTATCTATCTATCTATCTATCTATCTATCTATCTATATCTATCGTCTATCTAT
	30.3	v1_30.3_S1	CE30.3_TCTA[6]TCTG[5]TCTA[3]TATC[4]A[1]TCTA[2]TCCA[1]TATC[6]ATC[1]TATC[6]	CE30.3_TCTA[6]TCTG[5]TCTA[3]TATC[4]A[1]TCTA[2]TCCA[1]TATC[6]ATC[1]TATC[6]	GCCTTCTATCTATCTATCTATCTATCTATCTGTCTGTCTGTCTGTCTGTCTATCTATCTATATCTATCTATCTATCATCTATCTATCCATATCTATCTATCTATCTATCTATCATCTATCTATCTATCTATCTATCTATCGTCT	AAATATGTGAGTCAATTCCCCAAGTGAATTGCCTTCTATCTATCTATCTATCTATCTATCTGTCTGTCTGTCTGTCTGTCTATCTATCTATATCTATCTATCTATCATCTATCTATCCATATCTATCTATCTATCTATCTATCATCTATCTATCTATCTATCTATCTATCGTCTATCTAT	AAATATGTGAGTCAATTCCCCAAGTGAATTGCCTTCTATCTATCTATCTATCTATCTATCTGTCTGTCTGTCTGTCTGTCTATCTATCTATATCTATCTATCTATCATCTATCTATCCATATCTATCTATCTATCTATCTATCATCTATCTATCTATCTATCTATCTATCGTCTATCTAT
	31	v1_31_S1	CE31_TCTA[8]TCTG[5]TCTA[3]TATC[4]A[1]TCTA[2]TCCA[1]TATC[11]	CE31_TCTA[8]TCTG[5]TCTA[3]TATC[4]A[1]TCTA[2]TCCA[1]TATC[11]	GCCTTCTATCTATCTATCTATCTATCTATCTATCTATCTGTCTGTCTGTCTGTCTGTCTATCTATCTATATCTATCTATCTATCATCTATCTATCCATATCTATCTATCTATCTATCTATCTATCTATCTATCTATCTATCGTCT	AAATATGTGAGTCAATTCCCCAAGTGAATTGCCTTCTATCTATCTATCTATCTATCTATCTATCTATCTGTCTGTCTGTCTGTCTGTCTATCTATCTATATCTATCTATCTATCATCTATCTATCCATATCTATCTATCTATCTATCTATCTATCTATCTATCTATCTATCGTCTATCTAT	AAATATGTGAGTCAATTCCCCAAGTGAATTGCCTTCTATCTATCTATCTATCTATCTATCTATCTATCTGTCTGTCTGTCTGTCTGTCTATCTATCTATATCTATCTATCTATCATCTATCTATCCATATCTATCTATCTATCTATCTATCTATCTATCTATCTATCTATCGTCTATCTAT
	31	v1_31_S2	CE31_TCTA[7]TCTG[5]TCTA[3]TATC[4]A[1]TCTA[2]TCCA[1]TATC[12]	CE31_TCTA[7]TCTG[5]TCTA[3]TATC[4]A[1]TCTA[2]TCCA[1]TATC[12]	GCCTTCTATCTATCTATCTATCTATCTATCTATCTGTCTGTCTGTCTGTCTGTCTATCTATCTATATCTATCTATCTATCATCTATCTATCCATATCTATCTATCTATCTATCTATCTATCTATCTATCTATCTATCTATCGTCT	AAATATGTGAGTCAATTCCCCAAGTGAATTGCCTTCTATCTATCTATCTATCTATCTATCTATCTGTCTGTCTGTCTGTCTGTCTATCTATCTATATCTATCTATCTATCATCTATCTATCCATATCTATCTATCTATCTATCTATCTATCTATCTATCTATCTATCTATCGTCTATCTAT	AAATATGTGAGTCAATTCCCCAAGTGAATTGCCTTCTATCTATCTATCTATCTATCTATCTATCTGTCTGTCTGTCTGTCTGTCTATCTATCTATATCTATCTATCTATCATCTATCTATCCATATCTATCTATCTATCTATCTATCTATCTATCTATCTATCTATCTATCGTCTATCTAT
	31	v1_31_S3	CE31_TCTA[7]TCTG[6]TCTA[3]TATC[4]A[1]TCTA[2]TCCA[1]TATC[11]	CE31_TCTA[7]TCTG[6]TCTA[3]TATC[4]A[1]TCTA[2]TCCA[1]TATC[11]	GCCTTCTATCTATCTATCTATCTATCTATCTATCTGTCTGTCTGTCTGTCTGTCTGTCTATCTATCTATATCTATCTATCTATCATCTATCTATCCATATCTATCTATCTATCTATCTATCTATCTATCTATCTATCTATCGTCT	AAATATGTGAGTCAATTCCCCAAGTGAATTGCCTTCTATCTATCTATCTATCTATCTATCTATCTGTCTGTCTGTCTGTCTGTCTGTCTATCTATCTATATCTATCTATCTATCATCTATCTATCCATATCTATCTATCTATCTATCTATCTATCTATCTATCTATCTATCGTCTATCTAT	AAATATGTGAGTCAATTCCCCAAGTGAATTGCCTTCTATCTATCTATCTATCTATCTATCTATCTGTCTGTCTGTCTGTCTGTCTGTCTATCTATCTATATCTATCTATCTATCATCTATCTATCCATATCTATCTATCTATCTATCTATCTATCTATCTATCTATCTATCGTCTATCTAT
	31	v1_31_S4	CE31_TCTA[6]TCTG[5]TCTA[3]TATC[4]A[1]TCTA[2]TCCA[1]TATC[13]	CE31_TCTA[6]TCTG[5]TCTA[3]TATC[4]A[1]TCTA[2]TCCA[1]TATC[13]	GCCTTCTATCTATCTATCTATCTATCTATCTGTCTGTCTGTCTGTCTGTCTATCTATCTATATCTATCTATCTATCATCTATCTATCCATATCTATCTATCTATCTATCTATCTATCTATCTATCTATCTATCTATCTATCGTCT	AAATATGTGAGTCAATTCCCCAAGTGAATTGCCTTCTATCTATCTATCTATCTATCTATCTGTCTGTCTGTCTGTCTGTCTATCTATCTATATCTATCTATCTATCATCTATCTATCCATATCTATCTATCTATCTATCTATCTATCTATCTATCTATCTATCTATCTATCGTCTATCTAT	AAATATGTGAGTCAATTCCCCAAGTGAATTGCCTTCTATCTATCTATCTATCTATCTATCTGTCTGTCTGTCTGTCTGTCTATCTATCTATATCTATCTATCTATCATCTATCTATCCATATCTATCTATCTATCTATCTATCTATCTATCTATCTATCTATCTATCTATCGTCTATCTAT
	31	v1_31_S5	CE31_TCTA[6]TCTG[6]TCTA[3]TATC[4]A[1]TCTA[2]TCCA[1]TATC[12]	CE31_TCTA[6]TCTG[6]TCTA[3]TATC[4]A[1]TCTA[2]TCCA[1]TATC[12]	GCCTTCTATCTATCTATCTATCTATCTATCTGTCTGTCTGTCTGTCTGTCTGTCTATCTATCTATATCTATCTATCTATCATCTATCTATCCATATCTATCTATCTATCTATCTATCTATCTATCTATCTATCTATCTATCGTCT	AAATATGTGAGTCAATTCCCCAAGTGAATTGCCTTCTATCTATCTATCTATCTATCTATCTGTCTGTCTGTCTGTCTGTCTGTCTATCTATCTATATCTATCTATCTATCATCTATCTATCCATATCTATCTATCTATCTATCTATCTATCTATCTATCTATCTATCTATCGTCTATCTAT	AAATATGTGAGTCAATTCCCCAAGTGAATTGCCTTCTATCTATCTATCTATCTATCTATCTGTCTGTCTGTCTGTCTGTCTGTCTATCTATCTATATCTATCTATCTATCATCTATCTATCCATATCTATCTATCTATCTATCTATCTATCTATCTATCTATCTATCTATCGTCTATCTAT
	31	v1_31_S6	CE31_TCTA[5]TCTG[6]TCTA[3]TATC[4]A[1]TCTA[2]TCCA[1]TATC[13]	CE31_TCTA[5]TCTG[6]TCTA[3]TATC[4]A[1]TCTA[2]TCCA[1]TATC[13]	GCCTTCTATCTATCTATCTATCTATCTGTCTGTCTGTCTGTCTGTCTGTCTATCTATCTATATCTATCTATCTATCATCTATCTATCCATATCTATCTATCTATCTATCTATCTATCTATCTATCTATCTATCTATCTATCGTCT	AAATATGTGAGTCAATTCCCCAAGTGAATTGCCTTCTATCTATCTATCTATCTATCTGTCTGTCTGTCTGTCTGTCTGTCTATCTATCTATATCTATCTATCTATCATCTATCTATCCATATCTATCTATCTATCTATCTATCTATCTATCTATCTATCTATCTATCTATCGTCTATCTAT	AAATATGTGAGTCAATTCCCCAAGTGAATTGCCTTCTATCTATCTATCTATCTATCTGTCTGTCTGTCTGTCTGTCTGTCTATCTATCTATATCTATCTATCTATCATCTATCTATCCATATCTATCTATCTATCTATCTATCTATCTATCTATCTATCTATCTATCTATCGTCTATCTAT
	31	v1_31_S7	CE31_TCTA[4]TCTG[6]TCTA[3]TATC[4]A[1]TCTA[2]TCCA[1]TATC[14]	CE31_TCTA[4]TCTG[6]TCTA[3]TATC[4]A[1]TCTA[2]TCCA[1]TATC[14]	GCCTTCTATCTATCTATCTATCTGTCTGTCTGTCTGTCTGTCTGTCTATCTATCTATATCTATCTATCTATCATCTATCTATCCATATCTATCTATCTATCTATCTATCTATCTATCTATCTATCTATCTATCTATCTATCGTCT	AAATATGTGAGTCAATTCCCCAAGTGAATTGCCTTCTATCTATCTATCTATCTGTCTGTCTGTCTGTCTGTCTGTCTATCTATCTATATCTATCTATCTATCATCTATCTATCCATATCTATCTATCTATCTATCTATCTATCTATCTATCTATCTATCTATCTATCTATCGTCTATCTAT	AAATATGTGAGTCAATTCCCCAAGTGAATTGCCTTCTATCTATCTATCTATCTGTCTGTCTGTCTGTCTGTCTGTCTATCTATCTATATCTATCTATCTATCATCTATCTATCCATATCTATCTATCTATCTATCTATCTATCTATCTATCTATCTATCTATCTATCTATCGTCTATCTAT
	31	v1_31_S8	CE31_TCTA[2]TATA[1]TCTA[3]TCTG[5]TCTA[3]TATC[4]A[1]TCTA[2]TCCA[1]TATC[13]	CE31_TCTA[2]TATA[1]TCTA[3]TCTG[5]TCTA[3]TATC[4]A[1]TCTA[2]TCCA[1]TATC[13]	GCCTTCTATCTATATATCTATCTATCTATCTGTCTGTCTGTCTGTCTGTCTATCTATCTATATCTATCTATCTATCATCTATCTATCCATATCTATCTATCTATCTATCTATCTATCTATCTATCTATCTATCTATCTATCGTCT	AAATATGTGAGTCAATTCCCCAAGTGAATTGCCTTCTATCTATATATCTATCTATCTATCTGTCTGTCTGTCTGTCTGTCTATCTATCTATATCTATCTATCTATCATCTATCTATCCATATCTATCTATCTATCTATCTATCTATCTATCTATCTATCTATCTATCTATCGTCTATCTAT	AAATATGTGAGTCAATTCCCCAAGTGAATTGCCTTCTATCTATATATCTATCTATCTATCTGTCTGTCTGTCTGTCTGTCTATCTATCTATATCTATCTATCTATCATCTATCTATCCATATCTATCTATCTATCTATCTATCTATCTATCTATCTATCTATCTATCTATCGTCTATCTAT
	31.2	v1_31.2_S1	CE31.2_TCTA[5]TCTG[5]TCTA[3]TATC[4]ATC[1]TATC[2]CATA[1]TCTA[12]TATC[2]	CE31.2_TCTA[5]TCTG[5]TCTA[3]TATC[4]ATC[1]TATC[2]CATA[1]TCTA[12]TATC[2]	GCCTTCTATCTATCTATCTATCTATCTGTCTGTCTGTCTGTCTGTCTATCTATCTATATCTATCTATCTATCATCTATCTATCCATATCTATCTATCTATCTATCTATCTATCTATCTATCTATCTATCTATCTATATCTATCGTCT	AAATATGTGAGTCAATTCCCCAAGTGAATTGCCTTCTATCTATCTATCTATCTATCTGTCTGTCTGTCTGTCTGTCTATCTATCTATATCTATCTATCTATCATCTATCTATCCATATCTATCTATCTATCTATCTATCTATCTATCTATCTATCTATCTATCTATATCTATCGTCTATCTAT	AAATATGTGAGTCAATTCCCCAAGTGAATTGCCTTCTATCTATCTATCTATCTATCTGTCTGTCTGTCTGTCTGTCTATCTATCTATATCTATCTATCTATCATCTATCTATCCATATCTATCTATCTATCTATCTATCTATCTATCTATCTATCTATCTATCTATATCTATCGTCTATCTAT
	31.2	v1_31.2_S2	CE31.2_TCTA[5]TCTG[6]TCTA[3]TATC[3]ATC[1]TATC[2]CATA[1]TCTA[12]TATC[2]	CE31.2_TCTA[5]TCTG[6]TCTA[3]TATC[3]ATC[1]TATC[2]CATA[1]TCTA[12]TATC[2]	GCCTTCTATCTATCTATCTATCTATCTGTCTGTCTGTCTGTCTGTCTGTCTATCTATCTATATCTATCTATCATCTATCTATCCATATCTATCTATCTATCTATCTATCTATCTATCTATCTATCTATCTATCTATATCTATCGTCT	AAATATGTGAGTCAATTCCCCAAGTGAATTGCCTTCTATCTATCTATCTATCTATCTGTCTGTCTGTCTGTCTGTCTGTCTATCTATCTATATCTATCTATCATCTATCTATCCATATCTATCTATCTATCTATCTATCTATCTATCTATCTATCTATCTATCTATATCTATCGTCTATCTAT	AAATATGTGAGTCAATTCCCCAAGTGAATTGCCTTCTATCTATCTATCTATCTATCTGTCTGTCTGTCTGTCTGTCTGTCTATCTATCTATATCTATCTATCATCTATCTATCCATATCTATCTATCTATCTATCTATCTATCTATCTATCTATCTATCTATCTATATCTATCGTCTATCTAT
	31.2	v1_31.2_S3	CE31.2_TCTA[5]TCTG[6]TCTA[3]TATC[4]ATC[1]TATC[2]CATA[1]TCTA[11]TATC[2]	CE31.2_TCTA[5]TCTG[6]TCTA[3]TATC[4]ATC[1]TATC[2]CATA[1]TCTA[11]TATC[2]	GCCTTCTATCTATCTATCTATCTATCTGTCTGTCTGTCTGTCTGTCTGTCTATCTATCTATATCTATCTATCTATCATCTATCTATCCATATCTATCTATCTATCTATCTATCTATCTATCTATCTATCTATCTATATCTATCGTCT	AAATATGTGAGTCAATTCCCCAAGTGAATTGCCTTCTATCTATCTATCTATCTATCTGTCTGTCTGTCTGTCTGTCTGTCTATCTATCTATATCTATCTATCTATCATCTATCTATCCATATCTATCTATCTATCTATCTATCTATCTATCTATCTATCTATCTATATCTATCGTCTATCTAT	AAATATGTGAGTCAATTCCCCAAGTGAATTGCCTTCTATCTATCTATCTATCTATCTGTCTGTCTGTCTGTCTGTCTGTCTATCTATCTATATCTATCTATCTATCATCTATCTATCCATATCTATCTATCTATCTATCTATCTATCTATCTATCTATCTATCTATATCTATCGTCTATCTAT
	31.2	v1_31.2_S4	CE31.2_TCTA[4]TCTG[6]TCTA[3]TATC[4]ATC[1]TATC[2]CATA[1]TCTA[12]TATC[2]	CE31.2_TCTA[4]TCTG[6]TCTA[3]TATC[4]ATC[1]TATC[2]CATA[1]TCTA[12]TATC[2]	GCCTTCTATCTATCTATCTATCTGTCTGTCTGTCTGTCTGTCTGTCTATCTATCTATATCTATCTATCTATCATCTATCTATCCATATCTATCTATCTATCTATCTATCTATCTATCTATCTATCTATCTATCTATATCTATCGTCT	AAATATGTGAGTCAATTCCCCAAGTGAATTGCCTTCTATCTATCTATCTATCTGTCTGTCTGTCTGTCTGTCTGTCTATCTATCTATATCTATCTATCTATCATCTATCTATCCATATCTATCTATCTATCTATCTATCTATCTATCTATCTATCTATCTATCTATATCTATCGTCTATCTAT	AAATATGTGAGTCAATTCCCCAAGTGAATTGCCTTCTATCTATCTATCTATCTGTCTGTCTGTCTGTCTGTCTGTCTATCTATCTATATCTATCTATCTATCATCTATCTATCCATATCTATCTATCTATCTATCTATCTATCTATCTATCTATCTATCTATCTATATCTATCGTCTATCTAT
	32	v1_32_S1	CE32_TCTA[10]TCTG[4]TCTA[3]TATC[4]A[1]TCTA[2]TCCA[1]TATC[11]	CE32_TCTA[10]TCTG[4]TCTA[3]TATC[4]A[1]TCTA[2]TCCA[1]TATC[11]	GCCTTCTATCTATCTATCTATCTATCTATCTATCTATCTATCTATCTGTCTGTCTGTCTGTCTATCTATCTATATCTATCTATCTATCATCTATCTATCCATATCTATCTATCTATCTATCTATCTATCTATCTATCTATCTATCGTCT	AAATATGTGAGTCAATTCCCCAAGTGAATTGCCTTCTATCTATCTATCTATCTATCTATCTATCTATCTATCTATCTGTCTGTCTGTCTGTCTATCTATCTATATCTATCTATCTATCATCTATCTATCCATATCTATCTATCTATCTATCTATCTATCTATCTATCTATCTATCGTCTATCTAT	AAATATGTGAGTCAATTCCCCAAGTGAATTGCCTTCTATCTATCTATCTATCTATCTATCTATCTATCTATCTATCTGTCTGTCTGTCTGTCTATCTATCTATATCTATCTATCTATCATCTATCTATCCATATCTATCTATCTATCTATCTATCTATCTATCTATCTATCTATCGTCTATCTAT
	32	v1_32_S2	CE32_TCTA[8]TCTG[5]TCTA[3]TATC[4]A[1]TCTA[2]TCCA[1]TATC[12]	CE32_TCTA[8]TCTG[5]TCTA[3]TATC[4]A[1]TCTA[2]TCCA[1]TATC[12]	GCCTTCTATCTATCTATCTATCTATCTATCTATCTATCTGTCTGTCTGTCTGTCTGTCTATCTATCTATATCTATCTATCTATCATCTATCTATCCATATCTATCTATCTATCTATCTATCTATCTATCTATCTATCTATCTATCGTCT	AAATATGTGAGTCAATTCCCCAAGTGAATTGCCTTCTATCTATCTATCTATCTATCTATCTATCTATCTGTCTGTCTGTCTGTCTGTCTATCTATCTATATCTATCTATCTATCATCTATCTATCCATATCTATCTATCTATCTATCTATCTATCTATCTATCTATCTATCTATCGTCTATCTAT	AAATATGTGAGTCAATTCCCCAAGTGAATTGCCTTCTATCTATCTATCTATCTATCTATCTATCTATCTGTCTGTCTGTCTGTCTGTCTATCTATCTATATCTATCTATCTATCATCTATCTATCCATATCTATCTATCTATCTATCTATCTATCTATCTATCTATCTATCTATCGTCTATCTAT
	32	v1_32_S3	CE32_TCTA[7]TCTG[6]TCTA[3]TATC[4]A[1]TCTA[2]TCCA[1]TATC[12]	CE32_TCTA[7]TCTG[6]TCTA[3]TATC[4]A[1]TCTA[2]TCCA[1]TATC[12]	GCCTTCTATCTATCTATCTATCTATCTATCTATCTGTCTGTCTGTCTGTCTGTCTGTCTATCTATCTATATCTATCTATCTATCATCTATCTATCCATATCTATCTATCTATCTATCTATCTATCTATCTATCTATCTATCTATCGTCT	AAATATGTGAGTCAATTCCCCAAGTGAATTGCCTTCTATCTATCTATCTATCTATCTATCTATCTGTCTGTCTGTCTGTCTGTCTGTCTATCTATCTATATCTATCTATCTATCATCTATCTATCCATATCTATCTATCTATCTATCTATCTATCTATCTATCTATCTATCTATCGTCTATCTAT	AAATATGTGAGTCAATTCCCCAAGTGAATTGCCTTCTATCTATCTATCTATCTATCTATCTATCTGTCTGTCTGTCTGTCTGTCTGTCTATCTATCTATATCTATCTATCTATCATCTATCTATCCATATCTATCTATCTATCTATCTATCTATCTATCTATCTATCTATCTATCGTCTATCTAT
	32	v1_32_S4	CE32_TCTA[7]TCTG[5]TCTA[3]TATC[4]A[1]TCTA[2]TCCA[1]TATC[13]	CE32_TCTA[7]TCTG[5]TCTA[3]TATC[4]A[1]TCTA[2]TCCA[1]TATC[13]	GCCTTCTATCTATCTATCTATCTATCTATCTATCTGTCTGTCTGTCTGTCTGTCTATCTATCTATATCTATCTATCTATCATCTATCTATCCATATCTATCTATCTATCTATCTATCTATCTATCTATCTATCTATCTATCTATCGTCT	AAATATGTGAGTCAATTCCCCAAGTGAATTGCCTTCTATCTATCTATCTATCTATCTATCTATCTGTCTGTCTGTCTGTCTGTCTATCTATCTATATCTATCTATCTATCATCTATCTATCCATATCTATCTATCTATCTATCTATCTATCTATCTATCTATCTATCTATCTATCGTCTATCTAT	AAATATGTGAGTCAATTCCCCAAGTGAATTGCCTTCTATCTATCTATCTATCTATCTATCTATCTGTCTGTCTGTCTGTCTGTCTATCTATCTATATCTATCTATCTATCATCTATCTATCCATATCTATCTATCTATCTATCTATCTATCTATCTATCTATCTATCTATCTATCGTCTATCTAT
	32	v1_32_S5	CE32_TCTA[6]TCTG[6]TCTA[3]TATC[4]A[1]TCTA[2]TCCA[1]TATC[13]	CE32_TCTA[6]TCTG[6]TCTA[3]TATC[4]A[1]TCTA[2]TCCA[1]TATC[13]	GCCTTCTATCTATCTATCTATCTATCTATCTGTCTGTCTGTCTGTCTGTCTGTCTATCTATCTATATCTATCTATCTATCATCTATCTATCCATATCTATCTATCTATCTATCTATCTATCTATCTATCTATCTATCTATCTATCGTCT	AAATATGTGAGTCAATTCCCCAAGTGAATTGCCTTCTATCTATCTATCTATCTATCTATCTGTCTGTCTGTCTGTCTGTCTGTCTATCTATCTATATCTATCTATCTATCATCTATCTATCCATATCTATCTATCTATCTATCTATCTATCTATCTATCTATCTATCTATCTATCGTCTATCTAT	AAATATGTGAGTCAATTCCCCAAGTGAATTGCCTTCTATCTATCTATCTATCTATCTATCTGTCTGTCTGTCTGTCTGTCTGTCTATCTATCTATATCTATCTATCTATCATCTATCTATCCATATCTATCTATCTATCTATCTATCTATCTATCTATCTATCTATCTATCTATCGTCTATCTAT
	32	v1_32_S6	CE32_TCTA[6]TCTG[5]TCTA[3]TATC[4]A[1]TCTA[2]TCCA[1]TATC[14]	CE32_TCTA[6]TCTG[5]TCTA[3]TATC[4]A[1]TCTA[2]TCCA[1]TATC[14]	GCCTTCTATCTATCTATCTATCTATCTATCTGTCTGTCTGTCTGTCTGTCTATCTATCTATATCTATCTATCTATCATCTATCTATCCATATCTATCTATCTATCTATCTATCTATCTATCTATCTATCTATCTATCTATCTATCGTCT	AAATATGTGAGTCAATTCCCCAAGTGAATTGCCTTCTATCTATCTATCTATCTATCTATCTGTCTGTCTGTCTGTCTGTCTATCTATCTATATCTATCTATCTATCATCTATCTATCCATATCTATCTATCTATCTATCTATCTATCTATCTATCTATCTATCTATCTATCTATCGTCTATCTAT	AAATATGTGAGTCAATTCCCCAAGTGAATTGCCTTCTATCTATCTATCTATCTATCTATCTGTCTGTCTGTCTGTCTGTCTATCTATCTATATCTATCTATCTATCATCTATCTATCCATATCTATCTATCTATCTATCTATCTATCTATCTATCTATCTATCTATCTATCTATCGTCTATCTAT
	32	v1_32_S7	CE32_TCTA[5]TCTG[6]TCTA[3]TATC[4]A[1]TCTA[2]TCCA[1]TATC[14]	CE32_TCTA[5]TCTG[6]TCTA[3]TATC[4]A[1]TCTA[2]TCCA[1]TATC[14]	GCCTTCTATCTATCTATCTATCTATCTGTCTGTCTGTCTGTCTGTCTGTCTATCTATCTATATCTATCTATCTATCATCTATCTATCCATATCTATCTATCTATCTATCTATCTATCTATCTATCTATCTATCTATCTATCTATCGTCT	AAATATGTGAGTCAATTCCCCAAGTGAATTGCCTTCTATCTATCTATCTATCTATCTGTCTGTCTGTCTGTCTGTCTGTCTATCTATCTATATCTATCTATCTATCATCTATCTATCCATATCTATCTATCTATCTATCTATCTATCTATCTATCTATCTATCTATCTATCTATCGTCTATCTAT	AAATATGTGAGTCAATTCCCCAAGTGAATTGCCTTCTATCTATCTATCTATCTATCTGTCTGTCTGTCTGTCTGTCTGTCTATCTATCTATATCTATCTATCTATCATCTATCTATCCATATCTATCTATCTATCTATCTATCTATCTATCTATCTATCTATCTATCTATCTATCGTCTATCTAT
	32	v1_32_S8	CE32_TCTA[4]TCTG[6]TCTA[3]TATC[4]A[1]TCTA[2]TCCA[1]TATC[15]	CE32_TCTA[4]TCTG[6]TCTA[3]TATC[4]A[1]TCTA[2]TCCA[1]TATC[15]	GCCTTCTATCTATCTATCTATCTGTCTGTCTGTCTGTCTGTCTGTCTATCTATCTATATCTATCTATCTATCATCTATCTATCCATATCTATCTATCTATCTATCTATCTATCTATCTATCTATCTATCTATCTATCTATCTATCGTCT	AAATATGTGAGTCAATTCCCCAAGTGAATTGCCTTCTATCTATCTATCTATCTGTCTGTCTGTCTGTCTGTCTGTCTATCTATCTATATCTATCTATCTATCATCTATCTATCCATATCTATCTATCTATCTATCTATCTATCTATCTATCTATCTATCTATCTATCTATCTATCGTCTATCTAT	AAATATGTGAGTCAATTCCCCAAGTGAATTGCCTTCTATCTATCTATCTATCTGTCTGTCTGTCTGTCTGTCTGTCTATCTATCTATATCTATCTATCTATCATCTATCTATCCATATCTATCTATCTATCTATCTATCTATCTATCTATCTATCTATCTATCTATCTATCTATCGTCTATCTAT
	32.2	v1_32.2_S1	CE32.2_TCTA[6]TCTG[6]TCTA[3]TATC[4]ATC[1]TATC[2]CATA[1]TCTA[11]TATC[2]	CE32.2_TCTA[6]TCTG[6]TCTA[3]TATC[4]ATC[1]TATC[2]CATA[1]TCTA[11]TATC[2]	GCCTTCTATCTATCTATCTATCTATCTATCTGTCTGTCTGTCTGTCTGTCTGTCTATCTATCTATATCTATCTATCTATCATCTATCTATCCATATCTATCTATCTATCTATCTATCTATCTATCTATCTATCTATCTATATCTATCGTCT	AAATATGTGAGTCAATTCCCCAAGTGAATTGCCTTCTATCTATCTATCTATCTATCTATCTGTCTGTCTGTCTGTCTGTCTGTCTATCTATCTATATCTATCTATCTATCATCTATCTATCCATATCTATCTATCTATCTATCTATCTATCTATCTATCTATCTATCTATATCTATCGTCTATCTAT	AAATATGTGAGTCAATTCCCCAAGTGAATTGCCTTCTATCTATCTATCTATCTATCTATCTGTCTGTCTGTCTGTCTGTCTGTCTATCTATCTATATCTATCTATCTATCATCTATCTATCCATATCTATCTATCTATCTATCTATCTATCTATCTATCTATCTATCTATATCTATCGTCTATCTAT
	32.2	v1_32.2_S2	CE32.2_TCTA[5]TCTG[5]TCTA[3]TATC[4]ATC[1]TATC[2]CATA[1]TCTA[13]TATC[2]	CE32.2_TCTA[5]TCTG[5]TCTA[3]TATC[4]ATC[1]TATC[2]CATA[1]TCTA[13]TATC[2]	GCCTTCTATCTATCTATCTATCTATCTGTCTGTCTGTCTGTCTGTCTATCTATCTATATCTATCTATCTATCATCTATCTATCCATATCTATCTATCTATCTATCTATCTATCTATCTATCTATCTATCTATCTATCTATATCTATCGTCT	AAATATGTGAGTCAATTCCCCAAGTGAATTGCCTTCTATCTATCTATCTATCTATCTGTCTGTCTGTCTGTCTGTCTATCTATCTATATCTATCTATCTATCATCTATCTATCCATATCTATCTATCTATCTATCTATCTATCTATCTATCTATCTATCTATCTATCTATATCTATCGTCTATCTAT	AAATATGTGAGTCAATTCCCCAAGTGAATTGCCTTCTATCTATCTATCTATCTATCTGTCTGTCTGTCTGTCTGTCTATCTATCTATATCTATCTATCTATCATCTATCTATCCATATCTATCTATCTATCTATCTATCTATCTATCTATCTATCTATCTATCTATCTATATCTATCGTCTATCTAT
	32.2	v1_32.2_S3	CE32.2_TCTA[5]TCTG[6]TCTA[3]TATC[4]ATC[1]TATC[2]CATA[1]TCTA[12]TATC[2]	CE32.2_TCTA[5]TCTG[6]TCTA[3]TATC[4]ATC[1]TATC[2]CATA[1]TCTA[12]TATC[2]	GCCTTCTATCTATCTATCTATCTATCTGTCTGTCTGTCTGTCTGTCTGTCTATCTATCTATATCTATCTATCTATCATCTATCTATCCATATCTATCTATCTATCTATCTATCTATCTATCTATCTATCTATCTATCTATATCTATCGTCT	AAATATGTGAGTCAATTCCCCAAGTGAATTGCCTTCTATCTATCTATCTATCTATCTGTCTGTCTGTCTGTCTGTCTGTCTATCTATCTATATCTATCTATCTATCATCTATCTATCCATATCTATCTATCTATCTATCTATCTATCTATCTATCTATCTATCTATCTATATCTATCGTCTATCTAT	AAATATGTGAGTCAATTCCCCAAGTGAATTGCCTTCTATCTATCTATCTATCTATCTGTCTGTCTGTCTGTCTGTCTGTCTATCTATCTATATCTATCTATCTATCATCTATCTATCCATATCTATCTATCTATCTATCTATCTATCTATCTATCTATCTATCTATCTATATCTATCGTCTATCTAT
	32.2	v1_32.2_S4	CE32.2_TCTA[5]TCTG[6]TCTA[3]TATC[5]ATC[1]TATC[2]CATA[1]TCTA[11]TATC[2]	CE32.2_TCTA[5]TCTG[6]TCTA[3]TATC[5]ATC[1]TATC[2]CATA[1]TCTA[11]TATC[2]	GCCTTCTATCTATCTATCTATCTATCTGTCTGTCTGTCTGTCTGTCTGTCTATCTATCTATATCTATCTATCTATCTATCATCTATCTATCCATATCTATCTATCTATCTATCTATCTATCTATCTATCTATCTATCTATATCTATCGTCT	AAATATGTGAGTCAATTCCCCAAGTGAATTGCCTTCTATCTATCTATCTATCTATCTGTCTGTCTGTCTGTCTGTCTGTCTATCTATCTATATCTATCTATCTATCTATCATCTATCTATCCATATCTATCTATCTATCTATCTATCTATCTATCTATCTATCTATCTATATCTATCGTCTATCTAT	AAATATGTGAGTCAATTCCCCAAGTGAATTGCCTTCTATCTATCTATCTATCTATCTGTCTGTCTGTCTGTCTGTCTGTCTATCTATCTATATCTATCTATCTATCTATCATCTATCTATCCATATCTATCTATCTATCTATCTATCTATCTATCTATCTATCTATCTATATCTATCGTCTATCTAT
	32.2	v1_32.2_S5	CE32.2_TCTA[5]TCTG[7]TCTA[3]TATC[4]ATC[1]TATC[2]CATA[1]TCTA[11]TATC[2]	CE32.2_TCTA[5]TCTG[7]TCTA[3]TATC[4]ATC[1]TATC[2]CATA[1]TCTA[11]TATC[2]	GCCTTCTATCTATCTATCTATCTATCTGTCTGTCTGTCTGTCTGTCTGTCTGTCTATCTATCTATATCTATCTATCTATCATCTATCTATCCATATCTATCTATCTATCTATCTATCTATCTATCTATCTATCTATCTATATCTATCGTCT	AAATATGTGAGTCAATTCCCCAAGTGAATTGCCTTCTATCTATCTATCTATCTATCTGTCTGTCTGTCTGTCTGTCTGTCTGTCTATCTATCTATATCTATCTATCTATCATCTATCTATCCATATCTATCTATCTATCTATCTATCTATCTATCTATCTATCTATCTATATCTATCGTCTATCTAT	AAATATGTGAGTCAATTCCCCAAGTGAATTGCCTTCTATCTATCTATCTATCTATCTGTCTGTCTGTCTGTCTGTCTGTCTGTCTATCTATCTATATCTATCTATCTATCATCTATCTATCCATATCTATCTATCTATCTATCTATCTATCTATCTATCTATCTATCTATATCTATCGTCTATCTAT
	32.2	v1_32.2_S6	CE32.2_TCTA[4]TCTG[6]TCTA[3]TATC[4]ATC[1]TATC[2]CATA[1]TCTA[13]TATC[2]	CE32.2_TCTA[4]TCTG[6]TCTA[3]TATC[4]ATC[1]TATC[2]CATA[1]TCTA[13]TATC[2]	GCCTTCTATCTATCTATCTATCTGTCTGTCTGTCTGTCTGTCTGTCTATCTATCTATATCTATCTATCTATCATCTATCTATCCATATCTATCTATCTATCTATCTATCTATCTATCTATCTATCTATCTATCTATCTATATCTATCGTCT	AAATATGTGAGTCAATTCCCCAAGTGAATTGCCTTCTATCTATCTATCTATCTGTCTGTCTGTCTGTCTGTCTGTCTATCTATCTATATCTATCTATCTATCATCTATCTATCCATATCTATCTATCTATCTATCTATCTATCTATCTATCTATCTATCTATCTATCTATATCTATCGTCTATCTAT	AAATATGTGAGTCAATTCCCCAAGTGAATTGCCTTCTATCTATCTATCTATCTGTCTGTCTGTCTGTCTGTCTGTCTATCTATCTATATCTATCTATCTATCATCTATCTATCCATATCTATCTATCTATCTATCTATCTATCTATCTATCTATCTATCTATCTATCTATATCTATCGTCTATCTAT
	32.2	v1_32.2_S7	CE32.2_TCTA[5]TCTG[6]TCTA[2]TATC[4]ATC[1]TATC[2]CATA[1]TCTA[13]TATC[2]	CE32.2_TCTA[5]TCTG[6]TCTA[2]TATC[4]ATC[1]TATC[2]CATA[1]TCTA[13]TATC[2]	GCCTTCTATCTATCTATCTATCTATCTGTCTGTCTGTCTGTCTGTCTGTCTATCTATATCTATCTATCTATCATCTATCTATCCATATCTATCTATCTATCTATCTATCTATCTATCTATCTATCTATCTATCTATCTATATCTATCGTCT	AAATATGTGAGTCAATTCCCCAAGTGAATTGCCTTCTATCTATCTATCTATCTATCTGTCTGTCTGTCTGTCTGTCTGTCTATCTATATCTATCTATCTATCATCTATCTATCCATATCTATCTATCTATCTATCTATCTATCTATCTATCTATCTATCTATCTATCTATATCTATCGTCTATCTAT	AAATATGTGAGTCAATTCCCCAAGTGAATTGCCTTCTATCTATCTATCTATCTATCTGTCTGTCTGTCTGTCTGTCTGTCTATCTATATCTATCTATCTATCATCTATCTATCCATATCTATCTATCTATCTATCTATCTATCTATCTATCTATCTATCTATCTATCTATATCTATCGTCTATCTAT
	33	v1_33_S1	CE33_TCTA[6]TCTG[5]TCTA[3]TATC[4]A[1]TCTA[2]TCCA[1]TATC[15]	CE33_TCTA[6]TCTG[5]TCTA[3]TATC[4]A[1]TCTA[2]TCCA[1]TATC[15]	GCCTTCTATCTATCTATCTATCTATCTATCTGTCTGTCTGTCTGTCTGTCTATCTATCTATATCTATCTATCTATCATCTATCTATCCATATCTATCTATCTATCTATCTATCTATCTATCTATCTATCTATCTATCTATCTATCTATCGTCT	AAATATGTGAGTCAATTCCCCAAGTGAATTGCCTTCTATCTATCTATCTATCTATCTATCTGTCTGTCTGTCTGTCTGTCTATCTATCTATATCTATCTATCTATCATCTATCTATCCATATCTATCTATCTATCTATCTATCTATCTATCTATCTATCTATCTATCTATCTATCTATCGTCTATCTAT	AAATATGTGAGTCAATTCCCCAAGTGAATTGCCTTCTATCTATCTATCTATCTATCTATCTGTCTGTCTGTCTGTCTGTCTATCTATCTATATCTATCTATCTATCATCTATCTATCCATATCTATCTATCTATCTATCTATCTATCTATCTATCTATCTATCTATCTATCTATCTATCGTCTATCTAT
	33.2	v1_33.2_S1	CE33.2_TCTA[5]TCTG[6]TCTA[3]TATC[4]ATC[1]TATC[2]CATA[1]TCTA[13]TATC[2]	CE33.2_TCTA[5]TCTG[6]TCTA[3]TATC[4]ATC[1]TATC[2]CATA[1]TCTA[13]TATC[2]	GCCTTCTATCTATCTATCTATCTATCTGTCTGTCTGTCTGTCTGTCTGTCTATCTATCTATATCTATCTATCTATCATCTATCTATCCATATCTATCTATCTATCTATCTATCTATCTATCTATCTATCTATCTATCTATCTATATCTATCGTCT	AAATATGTGAGTCAATTCCCCAAGTGAATTGCCTTCTATCTATCTATCTATCTATCTGTCTGTCTGTCTGTCTGTCTGTCTATCTATCTATATCTATCTATCTATCATCTATCTATCCATATCTATCTATCTATCTATCTATCTATCTATCTATCTATCTATCTATCTATCTATATCTATCGTCTATCTAT	AAATATGTGAGTCAATTCCCCAAGTGAATTGCCTTCTATCTATCTATCTATCTATCTGTCTGTCTGTCTGTCTGTCTGTCTATCTATCTATATCTATCTATCTATCATCTATCTATCCATATCTATCTATCTATCTATCTATCTATCTATCTATCTATCTATCTATCTATCTATATCTATCGTCTATCTAT
	33.2	v1_33.2_S2	CE33.2_TCTA[6]TCTG[6]TCTA[3]TATC[4]ATC[1]TATC[2]CATA[1]TCTA[12]TATC[2]	CE33.2_TCTA[6]TCTG[6]TCTA[3]TATC[4]ATC[1]TATC[2]CATA[1]TCTA[12]TATC[2]	GCCTTCTATCTATCTATCTATCTATCTATCTGTCTGTCTGTCTGTCTGTCTGTCTATCTATCTATATCTATCTATCTATCATCTATCTATCCATATCTATCTATCTATCTATCTATCTATCTATCTATCTATCTATCTATCTATATCTATCGTCT	AAATATGTGAGTCAATTCCCCAAGTGAATTGCCTTCTATCTATCTATCTATCTATCTATCTGTCTGTCTGTCTGTCTGTCTGTCTATCTATCTATATCTATCTATCTATCATCTATCTATCCATATCTATCTATCTATCTATCTATCTATCTATCTATCTATCTATCTATCTATATCTATCGTCTATCTAT	AAATATGTGAGTCAATTCCCCAAGTGAATTGCCTTCTATCTATCTATCTATCTATCTATCTGTCTGTCTGTCTGTCTGTCTGTCTATCTATCTATATCTATCTATCTATCATCTATCTATCCATATCTATCTATCTATCTATCTATCTATCTATCTATCTATCTATCTATCTATATCTATCGTCTATCTAT
	33.2	v1_33.2_S3	CE33.2_TCTA[5]TCTG[7]TCTA[3]TATC[4]ATC[1]TATC[2]CATA[1]TCTA[12]TATC[2]	CE33.2_TCTA[5]TCTG[7]TCTA[3]TATC[4]ATC[1]TATC[2]CATA[1]TCTA[12]TATC[2]	GCCTTCTATCTATCTATCTATCTATCTGTCTGTCTGTCTGTCTGTCTGTCTGTCTATCTATCTATATCTATCTATCTATCATCTATCTATCCATATCTATCTATCTATCTATCTATCTATCTATCTATCTATCTATCTATCTATATCTATCGTCT	AAATATGTGAGTCAATTCCCCAAGTGAATTGCCTTCTATCTATCTATCTATCTATCTGTCTGTCTGTCTGTCTGTCTGTCTGTCTATCTATCTATATCTATCTATCTATCATCTATCTATCCATATCTATCTATCTATCTATCTATCTATCTATCTATCTATCTATCTATCTATATCTATCGTCTATCTAT	AAATATGTGAGTCAATTCCCCAAGTGAATTGCCTTCTATCTATCTATCTATCTATCTGTCTGTCTGTCTGTCTGTCTGTCTGTCTATCTATCTATATCTATCTATCTATCATCTATCTATCCATATCTATCTATCTATCTATCTATCTATCTATCTATCTATCTATCTATCTATATCTATCGTCTATCTAT
	33.2	v1_33.2_S4	CE33.2_TCTA[6]TCTG[7]TCTA[3]TATC[4]ATC[1]TATC[2]CATA[1]TCTA[11]TATC[2]	CE33.2_TCTA[6]TCTG[7]TCTA[3]TATC[4]ATC[1]TATC[2]CATA[1]TCTA[11]TATC[2]	GCCTTCTATCTATCTATCTATCTATCTATCTGTCTGTCTGTCTGTCTGTCTGTCTGTCTATCTATCTATATCTATCTATCTATCATCTATCTATCCATATCTATCTATCTATCTATCTATCTATCTATCTATCTATCTATCTATATCTATCGTCT	AAATATGTGAGTCAATTCCCCAAGTGAATTGCCTTCTATCTATCTATCTATCTATCTATCTGTCTGTCTGTCTGTCTGTCTGTCTGTCTATCTATCTATATCTATCTATCTATCATCTATCTATCCATATCTATCTATCTATCTATCTATCTATCTATCTATCTATCTATCTATATCTATCGTCTATCTAT	AAATATGTGAGTCAATTCCCCAAGTGAATTGCCTTCTATCTATCTATCTATCTATCTATCTGTCTGTCTGTCTGTCTGTCTGTCTGTCTATCTATCTATATCTATCTATCTATCATCTATCTATCCATATCTATCTATCTATCTATCTATCTATCTATCTATCTATCTATCTATATCTATCGTCTATCTAT
	34	v1_34_S1	CE34_TCTA[11]TCTG[5]TCTA[3]TATC[4]A[1]TCTA[2]TCCA[1]TATC[11]	CE34_TCTA[11]TCTG[5]TCTA[3]TATC[4]A[1]TCTA[2]TCCA[1]TATC[11]	GCCTTCTATCTATCTATCTATCTATCTATCTATCTATCTATCTATCTATCTGTCTGTCTGTCTGTCTGTCTATCTATCTATATCTATCTATCTATCATCTATCTATCCATATCTATCTATCTATCTATCTATCTATCTATCTATCTATCTATCGTCT	AAATATGTGAGTCAATTCCCCAAGTGAATTGCCTTCTATCTATCTATCTATCTATCTATCTATCTATCTATCTATCTATCTGTCTGTCTGTCTGTCTGTCTATCTATCTATATCTATCTATCTATCATCTATCTATCCATATCTATCTATCTATCTATCTATCTATCTATCTATCTATCTATCGTCTATCTAT	AAATATGTGAGTCAATTCCCCAAGTGAATTGCCTTCTATCTATCTATCTATCTATCTATCTATCTATCTATCTATCTATCTGTCTGTCTGTCTGTCTGTCTATCTATCTATATCTATCTATCTATCATCTATCTATCCATATCTATCTATCTATCTATCTATCTATCTATCTATCTATCTATCGTCTATCTAT
	34	v1_34_S2	CE34_TCTA[10]TCTG[5]TCTA[3]TATC[4]A[1]TCTA[2]TCCA[1]TATC[12]	CE34_TCTA[10]TCTG[5]TCTA[3]TATC[4]A[1]TCTA[2]TCCA[1]TATC[12]	GCCTTCTATCTATCTATCTATCTATCTATCTATCTATCTATCTATCTGTCTGTCTGTCTGTCTGTCTATCTATCTATATCTATCTATCTATCATCTATCTATCCATATCTATCTATCTATCTATCTATCTATCTATCTATCTATCTATCTATCGTCT	AAATATGTGAGTCAATTCCCCAAGTGAATTGCCTTCTATCTATCTATCTATCTATCTATCTATCTATCTATCTATCTGTCTGTCTGTCTGTCTGTCTATCTATCTATATCTATCTATCTATCATCTATCTATCCATATCTATCTATCTATCTATCTATCTATCTATCTATCTATCTATCTATCGTCTATCTAT	AAATATGTGAGTCAATTCCCCAAGTGAATTGCCTTCTATCTATCTATCTATCTATCTATCTATCTATCTATCTATCTGTCTGTCTGTCTGTCTGTCTATCTATCTATATCTATCTATCTATCATCTATCTATCCATATCTATCTATCTATCTATCTATCTATCTATCTATCTATCTATCTATCGTCTATCTAT
	34	v1_34_S3	CE34_TCTA[9]TCTG[5]TCTA[3]TATC[4]A[1]TCTA[2]TCCA[1]TATC[13]	CE34_TCTA[9]TCTG[5]TCTA[3]TATC[4]A[1]TCTA[2]TCCA[1]TATC[13]	GCCTTCTATCTATCTATCTATCTATCTATCTATCTATCTATCTGTCTGTCTGTCTGTCTGTCTATCTATCTATATCTATCTATCTATCATCTATCTATCCATATCTATCTATCTATCTATCTATCTATCTATCTATCTATCTATCTATCTATCGTCT	AAATATGTGAGTCAATTCCCCAAGTGAATTGCCTTCTATCTATCTATCTATCTATCTATCTATCTATCTATCTGTCTGTCTGTCTGTCTGTCTATCTATCTATATCTATCTATCTATCATCTATCTATCCATATCTATCTATCTATCTATCTATCTATCTATCTATCTATCTATCTATCTATCGTCTATCTAT	AAATATGTGAGTCAATTCCCCAAGTGAATTGCCTTCTATCTATCTATCTATCTATCTATCTATCTATCTATCTGTCTGTCTGTCTGTCTGTCTATCTATCTATATCTATCTATCTATCATCTATCTATCCATATCTATCTATCTATCTATCTATCTATCTATCTATCTATCTATCTATCTATCGTCTATCTAT
	34	v1_34_S4	CE34_TCTA[8]TCTG[7]TCTA[3]TATC[4]A[1]TCTA[2]TCCA[1]TATC[12]	CE34_TCTA[8]TCTG[7]TCTA[3]TATC[4]A[1]TCTA[2]TCCA[1]TATC[12]	GCCTTCTATCTATCTATCTATCTATCTATCTATCTATCTGTCTGTCTGTCTGTCTGTCTGTCTGTCTATCTATCTATATCTATCTATCTATCATCTATCTATCCATATCTATCTATCTATCTATCTATCTATCTATCTATCTATCTATCTATCGTCT	AAATATGTGAGTCAATTCCCCAAGTGAATTGCCTTCTATCTATCTATCTATCTATCTATCTATCTATCTGTCTGTCTGTCTGTCTGTCTGTCTGTCTATCTATCTATATCTATCTATCTATCATCTATCTATCCATATCTATCTATCTATCTATCTATCTATCTATCTATCTATCTATCTATCGTCTATCTAT	AAATATGTGAGTCAATTCCCCAAGTGAATTGCCTTCTATCTATCTATCTATCTATCTATCTATCTATCTGTCTGTCTGTCTGTCTGTCTGTCTGTCTATCTATCTATATCTATCTATCTATCATCTATCTATCCATATCTATCTATCTATCTATCTATCTATCTATCTATCTATCTATCTATCGTCTATCTAT
	34	v1_34_S5	CE34_TCTA[5]TCTG[6]TCTA[3]TATC[4]A[1]TCTA[2]TCCA[1]TATC[11]TATA[1]TCTA[2]TATC[2]	CE34_TCTA[5]TCTG[6]TCTA[3]TATC[4]A[1]TCTA[2]TCCA[1]TATC[11]TATA[1]TCTA[2]TATC[2]	GCCTTCTATCTATCTATCTATCTATCTGTCTGTCTGTCTGTCTGTCTGTCTATCTATCTATATCTATCTATCTATCATCTATCTATCCATATCTATCTATCTATCTATCTATCTATCTATCTATCTATCTATCTATATCTATCTATATCTATCGTCT	AAATATGTGAGTCAATTCCCCAAGTGAATTGCCTTCTATCTATCTATCTATCTATCTGTCTGTCTGTCTGTCTGTCTGTCTATCTATCTATATCTATCTATCTATCATCTATCTATCCATATCTATCTATCTATCTATCTATCTATCTATCTATCTATCTATCTATATCTATCTATATCTATCGTCTATCTAT	AAATATGTGAGTCAATTCCCCAAGTGAATTGCCTTCTATCTATCTATCTATCTATCTGTCTGTCTGTCTGTCTGTCTGTCTATCTATCTATATCTATCTATCTATCATCTATCTATCCATATCTATCTATCTATCTATCTATCTATCTATCTATCTATCTATCTATATCTATCTATATCTATCGTCTATCTAT
	34.2	v1_34.2_S1	CE34.2_TCTA[5]TCTG[6]TCTA[3]TATC[4]ATC[1]TATC[2]CATA[1]TCTA[14]TATC[2]	CE34.2_TCTA[5]TCTG[6]TCTA[3]TATC[4]ATC[1]TATC[2]CATA[1]TCTA[14]TATC[2]	GCCTTCTATCTATCTATCTATCTATCTGTCTGTCTGTCTGTCTGTCTGTCTATCTATCTATATCTATCTATCTATCATCTATCTATCCATATCTATCTATCTATCTATCTATCTATCTATCTATCTATCTATCTATCTATCTATCTATATCTATCGTCT	AAATATGTGAGTCAATTCCCCAAGTGAATTGCCTTCTATCTATCTATCTATCTATCTGTCTGTCTGTCTGTCTGTCTGTCTATCTATCTATATCTATCTATCTATCATCTATCTATCCATATCTATCTATCTATCTATCTATCTATCTATCTATCTATCTATCTATCTATCTATCTATATCTATCGTCTATCTAT	AAATATGTGAGTCAATTCCCCAAGTGAATTGCCTTCTATCTATCTATCTATCTATCTGTCTGTCTGTCTGTCTGTCTGTCTATCTATCTATATCTATCTATCTATCATCTATCTATCCATATCTATCTATCTATCTATCTATCTATCTATCTATCTATCTATCTATCTATCTATCTATATCTATCGTCTATCTAT
	35	v1_35_S1	CE35_TCTA[12]TCTG[5]TCTA[3]TATC[4]A[1]TCTA[2]TCCA[1]TATC[11]	CE35_TCTA[12]TCTG[5]TCTA[3]TATC[4]A[1]TCTA[2]TCCA[1]TATC[11]	GCCTTCTATCTATCTATCTATCTATCTATCTATCTATCTATCTATCTATCTATCTGTCTGTCTGTCTGTCTGTCTATCTATCTATATCTATCTATCTATCATCTATCTATCCATATCTATCTATCTATCTATCTATCTATCTATCTATCTATCTATCGTCT	AAATATGTGAGTCAATTCCCCAAGTGAATTGCCTTCTATCTATCTATCTATCTATCTATCTATCTATCTATCTATCTATCTATCTGTCTGTCTGTCTGTCTGTCTATCTATCTATATCTATCTATCTATCATCTATCTATCCATATCTATCTATCTATCTATCTATCTATCTATCTATCTATCTATCGTCTATCTAT	AAATATGTGAGTCAATTCCCCAAGTGAATTGCCTTCTATCTATCTATCTATCTATCTATCTATCTATCTATCTATCTATCTATCTGTCTGTCTGTCTGTCTGTCTATCTATCTATATCTATCTATCTATCATCTATCTATCCATATCTATCTATCTATCTATCTATCTATCTATCTATCTATCTATCGTCTATCTAT
	35	v1_35_S2	CE35_TCTA[11]TCTG[5]TCTA[3]TATC[4]A[1]TCTA[2]TCCA[1]TATC[12]	CE35_TCTA[11]TCTG[5]TCTA[3]TATC[4]A[1]TCTA[2]TCCA[1]TATC[12]	GCCTTCTATCTATCTATCTATCTATCTATCTATCTATCTATCTATCTATCTGTCTGTCTGTCTGTCTGTCTATCTATCTATATCTATCTATCTATCATCTATCTATCCATATCTATCTATCTATCTATCTATCTATCTATCTATCTATCTATCTATCGTCT	AAATATGTGAGTCAATTCCCCAAGTGAATTGCCTTCTATCTATCTATCTATCTATCTATCTATCTATCTATCTATCTATCTGTCTGTCTGTCTGTCTGTCTATCTATCTATATCTATCTATCTATCATCTATCTATCCATATCTATCTATCTATCTATCTATCTATCTATCTATCTATCTATCTATCGTCTATCTAT	AAATATGTGAGTCAATTCCCCAAGTGAATTGCCTTCTATCTATCTATCTATCTATCTATCTATCTATCTATCTATCTATCTGTCTGTCTGTCTGTCTGTCTATCTATCTATATCTATCTATCTATCATCTATCTATCCATATCTATCTATCTATCTATCTATCTATCTATCTATCTATCTATCTATCGTCTATCTAT
	35	v1_35_S3	CE35_TCTA[10]TCTG[5]TCTA[3]TATC[4]A[1]TCTA[2]TCCA[1]TATC[13]	CE35_TCTA[10]TCTG[5]TCTA[3]TATC[4]A[1]TCTA[2]TCCA[1]TATC[13]	GCCTTCTATCTATCTATCTATCTATCTATCTATCTATCTATCTATCTGTCTGTCTGTCTGTCTGTCTATCTATCTATATCTATCTATCTATCATCTATCTATCCATATCTATCTATCTATCTATCTATCTATCTATCTATCTATCTATCTATCTATCGTCT	AAATATGTGAGTCAATTCCCCAAGTGAATTGCCTTCTATCTATCTATCTATCTATCTATCTATCTATCTATCTATCTGTCTGTCTGTCTGTCTGTCTATCTATCTATATCTATCTATCTATCATCTATCTATCCATATCTATCTATCTATCTATCTATCTATCTATCTATCTATCTATCTATCTATCGTCTATCTAT	AAATATGTGAGTCAATTCCCCAAGTGAATTGCCTTCTATCTATCTATCTATCTATCTATCTATCTATCTATCTATCTGTCTGTCTGTCTGTCTGTCTATCTATCTATATCTATCTATCTATCATCTATCTATCCATATCTATCTATCTATCTATCTATCTATCTATCTATCTATCTATCTATCTATCGTCTATCTAT
	35	v1_35_S4	CE35_TCTA[10]TCTG[7]TCTA[3]TATC[4]A[1]TCTA[2]TCCA[1]TATC[11]	CE35_TCTA[10]TCTG[7]TCTA[3]TATC[4]A[1]TCTA[2]TCCA[1]TATC[11]	GCCTTCTATCTATCTATCTATCTATCTATCTATCTATCTATCTATCTGTCTGTCTGTCTGTCTGTCTGTCTGTCTATCTATCTATATCTATCTATCTATCATCTATCTATCCATATCTATCTATCTATCTATCTATCTATCTATCTATCTATCTATCGTCT	AAATATGTGAGTCAATTCCCCAAGTGAATTGCCTTCTATCTATCTATCTATCTATCTATCTATCTATCTATCTATCTGTCTGTCTGTCTGTCTGTCTGTCTGTCTATCTATCTATATCTATCTATCTATCATCTATCTATCCATATCTATCTATCTATCTATCTATCTATCTATCTATCTATCTATCGTCTATCTAT	AAATATGTGAGTCAATTCCCCAAGTGAATTGCCTTCTATCTATCTATCTATCTATCTATCTATCTATCTATCTATCTGTCTGTCTGTCTGTCTGTCTGTCTGTCTATCTATCTATATCTATCTATCTATCATCTATCTATCCATATCTATCTATCTATCTATCTATCTATCTATCTATCTATCTATCGTCTATCTAT
	35	v1_35_S5	CE35_TCTA[5]TCTG[6]TCTA[3]TATC[4]A[1]TCTA[2]TCCA[1]TATC[9]A[1]TCTA[3]TCA[1]TCTA[2]TATC[2]	CE35_TCTA[5]TCTG[6]TCTA[3]TATC[4]A[1]TCTA[2]TCCA[1]TATC[9]A[1]TCTA[3]TCA[1]TCTA[2]TATC[2]	GCCTTCTATCTATCTATCTATCTATCTGTCTGTCTGTCTGTCTGTCTGTCTATCTATCTATATCTATCTATCTATCATCTATCTATCCATATCTATCTATCTATCTATCTATCTATCTATCTATCATCTATCTATCTATCATCTATCTATATCTATCGTCT	AAATATGTGAGTCAATTCCCCAAGTGAATTGCCTTCTATCTATCTATCTATCTATCTGTCTGTCTGTCTGTCTGTCTGTCTATCTATCTATATCTATCTATCTATCATCTATCTATCCATATCTATCTATCTATCTATCTATCTATCTATCTATCATCTATCTATCTATCATCTATCTATATCTATCGTCTATCTAT	AAATATGTGAGTCAATTCCCCAAGTGAATTGCCTTCTATCTATCTATCTATCTATCTGTCTGTCTGTCTGTCTGTCTGTCTATCTATCTATATCTATCTATCTATCATCTATCTATCCATATCTATCTATCTATCTATCTATCTATCTATCTATCATCTATCTATCTATCATCTATCTATATCTATCGTCTATCTAT
	36	v1_36_S2	CE35_TCTA[5]TCTG[6]TCTA[3]TATC[4]A[1]TCTA[2]TCCA[1]TATC[13]TATA[1]TCTA[2]TATC[1]	CE35_TCTA[5]TCTG[6]TCTA[3]TATC[4]A[1]TCTA[2]TCCA[1]TATC[13]TATA[1]TCTA[2]TATC[1]	GCCTTCTATCTATCTATCTATCTATCTGTCTGTCTGTCTGTCTGTCTGTCTATCTATCTATATCTATCTATCTATCATCTATCTATCCATATCTATCTATCTATCTATCTATCTATCTATCTATCTATCTATCTATCTATCTATATCTATCTATATCGTCT	AAATATGTGAGTCAATTCCCCAAGTGAATTGCCTTCTATCTATCTATCTATCTATCTGTCTGTCTGTCTGTCTGTCTGTCTATCTATCTATATCTATCTATCTATCATCTATCTATCCATATCTATCTATCTATCTATCTATCTATCTATCTATCTATCTATCTATCTATCTATATCTATCTATATCGTCTATCTAT	AAATATGTGAGTCAATTCCCCAAGTGAATTGCCTTCTATCTATCTATCTATCTATCTGTCTGTCTGTCTGTCTGTCTGTCTATCTATCTATATCTATCTATCTATCATCTATCTATCCATATCTATCTATCTATCTATCTATCTATCTATCTATCTATCTATCTATCTATCTATATCTATCTATATCGTCTATCTAT
	35.2	v1_35.2_S1	CE35.2_TCTA[5]TCTG[7]TCTA[3]TATC[4]ATC[1]TATC[2]CATA[1]TCTA[14]TATC[2]	CE35.2_TCTA[5]TCTG[7]TCTA[3]TATC[4]ATC[1]TATC[2]CATA[1]TCTA[14]TATC[2]	GCCTTCTATCTATCTATCTATCTATCTGTCTGTCTGTCTGTCTGTCTGTCTGTCTATCTATCTATATCTATCTATCTATCATCTATCTATCCATATCTATCTATCTATCTATCTATCTATCTATCTATCTATCTATCTATCTATCTATCTATATCTATCGTCT	AAATATGTGAGTCAATTCCCCAAGTGAATTGCCTTCTATCTATCTATCTATCTATCTGTCTGTCTGTCTGTCTGTCTGTCTGTCTATCTATCTATATCTATCTATCTATCATCTATCTATCCATATCTATCTATCTATCTATCTATCTATCTATCTATCTATCTATCTATCTATCTATCTATATCTATCGTCTATCTAT	AAATATGTGAGTCAATTCCCCAAGTGAATTGCCTTCTATCTATCTATCTATCTATCTGTCTGTCTGTCTGTCTGTCTGTCTGTCTATCTATCTATATCTATCTATCTATCATCTATCTATCCATATCTATCTATCTATCTATCTATCTATCTATCTATCTATCTATCTATCTATCTATCTATATCTATCGTCTATCTAT
	36	v1_36_S1	CE36_TCTA[10]TCTG[5]TCTA[3]TATC[4]A[1]TCTA[2]TCCA[1]TATC[14]	CE36_TCTA[10]TCTG[5]TCTA[3]TATC[4]A[1]TCTA[2]TCCA[1]TATC[14]	GCCTTCTATCTATCTATCTATCTATCTATCTATCTATCTATCTATCTGTCTGTCTGTCTGTCTGTCTATCTATCTATATCTATCTATCTATCATCTATCTATCCATATCTATCTATCTATCTATCTATCTATCTATCTATCTATCTATCTATCTATCTATCGTCT	AAATATGTGAGTCAATTCCCCAAGTGAATTGCCTTCTATCTATCTATCTATCTATCTATCTATCTATCTATCTATCTGTCTGTCTGTCTGTCTGTCTATCTATCTATATCTATCTATCTATCATCTATCTATCCATATCTATCTATCTATCTATCTATCTATCTATCTATCTATCTATCTATCTATCTATCGTCTATCTAT	AAATATGTGAGTCAATTCCCCAAGTGAATTGCCTTCTATCTATCTATCTATCTATCTATCTATCTATCTATCTATCTGTCTGTCTGTCTGTCTGTCTATCTATCTATATCTATCTATCTATCATCTATCTATCCATATCTATCTATCTATCTATCTATCTATCTATCTATCTATCTATCTATCTATCTATCGTCTATCTAT
	37	v1_37_S1	CE36_TCTA[12]TCTG[7]TCTA[2]TATC[4]A[1]TCTA[2]TCCA[1]TATC[11]	CE36_TCTA[12]TCTG[7]TCTA[2]TATC[4]A[1]TCTA[2]TCCA[1]TATC[11]	GCCTTCTATCTATCTATCTATCTATCTATCTATCTATCTATCTATCTATCTATCTGTCTGTCTGTCTGTCTGTCTGTCTGTCTATCTATATCTATCTATCTATCATCTATCTATCCATATCTATCTATCTATCTATCTATCTATCTATCTATCTATCTATCGTCT	AAATATGTGAGTCAATTCCCCAAGTGAATTGCCTTCTATCTATCTATCTATCTATCTATCTATCTATCTATCTATCTATCTATCTGTCTGTCTGTCTGTCTGTCTGTCTGTCTATCTATATCTATCTATCTATCATCTATCTATCCATATCTATCTATCTATCTATCTATCTATCTATCTATCTATCTATCGTCTATCTAT	AAATATGTGAGTCAATTCCCCAAGTGAATTGCCTTCTATCTATCTATCTATCTATCTATCTATCTATCTATCTATCTATCTATCTGTCTGTCTGTCTGTCTGTCTGTCTGTCTATCTATATCTATCTATCTATCATCTATCTATCCATATCTATCTATCTATCTATCTATCTATCTATCTATCTATCTATCGTCTATCTAT
	37	v1_37_S2	CE36_TCTA[11]TCTG[5]TCTA[3]TATC[4]A[1]TCTA[2]TCCA[1]TATC[13]	CE36_TCTA[11]TCTG[5]TCTA[3]TATC[4]A[1]TCTA[2]TCCA[1]TATC[13]	GCCTTCTATCTATCTATCTATCTATCTATCTATCTATCTATCTATCTATCTGTCTGTCTGTCTGTCTGTCTATCTATCTATATCTATCTATCTATCATCTATCTATCCATATCTATCTATCTATCTATCTATCTATCTATCTATCTATCTATCTATCTATCGTCT	AAATATGTGAGTCAATTCCCCAAGTGAATTGCCTTCTATCTATCTATCTATCTATCTATCTATCTATCTATCTATCTATCTGTCTGTCTGTCTGTCTGTCTATCTATCTATATCTATCTATCTATCATCTATCTATCCATATCTATCTATCTATCTATCTATCTATCTATCTATCTATCTATCTATCTATCGTCTATCTAT	AAATATGTGAGTCAATTCCCCAAGTGAATTGCCTTCTATCTATCTATCTATCTATCTATCTATCTATCTATCTATCTATCTGTCTGTCTGTCTGTCTGTCTATCTATCTATATCTATCTATCTATCATCTATCTATCCATATCTATCTATCTATCTATCTATCTATCTATCTATCTATCTATCTATCTATCGTCTATCTAT
				*Note - STRNaming picks up extra repeats in the Penta D Full Amplicon
Penta D	2.2	v1_2.2_S1	CE2.2_AAAAG[4]A[6]	CE2.2_AAAAG[4]A[6]CGAAGGGG[1]A[7]	TCTCAAGAAAGAAAAGAAAAGAAAAGAAAAGAAAAAACGAAGGGG	AGTAGGATCACTTGAGCCTGGAAGGTCGAAGCTGAAGTGAGCCATGATCACACCACTACACTCCAGCCTAGGTGACAGAGCAAGACACCATCTCAAGAAAGAAAAGAAAAGAAAAGAAAAGAAAAAACGAAGGGGAAAAAAAGAGAATCATAAACATAAATGTAAAATTT	AGTAGGATCACTTGAGCCTGGAAGGTCGAAGCTGAAGTGAGCCATGATCACACCACTACACTCCAGCCTAGGTGACAGAGCAAGACACCATCTCAAGAAAGAAAAGAAAAGAAAAGAAAAGAAAAAACGAAGGGGAAAAAAAGAGAATCATAAACATAAATGTAAAATTT
	3.2	v1_3.2_S1	CE3.2_AAAAG[5]A[6]	CE3.2_AAAAG[5]A[6]CGAAGGGG[1]A[7]_-96.1->AGTAG_+29CTCAA>-	TCTCAAGAAAGAAAAGAAAAGAAAAGAAAAGAAAAGAAAAAACGAAGGGG	AGTAGGATCACTTGAGCCTGGAAGGTCGAAGCTGAAGTGAGCCATGATCACACCACTACACTCCAGCCTAGGTGACAGAGCAAGACACCATCTCAAGAAAGAAAAGAAAAGAAAAGAAAAGAAAAGAAAAAACGAAGGGGAAAAAAAGAGAATCATAAACATAAATGTAAAATTT	AGTAGGATCACTTGAGCCTGGAAGGTCGAAGCTGAAGTGAGCCATGATCACACCACTACACTCCAGCCTAGGTGACAGAGCAAGACACCATCTCAAGAAAGAAAAGAAAAGAAAAGAAAAGAAAAGAAAAAACGAAGGGGAAAAAAAGAGAATCATAAACATAAATGTAAAATTT
	5	v1_5_S1	CE5_A[8]GAAAG[1]AAAAG[4]A[6]	CE5_A[8]GAAAG[1]AAAAG[4]A[6]CGAAGGGG[1]A[7]	TCTCAAGAAAGAAAAAAAAGAAAGAAAAGAAAAGAAAAGAAAAGAAAAAACGAAGGGG	GATCACTTGAGCCTGGAAGGTCGAAGCTGAAGTGAGCCATGATCACACCACTACACTCCAGCCTAGGTGACAGAGCAAGACACCATCTCAAGAAAGAAAAAAAAGAAAGAAAAGAAAAGAAAAGAAAAGAAAAAACGAAGGGGAAAAAAAGAGAATCATAAACATAAATGTAAAATTTCTCAA	GATCACTTGAGCCTGGAAGGTCGAAGCTGAAGTGAGCCATGATCACACCACTACACTCCAGCCTAGGTGACAGAGCAAGACACCATCTCAAGAAAGAAAAAAAAGAAAGAAAAGAAAAGAAAAGAAAAGAAAAAACGAAGGGGAAAAAAAGAGAATCATAAACATAAATGTAAAATTTCTCAA
	6	v1_6_S1	CE6_A[8]GAAAG[1]AAAAG[5]A[6]	CE6_A[8]GAAAG[1]AAAAG[5]A[6]CGAAGGGG[1]A[7]	TCTCAAGAAAGAAAAAAAAGAAAGAAAAGAAAAGAAAAGAAAAGAAAAGAAAAAACGAAGGGG	GATCACTTGAGCCTGGAAGGTCGAAGCTGAAGTGAGCCATGATCACACCACTACACTCCAGCCTAGGTGACAGAGCAAGACACCATCTCAAGAAAGAAAAAAAAGAAAGAAAAGAAAAGAAAAGAAAAGAAAAGAAAAAACGAAGGGGAAAAAAAGAGAATCATAAACATAAATGTAAAATTTCTCAA	GATCACTTGAGCCTGGAAGGTCGAAGCTGAAGTGAGCCATGATCACACCACTACACTCCAGCCTAGGTGACAGAGCAAGACACCATCTCAAGAAAGAAAAAAAAGAAAGAAAAGAAAAGAAAAGAAAAGAAAAGAAAAAACGAAGGGGAAAAAAAGAGAATCATAAACATAAATGTAAAATTTCTCAA
	7	v1_7_S1	CE7_A[8]GAAAG[1]AAAAG[6]A[6]	CE7_A[8]GAAAG[1]AAAAG[6]A[6]CGAAGGGG[1]A[7]	TCTCAAGAAAGAAAAAAAAGAAAGAAAAGAAAAGAAAAGAAAAGAAAAGAAAAGAAAAAACGAAGGGG	GATCACTTGAGCCTGGAAGGTCGAAGCTGAAGTGAGCCATGATCACACCACTACACTCCAGCCTAGGTGACAGAGCAAGACACCATCTCAAGAAAGAAAAAAAAGAAAGAAAAGAAAAGAAAAGAAAAGAAAAGAAAAGAAAAAACGAAGGGGAAAAAAAGAGAATCATAAACATAAATGTAAAATTTCTCAA	GATCACTTGAGCCTGGAAGGTCGAAGCTGAAGTGAGCCATGATCACACCACTACACTCCAGCCTAGGTGACAGAGCAAGACACCATCTCAAGAAAGAAAAAAAAGAAAGAAAAGAAAAGAAAAGAAAAGAAAAGAAAAGAAAAAACGAAGGGGAAAAAAAGAGAATCATAAACATAAATGTAAAATTTCTCAA
	8	v1_8_S1	CE8_A[8]GAAAG[1]AAAAG[7]A[6]	CE8_A[8]GAAAG[1]AAAAG[7]A[6]CGAAGGGG[1]A[7]	TCTCAAGAAAGAAAAAAAAGAAAGAAAAGAAAAGAAAAGAAAAGAAAAGAAAAGAAAAGAAAAAACGAAGGGG	GATCACTTGAGCCTGGAAGGTCGAAGCTGAAGTGAGCCATGATCACACCACTACACTCCAGCCTAGGTGACAGAGCAAGACACCATCTCAAGAAAGAAAAAAAAGAAAGAAAAGAAAAGAAAAGAAAAGAAAAGAAAAGAAAAGAAAAAACGAAGGGGAAAAAAAGAGAATCATAAACATAAATGTAAAATTTCTCAA	GATCACTTGAGCCTGGAAGGTCGAAGCTGAAGTGAGCCATGATCACACCACTACACTCCAGCCTAGGTGACAGAGCAAGACACCATCTCAAGAAAGAAAAAAAAGAAAGAAAAGAAAAGAAAAGAAAAGAAAAGAAAAGAAAAGAAAAAACGAAGGGGAAAAAAAGAGAATCATAAACATAAATGTAAAATTTCTCAA
	8	v3_8_S1	CE8_A[8]GAAAG[1]AAAAG[8]A[1]	CE8_A[8]GAAAG[1]AAAAG[8]ACGAAGGGG[1]A[7]	TCTCAAGAAAGAAAAAAAAGAAAGAAAAGAAAAGAAAAGAAAAGAAAAGAAAAGAAAAGAAAAGACGAAGGGG	GATCACTTGAGCCTGGAAGGTCGAAGCTGAAGTGAGCCATGATCACACCACTACACTCCAGCCTAGGTGACAGAGCAAGACACCATCTCAAGAAAGAAAAAAAAGAAAGAAAAGAAAAGAAAAGAAAAGAAAAGAAAAGAAAAGAAAAGACGAAGGGGAAAAAAAGAGAATCATAAACATAAATGTAAAATTTCTCAA	GATCACTTGAGCCTGGAAGGTCGAAGCTGAAGTGAGCCATGATCACACCACTACACTCCAGCCTAGGTGACAGAGCAAGACACCATCTCAAGAAAGAAAAAAAAGAAAGAAAAGAAAAGAAAAGAAAAGAAAAGAAAAGAAAAGAAAAGACGAAGGGGAAAAAAAGAGAATCATAAACATAAATGTAAAATTTCTCAA
	9	v1_9_S1	CE9_A[8]GAAAG[1]AAAAG[8]A[6]	CE9_A[8]GAAAG[1]AAAAG[8]A[6]CGAAGGGG[1]A[7]	TCTCAAGAAAGAAAAAAAAGAAAGAAAAGAAAAGAAAAGAAAAGAAAAGAAAAGAAAAGAAAAGAAAAAACGAAGGGG	GATCACTTGAGCCTGGAAGGTCGAAGCTGAAGTGAGCCATGATCACACCACTACACTCCAGCCTAGGTGACAGAGCAAGACACCATCTCAAGAAAGAAAAAAAAGAAAGAAAAGAAAAGAAAAGAAAAGAAAAGAAAAGAAAAGAAAAGAAAAAACGAAGGGGAAAAAAAGAGAATCATAAACATAAATGTAAAATTTCTCAA	GATCACTTGAGCCTGGAAGGTCGAAGCTGAAGTGAGCCATGATCACACCACTACACTCCAGCCTAGGTGACAGAGCAAGACACCATCTCAAGAAAGAAAAAAAAGAAAGAAAAGAAAAGAAAAGAAAAGAAAAGAAAAGAAAAGAAAAGAAAAAACGAAGGGGAAAAAAAGAGAATCATAAACATAAATGTAAAATTTCTCAA
	9	v5_9_S1	CE9_A[8]GAAAG[1]AAAAG[8]A[6]	CE9_A[8]GAAAG[1]AAAAG[8]A[6]CGAAGGGG[1]A[7]_-94T>C	TCTCAAGAAAGAAAAAAAAGAAAGAAAAGAAAAGAAAAGAAAAGAAAAGAAAAGAAAAGAAAAGAAAAAACGAAGGGG	GACCACTTGAGCCTGGAAGGTCGAAGCTGAAGTGAGCCATGATCACACCACTACACTCCAGCCTAGGTGACAGAGCAAGACACCATCTCAAGAAAGAAAAAAAAGAAAGAAAAGAAAAGAAAAGAAAAGAAAAGAAAAGAAAAGAAAAGAAAAAACGAAGGGGAAAAAAAGAGAATCATAAACATAAATGTAAAATTTCTCAA	GACCACTTGAGCCTGGAAGGTCGAAGCTGAAGTGAGCCATGATCACACCACTACACTCCAGCCTAGGTGACAGAGCAAGACACCATCTCAAGAAAGAAAAAAAAGAAAGAAAAGAAAAGAAAAGAAAAGAAAAGAAAAGAAAAGAAAAGAAAAAACGAAGGGGAAAAAAAGAGAATCATAAACATAAATGTAAAATTTCTCAA
	9	v6_9_S1	CE9_A[8]GAAAG[1]AAAAG[8]A[6]	CE9_A[8]GAAAG[1]AAAAG[8]A[6]CGAAGGGG[1]A[7]_-24G>C	TCTCAAGAAAGAAAAAAAAGAAAGAAAAGAAAAGAAAAGAAAAGAAAAGAAAAGAAAAGAAAAGAAAAAACGAAGGGG	GATCACTTGAGCCTGGAAGGTCGAAGCTGAAGTGAGCCATGATCACACCACTACACTCCAGCCTAGGTGACACAGCAAGACACCATCTCAAGAAAGAAAAAAAAGAAAGAAAAGAAAAGAAAAGAAAAGAAAAGAAAAGAAAAGAAAAGAAAAAACGAAGGGGAAAAAAAGAGAATCATAAACATAAATGTAAAATTTCTCAA	GATCACTTGAGCCTGGAAGGTCGAAGCTGAAGTGAGCCATGATCACACCACTACACTCCAGCCTAGGTGACACAGCAAGACACCATCTCAAGAAAGAAAAAAAAGAAAGAAAAGAAAAGAAAAGAAAAGAAAAGAAAAGAAAAGAAAAGAAAAAACGAAGGGGAAAAAAAGAGAATCATAAACATAAATGTAAAATTTCTCAA
	10	v1_10_S1	CE10_A[8]GAAAG[1]AAAAG[9]A[6]	CE10_A[8]GAAAG[1]AAAAG[9]A[6]CGAAGGGG[1]A[7]	TCTCAAGAAAGAAAAAAAAGAAAGAAAAGAAAAGAAAAGAAAAGAAAAGAAAAGAAAAGAAAAGAAAAGAAAAAACGAAGGGG	GATCACTTGAGCCTGGAAGGTCGAAGCTGAAGTGAGCCATGATCACACCACTACACTCCAGCCTAGGTGACAGAGCAAGACACCATCTCAAGAAAGAAAAAAAAGAAAGAAAAGAAAAGAAAAGAAAAGAAAAGAAAAGAAAAGAAAAGAAAAGAAAAAACGAAGGGGAAAAAAAGAGAATCATAAACATAAATGTAAAATTTCTCAA	GATCACTTGAGCCTGGAAGGTCGAAGCTGAAGTGAGCCATGATCACACCACTACACTCCAGCCTAGGTGACAGAGCAAGACACCATCTCAAGAAAGAAAAAAAAGAAAGAAAAGAAAAGAAAAGAAAAGAAAAGAAAAGAAAAGAAAAGAAAAGAAAAAACGAAGGGGAAAAAAAGAGAATCATAAACATAAATGTAAAATTTCTCAA
	10	v3_10_S1	CE10_A[8]GAAAG[1]AAAAG[10]A[1]	CE10_A[8]GAAAG[1]AAAAG[10]ACGAAGGGG[1]A[7]	TCTCAAGAAAGAAAAAAAAGAAAGAAAAGAAAAGAAAAGAAAAGAAAAGAAAAGAAAAGAAAAGAAAAGAAAAGACGAAGGGG	GATCACTTGAGCCTGGAAGGTCGAAGCTGAAGTGAGCCATGATCACACCACTACACTCCAGCCTAGGTGACAGAGCAAGACACCATCTCAAGAAAGAAAAAAAAGAAAGAAAAGAAAAGAAAAGAAAAGAAAAGAAAAGAAAAGAAAAGAAAAGAAAAGACGAAGGGGAAAAAAAGAGAATCATAAACATAAATGTAAAATTTCTCAA	GATCACTTGAGCCTGGAAGGTCGAAGCTGAAGTGAGCCATGATCACACCACTACACTCCAGCCTAGGTGACAGAGCAAGACACCATCTCAAGAAAGAAAAAAAAGAAAGAAAAGAAAAGAAAAGAAAAGAAAAGAAAAGAAAAGAAAAGAAAAGAAAAGACGAAGGGGAAAAAAAGAGAATCATAAACATAAATGTAAAATTTCTCAA
	11	v1_11_S1	CE11_A[8]GAAAG[1]AAAAG[10]A[6]	CE11_A[8]GAAAG[1]AAAAG[10]A[6]CGAAGGGG[1]A[7]	TCTCAAGAAAGAAAAAAAAGAAAGAAAAGAAAAGAAAAGAAAAGAAAAGAAAAGAAAAGAAAAGAAAAGAAAAGAAAAAACGAAGGGG	GATCACTTGAGCCTGGAAGGTCGAAGCTGAAGTGAGCCATGATCACACCACTACACTCCAGCCTAGGTGACAGAGCAAGACACCATCTCAAGAAAGAAAAAAAAGAAAGAAAAGAAAAGAAAAGAAAAGAAAAGAAAAGAAAAGAAAAGAAAAGAAAAGAAAAAACGAAGGGGAAAAAAAGAGAATCATAAACATAAATGTAAAATTTCTCAA	GATCACTTGAGCCTGGAAGGTCGAAGCTGAAGTGAGCCATGATCACACCACTACACTCCAGCCTAGGTGACAGAGCAAGACACCATCTCAAGAAAGAAAAAAAAGAAAGAAAAGAAAAGAAAAGAAAAGAAAAGAAAAGAAAAGAAAAGAAAAGAAAAGAAAAAACGAAGGGGAAAAAAAGAGAATCATAAACATAAATGTAAAATTTCTCAA
	11	v3_11_S1	CE11_A[8]GAAAG[1]AAAAG[11]A[1]	CE11_A[8]GAAAG[1]AAAAG[11]ACGAAGGGG[1]A[7]	TCTCAAGAAAGAAAAAAAAGAAAGAAAAGAAAAGAAAAGAAAAGAAAAGAAAAGAAAAGAAAAGAAAAGAAAAGAAAAGACGAAGGGG	GATCACTTGAGCCTGGAAGGTCGAAGCTGAAGTGAGCCATGATCACACCACTACACTCCAGCCTAGGTGACAGAGCAAGACACCATCTCAAGAAAGAAAAAAAAGAAAGAAAAGAAAAGAAAAGAAAAGAAAAGAAAAGAAAAGAAAAGAAAAGAAAAGAAAAGACGAAGGGGAAAAAAAGAGAATCATAAACATAAATGTAAAATTTCTCAA	GATCACTTGAGCCTGGAAGGTCGAAGCTGAAGTGAGCCATGATCACACCACTACACTCCAGCCTAGGTGACAGAGCAAGACACCATCTCAAGAAAGAAAAAAAAGAAAGAAAAGAAAAGAAAAGAAAAGAAAAGAAAAGAAAAGAAAAGAAAAGAAAAGAAAAGACGAAGGGGAAAAAAAGAGAATCATAAACATAAATGTAAAATTTCTCAA
[truncated: 32 more rows]

## Sheet: Supplementary Table S2
Supplementary Table S2: Catalogue of SNP sequences - Data for all observed alleles at the 94 identify informative SNP loci targeted by the ForenSeq DNA Signature Prep kit. Includes: full amplicon sequences, in-house allele names, rs numbers of polymorphic sites typed. Full amplicon string sequences for UAS v1.3 as reported by the Flanking Region Report as well as all sequences in the forward dire…			Key:
[truncated: 450 more rows]

[truncated: 1 more sheets: Supplementary Table S3]
